# Supplementary material for: Vertically stratified carbon fixation and coupling processes in deep-sea sediment
Source: ISME Commun. 2025 Dec 18;5(1):ycaf242. doi: 10.1093/ismeco/ycaf242 (PMC12766754; doi:10.1093/ismeco/ycaf242)
Supplement: supplementary_tables_ycaf242 [file supplementary_tables_ycaf242.xlsx]

## Sheet: Supplementary Table S1
Supplementary Table S1. Summary of sequence information of different samples in each major step of metagenome sequencing analysis.
sample	Total Reads	Total Bases(G)	Q20 Bases (%)	Q30 Bases(%)	GC Content(%)
SCS-003-0	400199968	60.03	97.948	91.8924	56.6387
SCS-003-190	341563836	51.2346	98.2109	94.6484	47.1413
SCS-003-390	346703736	52.0056	94.0668	83.7071	45.2838
SCS-003-5	400177516	60.0266	97.4302	92.4061	52.6461
SCS-003-50	400286586	60.043	97.707	93.2426	46.8459
SCS-003-690	450022352	67.5034	95.2186	87.1869	46.0935
SCS-008-0	400055334	60.0083	98.3104	94.7096	53.0104
SCS-008-190	400044634	60.0067	98.349	93.5398	47.1582
SCS-008-390	349779172	52.4669	97.0162	89.9872	46.713
SCS-008-5	400260398	60.0391	97.3821	92.2829	54.2449
SCS-008-50	330596478	49.5895	93.3644	82.1512	46.8679
SCS-008-690	400136944	60.0205	98.3064	93.3296	48.3948
SCS-011-0	371743286	55.7615	98.0312	94.1392	53.1442
SCS-011-190	332456684	49.8685	96.0768	89.121	46.9955
SCS-011-390	335252886	50.2879	94.6418	85.6316	44.4236
SCS-011-5	373992472	56.0989	97.3089	92.087	55.1067
SCS-011-50	375359896	56.304	97.6163	93.0087	48.153
SCS-011-690	347885948	52.1829	94.3874	84.7762	43.821

## Sheet: Supplementary Table S2
Supplementary Table S2. Detailed information on the genes involved in major metabolic processes.
KO	Name	Pathway Description KEGG	Metabolism
K00855	PRK, prkB; phosphoribulokinase [EC:2.7.1.19]	Calvin Cycle	carbon fixation
K01601	rbcL; ribulose-bisphosphate carboxylase large chain [EC:4.1.1.39]	Calvin Cycle	carbon fixation
K01602	rbcS; ribulose-bisphosphate carboxylase small chain [EC:4.1.1.39]	Calvin Cycle	carbon fixation
K00198	cooS, acsA; anaerobic carbon-monoxide dehydrogenase catalytic subunit [EC:1.2.7.4]	Reductive acetyl-CoA pathway (Wood-Ljungdahl pathway)	carbon fixation
K14138	acsB; acetyl-CoA synthase [EC:2.3.1.169]	Reductive acetyl-CoA pathway (Wood-Ljungdahl pathway)	carbon fixation
K15230	aclA; ATP-citrate lyase alpha-subunit [EC:2.3.3.8]	Reductive citrate cycle (rTCA cycle)	carbon fixation
K15231	aclB; ATP-citrate lyase beta-subunit [EC:2.3.3.8]	Reductive citrate cycle (rTCA cycle)	carbon fixation
K15016	enoyl-CoA hydratase / 3-hydroxyacyl-CoA dehydrogenase [EC:4.2.1.17 1.1.1.35]	Dicarboxylate-hydroxybutyrate cycle | Hydroxypropionate-hydroxybutylate cycle	carbon fixation
K14534	abfD; 4-hydroxybutyryl-CoA dehydratase / vinylacetyl-CoA-Delta-isomerase [EC:4.2.1.120 5.3.3.3]	Dicarboxylate-hydroxybutyrate cycle | Hydroxypropionate-hydroxybutylate cycle	carbon fixation
K01007	pps, ppsA; pyruvate, water dikinase [EC:2.7.9.2]	Dicarboxylate-hydroxybutyrate cycle	carbon fixation
K15019	K15019; 3-hydroxypropionyl-coenzyme A dehydratase [EC:4.2.1.116]	Hydroxypropionate-hydroxybutylate cycle	carbon fixation
K05299	fdhA; formate dehydrogenase (NADP+) alpha subunit [EC:1.17.1.10]	rGLY	carbon fixation
K15022	fdhB; formate dehydrogenase (NADP+) beta subunit [EC:1.17.1.10]	rGLY	carbon fixation
K00282	gcvPA; glycine cleavage system P protein (glycine dehydrogenase) subunit 1 [EC:1.4.4.2]	rGLY	carbon fixation
K00283	gcvPB; glycine cleavage system P protein (glycine dehydrogenase) subunit 2 [EC:1.4.4.2]	rGLY	carbon fixation
K00605	gcvT, AMT; glycine cleavage system T protein (aminomethyltransferase) [EC:2.1.2.10]	rGLY	carbon fixation
K02437	gcvH, GCSH; glycine cleavage system H protein	rGLY	carbon fixation
K00600	glyA, SHMT; glycine hydroxymethyltransferase [EC:2.1.2.1]	rGLY	carbon fixation
K01938	fhs; formate--tetrahydrofolate ligase [EC:6.3.4.3]	rGLY	carbon fixation
K01491	folD; methylenetetrahydrofolate dehydrogenase (NADP+) / methenyltetrahydrofolate cyclohydrolase [EC:1.5.1.5 3.5.4.9]	rGLY	carbon fixation
K01752	E4.3.1.17, sdaA, sdaB, tdcG; L-serine dehydratase [EC:4.3.1.17]	rGLY	carbon fixation
K00031	IDH1, IDH2, icd; isocitrate dehydrogenase [EC:1.1.1.42]	roTCA	carbon fixation
K03737	por, nifJ; pyruvate-ferredoxin/flavodoxin oxidoreductase [EC:1.2.7.1 1.2.7.-]	roTCA	carbon fixation
K00169	porA; pyruvate ferredoxin oxidoreductase alpha subunit [EC:1.2.7.1]	roTCA	carbon fixation
K00170	porB; pyruvate ferredoxin oxidoreductase beta subunit [EC:1.2.7.1]	roTCA	carbon fixation
K00171	porD; pyruvate ferredoxin oxidoreductase delta subunit [EC:1.2.7.1]	roTCA	carbon fixation
K00172	porC, porG; pyruvate ferredoxin oxidoreductase gamma subunit [EC:1.2.7.1]	roTCA	carbon fixation
K00174	korA, oorA, oforA; 2-oxoglutarate/2-oxoacid ferredoxin oxidoreductase subunit alpha [EC:1.2.7.3 1.2.7.11	roTCA	carbon fixation
K00175	korB, oorB, oforB; 2-oxoglutarate/2-oxoacid ferredoxin oxidoreductase subunit beta [EC:1.2.7.3 1.2.7.11]	roTCA	carbon fixation
K00176	korD, oorD; 2-oxoglutarate ferredoxin oxidoreductase subunit delta [EC:1.2.7.3]	roTCA	carbon fixation
K00177	korC, oorC; 2-oxoglutarate ferredoxin oxidoreductase subunit gamma [EC:1.2.7.3]	roTCA	carbon fixation
K01674	cah; carbonic anhydrase [EC:4.2.1.1]	roTCA	carbon fixation
K02567	napA; periplasmic nitrate reductase NapA [EC:1.7.99.-]	Denitrification, nitrate => nitrogen|Dissimilatory nitrate reduction, nitrate => ammonia	Nitrogen metabolism
K02568	napB; cytochrome c-type protein NapB	Denitrification, nitrate => nitrogen|Dissimilatory nitrate reduction, nitrate => ammonia	Nitrogen metabolism
K00370	narG, narZ, nxrA; nitrate reductase / nitrite oxidoreductase, alpha subunit [EC:1.7.5.1 1.7.99.-]	Nitrification, ammonia => nitrite => nitrate|Denitrification, nitrate => nitrogen|Dissimilatory nitrate reduction, nitrate => ammonia|	Nitrogen metabolism
K00371	narH, narY, nxrB; nitrate reductase / nitrite oxidoreductase, beta subunit [EC:1.7.5.1 1.7.99.-]	Nitrification, ammonia => nitrite => nitrate|Denitrification, nitrate => nitrogen|Dissimilatory nitrate reduction, nitrate => ammonia|	Nitrogen metabolism
K00368	nirK; nitrite reductase (NO-forming) [EC:1.7.2.1]	Denitrification, nitrate => nitrogen	Nitrogen metabolism
K15864	nirS; nitrite reductase (NO-forming) / hydroxylamine reductase [EC:1.7.2.1 1.7.99.1]	Denitrification, nitrate => nitrogen	Nitrogen metabolism
K04561	norB; nitric oxide reductase subunit B [EC:1.7.2.5]	Denitrification, nitrate => nitrogen	Nitrogen metabolism
K02305	norC; nitric oxide reductase subunit C	Denitrification, nitrate => nitrogen	Nitrogen metabolism
K00376	nosZ; nitrous-oxide reductase [EC:1.7.2.4]	Denitrification, nitrate => nitrogen	Nitrogen metabolism
K02591	nifK; nitrogenase molybdenum-iron protein beta chain [EC:1.18.6.1]	Nitrogen fixation, nitrogen => ammonia	Nitrogen metabolism
K02586	nifD; nitrogenase molybdenum-iron protein alpha chain [EC:1.18.6.1]	Nitrogen fixation, nitrogen => ammonia	Nitrogen metabolism
K02588	nifH; nitrogenase iron protein NifH [EC:1.18.6.1]	Nitrogen fixation, nitrogen => ammonia	Nitrogen metabolism
K03385	nrfA; nitrite reductase (cytochrome c-552) [EC:1.7.2.2]	Dissimilatory nitrate reduction, nitrate => ammonia	Nitrogen metabolism
K15876	nrfH; cytochrome c nitrite reductase small subunit	Dissimilatory nitrate reduction, nitrate => ammonia	Nitrogen metabolism
K00362	nirB; nitrite reductase (NADH) large subunit [EC:1.7.1.15]	Dissimilatory nitrate reduction, nitrate => ammonia	Nitrogen metabolism
K00363	nirD; nitrite reductase (NADH) small subunit [EC:1.7.1.15]	Dissimilatory nitrate reduction, nitrate => ammonia	Nitrogen metabolism
K20932	hydrazine synthase subunit [EC:1.7.2.7]	anaerobic ammonia oxidizers (anammox bacteria)	Nitrogen metabolism
K20935	hydrazine dehydrogenase [EC:1.7.2.8]	anaerobic ammonia oxidizers (anammox bacteria)	Nitrogen metabolism
K10944	pmoA-amoA; methane/ammonia monooxygenase subunit A [EC:1.14.18.3 1.14.99.39]	Nitrification|Methane oxidation, methanotroph, methane => formaldehyde	Nitrogen metabolism
K10945	pmoB-amoB; methane/ammonia monooxygenase subunit B	Nitrification|Methane oxidation, methanotroph, methane => formaldehyde	Nitrogen metabolism
K10946	pmoC-amoC; methane/ammonia monooxygenase subunit C	Nitrification|Methane oxidation, methanotroph, methane => formaldehyde	Nitrogen metabolism
K10535	hao; hydroxylamine dehydrogenase [EC:1.7.2.6]	Nitrification, ammonia => nitrite | Complete nitrification, ammonia => nitrite => nitrate	Nitrogen metabolism
K00394	aprA; adenylylsulfate reductase, subunit A [EC:1.8.99.2]	Dissimilatory sulfate reduction, sulfate => Sulfite	Sulfur metabolism
K00395	aprB; adenylylsulfate reductase, subunit B [EC:1.8.99.2]	Dissimilatory sulfate reduction, sulfate => Sulfite	Sulfur metabolism
K00958	sat, met3; sulfate adenylyltransferase [EC:2.7.7.4]	Dissimilatory sulfate reduction, sulfate => Sulfite	Sulfur metabolism
K11180	dsrA; dissimilatory sulfite reductase alpha subunit [EC:1.8.99.5]	Dissimilatory sulfate reduction, Sulfite => H2S	Sulfur metabolism
K11181	dsrB; dissimilatory sulfite reductase beta subunit [EC:1.8.99.5]	Dissimilatory sulfate reduction, Sulfite => H2S	Sulfur metabolism
K16950	asrA; anaerobic sulfite reductase subunit A	Sulfite reduction, Sulfite => H2S	Sulfur metabolism
K16951	asrB; anaerobic sulfite reductase subunit B	Sulfite reduction, Sulfite => H3S	Sulfur metabolism
K00385	asrC; anaerobic sulfite reductase subunit C	Sulfite reduction, Sulfite => H4S	Sulfur metabolism
K08352	phsA, psrA; thiosulfate reductase / polysulfide reductase chain A [EC:1.8.5.5]	Thiosulfate disproportionation	Sulfur metabolism
K17222	soxA; sulfur-oxidizing protein SoxA	Thiosulfate oxidation by SOX complex, thiosulfate => sulfate	Sulfur metabolism
K17223	soxX; sulfur-oxidizing protein SoxX	Thiosulfate oxidation by SOX complex, thiosulfate => sulfate	Sulfur metabolism
K17224	soxB; sulfur-oxidizing protein SoxB	Thiosulfate oxidation by SOX complex, thiosulfate => sulfate	Sulfur metabolism
K17225	soxC; sulfane dehydrogenase subunit SoxC	Thiosulfate oxidation by SOX complex, thiosulfate => sulfate	Sulfur metabolism
K17226	soxY; sulfur-oxidizing protein SoxY	Thiosulfate oxidation by SOX complex, thiosulfate => sulfate	Sulfur metabolism
K17227	soxZ; sulfur-oxidizing protein SoxZ	Thiosulfate oxidation by SOX complex, thiosulfate => sulfate	Sulfur metabolism
K22622	soxD; S-disulfanyl-L-cysteine oxidoreductase SoxD [EC:1.8.2.6]	Thiosulfate oxidation by SOX complex, thiosulfate => sulfate	Sulfur metabolism
K17218	sqr; sulfide:quinone oxidoreductase [EC:1.8.5.4]	Sulfide oxidation	Sulfur metabolism
K05301	sorA; sulfite dehydrogenase (cytochrome) subunit A [EC:1.8.2.1]	Sulfite oxidation, Sulfite => sulfate	Sulfur metabolism
K00386	sorB; sulfite dehydrogenase (cytochrome) subunit B [EC:1.8.2.1]	Sulfite oxidation, Sulfite => sulfate	Sulfur metabolism
K21307	soeA; sulfite dehydrogenase (quinone) subunit SoeA [EC:1.8.5.6]	Sulfite oxidation, Sulfite => sulfate	Sulfur metabolism
K21308	soeB; sulfite dehydrogenase (quinone) subunit SoeB	Sulfite oxidation, Sulfite => sulfate	Sulfur metabolism
K21309	soeC; sulfite dehydrogenase (quinone) subunit SoeC	Sulfite oxidation, Sulfite => sulfate	Sulfur metabolism
K00198	cooS, acsA; anaerobic carbon-monoxide dehydrogenase catalytic subunit [EC:1.2.7.4]	CO-Oxidation	CO-Oxidation
K00196	cooF; anaerobic carbon-monoxide dehydrogenase iron sulfur subunit	CO-Oxidation	CO-Oxidation
N/A	nife-group-3c	Ni-Fe Hydrogenase, Electron-bifurcation	H2 oxidation
N/A	nife-group-1	Ni-Fe Hydrogenase, H2-uptake	H3 oxidation
N/A	nife-group-3abd	Ni-Fe Hydrogenase, Bidirectional	H4 oxidation
N/A	nife-group-2bc	Ni-Fe Hydrogenase, H2-uptake	H5 oxidation
N/A	Cyc2_repCluster1	Iron oxidation	Iron oxidation
N/A	Cyc2_repCluster2	Iron oxidation	Iron oxidation
N/A	Cyc2_repCluster3	Iron oxidation	Iron oxidation

## Sheet: Supplementary Table S3
Supplementary Table S3. Summary of MIC analysis between metabolic pathways and environmental factors.
Factor	CS	GcvH	GcvPB	GcvT	GvcPA	IDH	K15016	abfD	aclA	aclB	acsA	acsB	amoA	amoB	amoC	aprA	aprB	asrA	asrB	asrC	cdhD	cdhE	cysC	cysD	cysH	cysJ	cysN	cysNC	dsrA	dsrB	dsrC	dsrD	dsrH	dsrJ	dsrK	dsrM	dsrO	dsrP	dsrT	fdhA	fdhB	fhs	folD	glyA	hao	hzoA	hzsA	korA	korB
C/N	0.459148	0.357345	0.581977	0.581977	0.581977	0.190875	0.356867	0.581977	0.581977	0.581977	0.581977	0.581977	0.459148	0.268666	0.356867	0.0864385	0.356867	0.121156	0.105238	0.105238	0.581977	0.581977	0.459148	0.459148	0.190875	0.171129	0.459148	0.459148	0.268666	0.581977	0.268666	0.268666	0.581977	0.268666	0.459148	0.581977	0.496742	0.356867	0.581977	0.581977	0.581977	0.121156	0.739447	0.581977	0.190875	0.581977	0.581977	0.581977	0.581977
DIC	0.581977	0.581977	0.739447	0.739447	0.739447	0.121156	0.268666	1	0.739447	0.739447	0.739447	0.739447	0.581977	0.357345	0.356867	0.190875	0.581977	0.268666	0.268666	0.268666	1	0.739447	0.356867	0.459148	0.190875	0.268666	0.459148	0.190875	0.268666	0.459148	0.268666	0.268666	0.581977	0.268666	0.459148	0.459148	0.459148	0.268666	0.459148	0.739447	0.739447	0.190875	0.459148	0.739447	0.268666	1	1	0.739447	0.739447
NH4+	0.581977	0.581977	0.739447	0.739447	0.739447	0.121156	0.268666	1	0.739447	0.739447	0.739447	0.739447	0.581977	0.357345	0.356867	0.171129	0.581977	0.268666	0.268666	0.268666	1	0.739447	0.356867	0.459148	0.121156	0.268666	0.459148	0.190875	0.268666	0.459148	0.268666	0.268666	0.581977	0.268666	0.459148	0.581977	0.459148	0.268666	0.459148	0.739447	0.739447	0.190875	0.459148	0.739447	0.268666	1	1	0.739447	0.739447
NO3-	0.459148	0.459148	0.171129	0.190875	0.190875	0.268666	0.190875	0.268666	0.190875	0.171129	0.356867	0.356867	0.268666	0.268666	0.356867	0.356867	0.121156	0.253302	0.121156	0.121156	0.356867	0.268666	0.190875	0.253302	0.268666	0.190875	0.253302	0.190875	0.581977	0.739447	0.268666	0.171129	0.253302	0.459148	0.459148	0.581977	0.581977	0.357345	0.581977	0.190875	0.356867	0.121156	0.190875	0.268666	0.121156	0.171129	0.171129	0.190875	0.190875
SO42-	0.268666	0.190875	0.268666	0.268666	0.268666	0.190875	0.121156	0.268666	0.268666	0.268666	0.268666	0.459148	0.268666	0.268666	0.190875	0.581977	0.268666	0.581977	0.581977	0.581977	0.268666	0.268666	0.268666	0.190875	0.268666	0.190875	0.171129	0.356867	0.190875	0.190875	0.268666	0.268666	0.268666	0.356867	0.190875	0.190875	0.190875	0.581977	0.190875	0.268666	0.268666	0.121156	0.190875	0.268666	0.459148	0.268666	0.268666	0.268666	0.268666
TN	0.356867	0.0579143	0.356867	0.356867	0.356867	0.171129	0.253302	0.190875	0.190875	0.190875	0.356867	0.356867	0.190875	0.0579143	0.0579143	0.190875	0.121156	0.357345	0.357345	0.253302	0.190875	0.356867	0.190875	0.268666	0.268666	0.356867	0.190875	0.190875	0.0579143	0.268666	0.268666	0.190875	0.356867	0.121156	0.356867	0.190875	0.268666	0.190875	0.190875	0.356867	0.356867	0.357345	0.190875	0.356867	0.268666	0.190875	0.190875	0.356867	0.356867
TOC	0.190875	0.253302	0.190875	0.190875	0.190875	0.190875	0.121156	0.190875	0.190875	0.190875	0.190875	0.356867	0.190875	0.190875	0.268666	0.268666	0.190875	0.268666	0.121156	0.0864385	0.190875	0.190875	0.268666	0.268666	0.268666	0.190875	0.268666	0.459148	0.190875	0.190875	0.268666	0.268666	0.190875	0.356867	0.190875	0.190875	0.356867	0.459148	0.253302	0.190875	0.268666	0.121156	0.268666	0.190875	0.121156	0.190875	0.190875	0.190875	0.190875
Supplementary Table S3. Summary of p-values corresponding to MIC analysis results.
Factor	CS	GcvH	GcvPB	GcvT	GvcPA	IDH	K15016	abfD	aclA	aclB	acsA	acsB	amoA	amoB	amoC	aprA	aprB	asrA	asrB	asrC	cdhD	cdhE	cysC	cysD	cysH	cysJ	cysN	cysNC	dsrA	dsrB	dsrC	dsrD	dsrH	dsrJ	dsrK	dsrM	dsrO	dsrP	dsrT	fdhA	fdhB	fhs	folD	glyA	hao	hzoA	hzsA	korA	korB
C/N	0.028	0.045	0.007	0.007	0.006	0.622	0.126	0.011	0.004	0.016	0.01	0.009	0.043	0.278	0.114	0.981	0.097	0.777	0.936	0.917	0.007	0.007	0.029	0.037	0.595	0.683	0.032	0.031	0.283	0.009	0.289	0.259	0.002	0.291	0.018	0.004	0.008	0.121	0.003	0.01	0.012	0.945	0	0.011	0.621	0.006	0.002	0.007	0.006
DIC	0.005	0.004	0	0.002	0.003	0.933	0.266	0	0.001	0.001	0	0	0.001	0.056	0.142	0.606	0.001	0.265	0.22	0.236	0	0	0.117	0.027	0.622	0.274	0.037	0.604	0.277	0.021	0.285	0.271	0.005	0.265	0.033	0.023	0.03	0.264	0.032	0.001	0.001	0.615	0.036	0.001	0.264	0	0	0.002	0.001
NH4+	0.006	0.005	0.002	0.001	0	0.931	0.271	0	0.001	0.001	0	0.001	0.005	0.048	0.13	0.686	0.003	0.242	0.195	0.221	0	0	0.136	0.037	0.789	0.285	0.027	0.603	0.272	0.029	0.303	0.284	0.007	0.296	0.028	0.011	0.025	0.281	0.045	0	0.001	0.61	0.023	0	0.247	0	0	0	0
NO3-	0.038	0.023	0.639	0.595	0.624	0.275	0.582	0.276	0.643	0.657	0.11	0.106	0.272	0.297	0.124	0.108	0.788	0.259	0.77	0.748	0.124	0.301	0.622	0.307	0.26	0.612	0.31	0.608	0.004	0.001	0.263	0.646	0.327	0.03	0.035	0.01	0.006	0.051	0.01	0.601	0.106	0.808	0.638	0.274	0.805	0.652	0.615	0.647	0.619
SO42-	0.287	0.601	0.279	0.314	0.274	0.61	0.939	0.289	0.275	0.29	0.278	0.034	0.266	0.276	0.609	0.011	0.278	0.006	0.006	0.009	0.295	0.27	0.298	0.602	0.289	0.586	0.66	0.114	0.62	0.592	0.268	0.266	0.287	0.115	0.624	0.615	0.604	0.011	0.614	0.278	0.282	0.959	0.615	0.266	0.029	0.243	0.232	0.3	0.285
TN	0.117	0.998	0.105	0.117	0.101	0.688	0.304	0.616	0.608	0.601	0.095	0.111	0.607	0.997	0.995	0.598	0.802	0.055	0.042	0.262	0.573	0.108	0.629	0.271	0.264	0.111	0.624	0.584	0.997	0.291	0.3	0.588	0.108	0.937	0.108	0.599	0.331	0.647	0.604	0.118	0.121	0.05	0.613	0.119	0.273	0.555	0.519	0.116	0.102
TOC	0.623	0.317	0.622	0.61	0.641	0.592	0.781	0.612	0.606	0.607	0.62	0.121	0.639	0.604	0.276	0.288	0.622	0.247	0.886	0.919	0.62	0.62	0.26	0.272	0.266	0.619	0.308	0.033	0.567	0.641	0.287	0.287	0.545	0.126	0.603	0.599	0.112	0.03	0.298	0.615	0.264	0.923	0.292	0.616	0.801	0.517	0.514	0.575	0.6
[truncated: 65 more columns]

## Sheet: Supplementary Table S4
Supplementary Table S4. Taxonomic classification and genome quality information of all MAGs.
MAG	Completeness	Contamination	GC	Genome_size	N50	domain	phylum	class	order	family	gene	species
SCS_003_0_bin.1	57.8341	0.995025	0.68004	1384716	2920	d__Bacteria	p__Pseudomonadota	c__Alphaproteobacteria	o__Rhodospirillales_A	f__JADFTO01	g__JACZQZ01	s__
SCS_003_0_bin.10	87.6109	3.93419	0.571543	3457201	16426	d__Bacteria	p__Pseudomonadota	c__Gammaproteobacteria	o__Pseudomonadales	f__Nitrincolaceae	g__Motiliproteus	s__
SCS_003_0_bin.11	52.9915	2.61159	0.594186	1706321	3744	d__Bacteria	p__Acidobacteriota	c__Vicinamibacteria	o__Marinacidobacterales	f__SMYC01	g__	s__
SCS_003_0_bin.12	96.122	1.13169	0.446082	4172840	18852	d__Bacteria	p__Pseudomonadota	c__Gammaproteobacteria	o__Enterobacterales	f__Alteromonadaceae	g__Alteromonas	s__Alteromonas abrolhosensis
SCS_003_0_bin.13	82.967	3.2967	0.667297	2186090	14007	d__Bacteria	p__Gemmatimonadota	c__Gemmatimonadetes	o__Palauibacterales	f__Palauibacteraceae	g__G020351855	s__G020351855 sp030600085
SCS_003_0_bin.14	80.5309	0.604839	0.604528	1671210	4687	d__Bacteria	p__Pseudomonadota	c__Alphaproteobacteria	o__Rhizobiales	f__Hyphomicrobiaceae	g__Hyphomicrobium_A	s__Hyphomicrobium_A sp030609245
SCS_003_0_bin.15	77.5078	3.84615	0.447437	2539721	2708	d__Bacteria	p__KSB1	c__UBA2214	o__CR04bin15	f__N075bin58	g__N075bin58	s__
SCS_003_0_bin.16	96.2471	2.23172	0.65653	2688183	16414	d__Bacteria	p__Actinomycetota	c__Acidimicrobiia	o__UBA5794	f__UBA5794	g__JACZST01	s__
SCS_003_0_bin.17	90.5983	4.01709	0.602691	1789788	20152	d__Bacteria	p__Methylomirabilota	c__Methylomirabilia	o__Methylomirabilales	f__CSP1-5	g__CSP1-5	s__CSP1-5 sp019456075
SCS_003_0_bin.18	75.6198	1.23967	0.379609	1231365	3621	d__Bacteria	p__Planctomycetota	c__Brocadiia	o__Brocadiales	f__Scalinduaceae	g__Scalindua_A	s__Scalindua_A sediminis
SCS_003_0_bin.19	73.0235	1.7094	0.386571	1842522	4622	d__Bacteria	p__Nitrospinota	c__CAJXCL01	o__CAJXCL01	f__CAJXCL01	g__	s__
SCS_003_0_bin.2	59.3217	0.100402	0.581531	1706641	3990	d__Bacteria	p__Pseudomonadota	c__Alphaproteobacteria	o__Rhizobiales	f__Methyloligellaceae	g__UBA2767	s__
SCS_003_0_bin.20	98.3653	0.799663	0.376033	4414870	41956	d__Bacteria	p__Pseudomonadota	c__Gammaproteobacteria	o__Enterobacterales	f__Alteromonadaceae	g__	s__
SCS_003_0_bin.21	79.61	1.37815	0.446996	1420100	10566	d__Bacteria	p__Pseudomonadota	c__Gammaproteobacteria	o__Burkholderiales	f__Nitrosomonadaceae	g__GCA-2721545	s__
SCS_003_0_bin.22	70.9402	1.02564	0.503763	1988132	8458	d__Bacteria	p__Nitrospinota	c__Nitrospinia	o__Nitrospinales	f__Nitrospinaceae	g__SZUA-226	s__SZUA-226 sp030600405
SCS_003_0_bin.24	75.8072	0	0.616353	1762940	8478	d__Bacteria	p__JADFOP01	c__JADFOP01	o__JADFOP01	f__JADFOP01	g__JADFOP01	s__JADFOP01 sp022562795
SCS_003_0_bin.25	61.7807	4.00039	0.579836	2396314	2098	d__Bacteria	p__Pseudomonadota	c__Gammaproteobacteria	o__GCA-2729495	f__GCA-2729495	g__JAPUGB01	s__JAPUGB01 sp030614035
SCS_003_0_bin.26	84.7896	2.42718	0.441515	1220804	8944	d__Archaea	p__Thermoproteota	c__Nitrososphaeria	o__Nitrososphaerales	f__JAPUIC01	g__JAPUIC01	s__
SCS_003_0_bin.27	53.8159	3.29602	0.611929	1261861	3154	d__Bacteria	p__Pseudomonadota	c__Alphaproteobacteria	o__Rhodospirillales_A	f__Casp-alpha2	g__Casp-alpha2	s__
SCS_003_0_bin.28	79.5537	1.7094	0.647814	1365416	4139	d__Bacteria	p__Actinomycetota	c__Acidimicrobiia	o__UBA5794	f__UBA5794	g__JACZST01	s__
SCS_003_0_bin.29	56.4848	3.33333	0.613375	1472420	3314	d__Bacteria	p__Nitrospirota	c__Nitrospiria	o__Nitrospirales	f__	g__	s__
SCS_003_0_bin.3	50.5486	9.48276	0.663777	1651932	4752	d__Bacteria	p__Pseudomonadota	c__Alphaproteobacteria	o__Kiloniellales	f__JAKSDN01	g__	s__
SCS_003_0_bin.30	60.3448	0	0.426347	1286131	5438	d__Bacteria	p__Pseudomonadota	c__Gammaproteobacteria	o__UBA4486	f__UBA4486	g__SMWN01	s__
SCS_003_0_bin.31	80.5492	5.9596	0.490107	2254102	8150	d__Bacteria	p__Nitrospirota	c__Nitrospiria	o__Nitrospirales	f__UBA8639	g__UBA8639	s__
SCS_003_0_bin.32	57.6766	5.83893	0.348592	2236299	4477	d__Bacteria	p__Bacteroidota	c__Bacteroidia	o__Flavobacteriales	f__Flavobacteriaceae	g__Lutimonas	s__
SCS_003_0_bin.33	96.5812	5.29915	0.590094	2343246	10007	d__Bacteria	p__Methylomirabilota	c__Methylomirabilia	o__Methylomirabilales	f__CSP1-5	g__CSP1-5	s__CSP1-5 sp012974305
SCS_003_0_bin.34	57.8782	3.36134	0.534448	1601882	4130	d__Bacteria	p__Desulfobacterota_B	c__Binatia	o__UBA9968	f__UBA9968	g__JACZXR01	s__
SCS_003_0_bin.35	89.7584	4.20168	0.403543	1847784	11173	d__Bacteria	p__Desulfobacterota_D	c__UBA1144	o__UBA2774	f__UBA2774	g__CR02bin9	s__CR02bin9 sp004356555
SCS_003_0_bin.36	82.3611	0.987654	0.534484	2534576	13043	d__Bacteria	p__Pseudomonadota	c__Gammaproteobacteria	o__Pseudomonadales	f__Porticoccaceae	g__	s__
SCS_003_0_bin.37	84.8739	1.68067	0.353132	1797384	6780	d__Bacteria	p__Desulfobacterota_D	c__UBA1144	o__N074bin48	f__N074bin48	g__N074bin48	s__N074bin48 sp004356685
SCS_003_0_bin.38	73.7864	0	0.340178	918532	9636	d__Archaea	p__Thermoproteota	c__Nitrososphaeria	o__Nitrososphaerales	f__Nitrosopumilaceae	g__CSP1-1	s__CSP1-1 sp030624325
SCS_003_0_bin.39	55.1724	0	0.405305	3879723	3792	d__Bacteria	p__Pseudomonadota	c__Gammaproteobacteria	o__Enterobacterales	f__Shewanellaceae	g__Shewanella	s__
SCS_003_0_bin.4	80.129	0	0.671507	2526393	4207	d__Bacteria	p__Myxococcota_A	c__UBA9160	o__SZUA-336	f__SZUA-336	g__SMWZ01	s__
SCS_003_0_bin.40	90.1762	1.98171	0.595891	2617048	14658	d__Bacteria	p__Pseudomonadota	c__Gammaproteobacteria	o__Acidiferrobacterales	f__SPGG2	g__VRUB01	s__VRUB01 sp019456345
SCS_003_0_bin.43	59.8884	2.23285	0.528578	846170	3690	d__Bacteria	p__Nitrospirota	c__Nitrospiria	o__Nitrospirales	f__UBA2166	g__UBA2166	s__
SCS_003_0_bin.45	93.6893	0.970874	0.467928	1410690	12868	d__Archaea	p__Thermoproteota	c__Nitrososphaeria	o__Nitrososphaerales	f__UBA57	g__B1T1B5	s__
SCS_003_0_bin.46	61.927	1.02564	0.627239	1351854	3528	d__Bacteria	p__Actinomycetota	c__Acidimicrobiia	o__UBA5794	f__SHLN01	g__JAUXLW01	s__JAUXLW01 sp030623545
SCS_003_0_bin.5	87.5806	1.29032	0.505338	3254262	7576	d__Bacteria	p__Desulfobacterota	c__Syntrophobacteria	o__BM002	f__BM002	g__BM002	s__BM002 sp030613915
SCS_003_0_bin.6	73.7989	0.909091	0.567566	1687272	4218	d__Bacteria	p__Chloroflexota	c__Anaerolineae	o__Anaerolineales	f__E44-bin32	g__JADFRG01	s__
SCS_003_0_bin.7	57.5095	3.4188	0.602513	1814843	2685	d__Bacteria	p__UBA8248	c__UBA8248	o__UBA8248	f__UBA8248	g__CAMYJL01	s__
SCS_003_0_bin.8	74.8983	2.14286	0.431042	1385669	6707	d__Bacteria	p__Pseudomonadota	c__Gammaproteobacteria	o__Burkholderiales	f__Nitrosomonadaceae	g__GCA-2721545	s__GCA-2721545 sp003230615
SCS_003_0_bin.9	52.0118	5.6682	0.619121	3573877	3549	d__Bacteria	p__Acidobacteriota	c__Vicinamibacteria	o__Marinacidobacterales	f__SMYC01	g__SMYC01	s__
SCS_003_190_bin.1	87.3832	0	0.454214	804995	13988	d__Archaea	p__Aenigmatarchaeota	c__Aenigmatarchaeia	o__QMZP01	f__QMZT01	g__CS3-C152	s__CS3-C152 sp023128965
SCS_003_190_bin.10	96.8881	0.344612	0.643651	3515705	17891	d__Bacteria	p__Actinomycetota	c__Actinomycetes	o__Mycobacteriales	f__Mycobacteriaceae	g__Mycobacterium	s__Mycobacterium sp030666145
SCS_003_190_bin.100	58.6543	3.94453	0.401695	1413312	2340	d__Bacteria	p__Aerophobota	c__Aerophobia	o__Aerophobales	f__AE-B3A	g__AE-B3A	s__
SCS_003_190_bin.101	79.798	0.112233	0.474147	1843603	273525	d__Bacteria	p__Pseudomonadota	c__Gammaproteobacteria	o__Enterobacterales	f__Alteromonadaceae	g__Pseudidiomarina	s__
SCS_003_190_bin.102	54.063	2.15054	0.397072	966896	3746	d__Bacteria	p__Desulfobacterota	c__DSM-4660	o__Desulfatiglandales	f__B25-G16	g__B33-G16	s__B33-G16 sp030615565
SCS_003_190_bin.103	50.2519	2.06452	0.498367	1233285	3987	d__Bacteria	p__Desulfobacterota	c__Desulfobacteria	o__C00003060	f__C00003060	g__JAUWXJ01	s__JAUWXJ01 sp030616425
SCS_003_190_bin.105	55.3092	0.413223	0.565912	1088359	2693	d__Bacteria	p__Planctomycetota	c__Phycisphaerae	o__JAACET01	f__JAACET01	g__JAACET01	s__
SCS_003_190_bin.106	52.5185	5.02996	0.526554	1511865	1596	d__Archaea	p__Thermoplasmatota	c__Thermoplasmata	o__RBG-16-68-12	f__SOIM01	g__JAGLME01	s__
SCS_003_190_bin.11	66.6966	9.41769	0.316212	2772729	2303	d__Archaea	p__Asgardarchaeota	c__Lokiarchaeia	o__Sigynarchaeales	f__SOKP01	g__SOKP01	s__
SCS_003_190_bin.12	70.3698	0	0.629358	1999812	8052	d__Bacteria	p__Bipolaricaulota	c__Bipolaricaulia	o__UBA7950	f__UBA9294	g__JANQEA01	s__
SCS_003_190_bin.13	80.2543	0.8	0.369567	983023	6165	d__Archaea	p__Thermoplasmatota	c__E2	o__DHVEG-1	f__DHVEG-1	g__JAUWYM01	s__JAUWYM01 sp030615845
SCS_003_190_bin.14	50.2037	1.86916	0.425016	1309594	2949	d__Archaea	p__Asgardarchaeota	c__Heimdallarchaeia	o__Hodarchaeales	f__YT1-057	g__YT1-057	s__
SCS_003_190_bin.16	84.5794	0	0.440637	670369	29094	d__Archaea	p__Aenigmatarchaeota	c__Aenigmatarchaeia	o__QMZP01	f__QMZP01	g__GCA-020343575	s__GCA-020343575 sp030670085
SCS_003_190_bin.18	55.9559	0	0.390361	421049	5323	d__Archaea	p__Aenigmatarchaeota	c__Aenigmatarchaeia	o__QMZP01	f__QMZP01	g__	s__
SCS_003_190_bin.19	100	0.478927	0.512479	3877174	578008	d__Bacteria	p__Pseudomonadota	c__Gammaproteobacteria	o__Pseudomonadales	f__Halomonadaceae	g__Oceanospirillum	s__
SCS_003_190_bin.2	50.1041	0.702998	0.424681	607310	5269	d__Bacteria	p__Patescibacteria	c__Microgenomatia	o__	f__	g__	s__
SCS_003_190_bin.20	72.4973	5.87451	0.554237	2770699	2211	d__Bacteria	p__Spirochaetota	c__Spirochaetia	o__SZUA-6	f__DRHE01	g__JAFGQJ01	s__JAFGQJ01 sp023136785
SCS_003_190_bin.21	75.3929	1.20321	0.481927	4669150	15717	d__Bacteria	p__Planctomycetota	c__Phycisphaerae	o__Sedimentisphaerales	f__SG8-4	g__NIOZ-UU13	s__
SCS_003_190_bin.22	81.5534	1.94175	0.442469	2186168	24069	d__Archaea	p__Thermoproteota	c__Bathyarchaeia	o__RBG-16-48-13	f__GCA-020355125	g__DAOVBJ01	s__
SCS_003_190_bin.23	85.3211	0.917431	0.581709	2891247	8176	d__Bacteria	p__Chloroflexota	c__Anaerolineae	o__UBA7937	f__B3-Chlor	g__B3-Chlor	s__B3-Chlor sp030616025
SCS_003_190_bin.24	58.9342	0	0.391775	2729927	4548	d__Bacteria	p__Pseudomonadota	c__Gammaproteobacteria	o__Pseudomonadales	f__Moraxellaceae	g__Acinetobacter	s__Acinetobacter nosocomialis
SCS_003_190_bin.25	52.0572	9.49945	0.478055	1100546	2955	d__Bacteria	p__Chloroflexota	c__Dehalococcoidia	o__Dehalococcoidales	f__DAOWJH01	g__DAOWJH01	s__DAOWJH01 sp030640495
SCS_003_190_bin.26	63.9959	0.917431	0.579862	1221775	4950	d__Bacteria	p__Chloroflexota	c__Anaerolineae	o__UBA7937	f__UBA7937	g__UBA7937	s__UBA7937 sp030593425
SCS_003_190_bin.28	77.9661	0	0.560455	1234813	6639	d__Bacteria	p__Bipolaricaulota	c__Bipolaricaulia	o__UBA7950	f__UBA9294	g__UBA9294	s__UBA9294 sp030615945
SCS_003_190_bin.3	91.7947	0.202284	0.578884	3541120	18540	d__Bacteria	p__Pseudomonadota	c__Gammaproteobacteria	o__Pseudomonadales	f__Oleiphilaceae	g__Marinobacter	s__Marinobacter nauticus
SCS_003_190_bin.30	66.0343	1.93548	0.517192	1908637	4640	d__Bacteria	p__Desulfobacterota	c__Syntrophobacteria	o__BM002	f__BM002	g__BM002	s__BM002 sp030601545
SCS_003_190_bin.31	60.531	1.32616	0.527069	2166851	3622	d__Bacteria	p__Desulfobacterota	c__BSN033	o__WVXP01	f__WVXP01	g__JAFDHF01	s__
SCS_003_190_bin.32	86.3036	5.94059	0.540482	2191458	5504	d__Bacteria	p__Chloroflexota	c__Dehalococcoidia	o__RBG-13-53-26	f__RBG-13-53-26	g__JAUWXW01	s__JAUWXW01 sp030616195
SCS_003_190_bin.33	56.3276	0.770077	0.561507	730874	4291	d__Bacteria	p__Chloroflexota	c__Dehalococcoidia	o__E44-bin15	f__E44-bin15	g__E29-bin15	s__E29-bin15 sp004377275
SCS_003_190_bin.34	86.1272	0.61599	0.642143	4272405	10245	d__Bacteria	p__Pseudomonadota	c__Gammaproteobacteria	o__Burkholderiales	f__Burkholderiaceae	g__Ralstonia	s__Ralstonia pickettii
SCS_003_190_bin.35	69.4137	2.58065	0.608635	1769985	2566	d__Bacteria	p__Desulfobacterota	c__Syntrophobacteria	o__JARFUL01	f__JARFUL01	g__JARFUL01	s__JARFUL01 sp029289015
SCS_003_190_bin.36	81.1966	1.92308	0.481086	2088221	11190	d__Bacteria	p__Acidobacteriota	c__Aminicenantia	o__Aminicenantales	f__Aminicenantaceae	g__SOIA01	s__SOIA01 sp004378665
SCS_003_190_bin.37	53.8758	0.854701	0.41712	1728690	5007	d__Bacteria	p__Acidobacteriota	c__Aminicenantia	o__Aminicenantales	f__Aminicenantaceae	g__WVZL01	s__
SCS_003_190_bin.38	67.809	0	0.480443	1605676	84777	d__Bacteria	p__Pseudomonadota	c__Gammaproteobacteria	o__Enterobacterales	f__Alteromonadaceae	g__Pseudidiomarina	s__
SCS_003_190_bin.39	94.4409	3.2967	0.441523	2703494	12603	d__Bacteria	p__Zixibacteria	c__MSB-5A5	o__MSB-5A5	f__SM1-73	g__SM1-73	s__
SCS_003_190_bin.4	72.7273	7.55651	0.612993	2165762	3243	d__Bacteria	p__Planctomycetota	c__Phycisphaerae	o__UBA1845	f__UBA1845	g__	s__
SCS_003_190_bin.40	70.9432	5.2765	0.4351	1283557	5495	d__Bacteria	p__Desulfobacterota	c__DTXE01	o__DTXE01	f__DTXE01	g__DTXE01	s__
SCS_003_190_bin.41	72.6274	2.06154	0.574753	1197129	2386	d__Archaea	p__Thermoplasmatota	c__Thermoplasmata	o__RBG-16-68-12	f__JAGMCJ01	g__JAGMCJ01	s__JAGMCJ01 sp023136265
SCS_003_190_bin.42	51.8809	0.862069	0.61154	2168373	2771	d__Bacteria	p__Pseudomonadota	c__Gammaproteobacteria	o__Pseudomonadales	f__Pseudomonadaceae	g__Halopseudomonas	s__Halopseudomonas aestusnigri
SCS_003_190_bin.43	56.3107	6.79612	0.610411	1198672	5979	d__Archaea	p__Thermoproteota	c__Bathyarchaeia	o__TCS64	f__TCS64	g__	s__
SCS_003_190_bin.44	82.7715	1.1236	0.472863	1454953	7769	d__Bacteria	p__Aerophobota	c__Aerophobia	o__Aerophobales	f__AE-B3A	g__SOJT01	s__SOJT01 sp030602105
SCS_003_190_bin.45	66.6008	2.80374	0.456003	857954	2238	d__Archaea	p__Iainarchaeota	c__Iainarchaeia	o__Iainarchaeales	f__GCA-2688035	g__JAFCCL01	s__
SCS_003_190_bin.46	51.7225	1.00309	0.436077	861339	2025	d__Bacteria	p__Acidobacteriota	c__Aminicenantia	o__Aminicenantales	f__Aminicenantaceae	g__SOIV01	s__SOIV01 sp004377005
SCS_003_190_bin.47	57.4309	4.85437	0.58441	970560	4083	d__Archaea	p__Thermoproteota	c__Bathyarchaeia	o__TCS64	f__TCS64	g__	s__
SCS_003_190_bin.48	86.4018	0.220751	0.371289	1092313	4745	d__Bacteria	p__Pseudomonadota	c__Gammaproteobacteria	o__PS1	f__Thioglobaceae	g__Ruthia	s__Ruthia sp030599095
SCS_003_190_bin.49	82.6384	3.73832	0.471378	918983	12110	d__Archaea	p__Thermoproteota	c__Bathyarchaeia	o__Bathyarchaeales	f__SOJC01	g__JAGLZJ01	s__JAGLZJ01 sp023131555
SCS_003_190_bin.5	74.2287	5.53719	0.616474	2796953	2742	d__Bacteria	p__Chloroflexota	c__Anaerolineae	o__B4-G1	f__B4-G1	g__JAUWNP01	s__
SCS_003_190_bin.50	62.6374	4.3956	0.532804	1272289	3678	d__Bacteria	p__Zixibacteria	c__MSB-5A5	o__GN15	f__FEB-12	g__	s__
SCS_003_190_bin.51	56.5496	8.67769	0.382001	1889472	4878	d__Bacteria	p__Planctomycetota	c__Brocadiia	o__Brocadiales	f__Scalinduaceae	g__Scalindua_A	s__
SCS_003_190_bin.52	87.8505	2.33645	0.481257	1016223	8581	d__Archaea	p__Iainarchaeota	c__Iainarchaeia	o__Iainarchaeales	f__UBA10191	g__	s__
SCS_003_190_bin.53	94.704	2.80374	0.386972	2178840	16420	d__Archaea	p__Thermoproteota	c__Bathyarchaeia	o__40CM-2-53-6	f__RBG-13-38-9	g__RBG-13-38-9	s__RBG-13-38-9 sp023144075
SCS_003_190_bin.54	55.2534	1.77139	0.651699	1333136	2334	d__Bacteria	p__Planctomycetota	c__DG-23	o__DG-23	f__	g__	s__
SCS_003_190_bin.55	53.7198	2.2977	0.596579	1166609	3029	d__Bacteria	p__JAGLTZ01	c__JAGLTZ01	o__JAGLTZ01	f__JAGLTZ01	g__JAGLTZ01	s__JAGLTZ01 sp030604325
SCS_003_190_bin.56	80.4837	0.917431	0.617875	1747220	5466	d__Bacteria	p__Chloroflexota	c__Anaerolineae	o__UBA1429	f__UBA1429	g__	s__
SCS_003_190_bin.57	89.7196	1.40187	0.440484	914489	7022	d__Archaea	p__Thermoproteota	c__Bathyarchaeia	o__Bathyarchaeales	f__Bathyarchaeaceae	g__SOJZ01	s__SOJZ01 sp004376295
SCS_003_190_bin.58	77.6988	0	0.447831	1487615	7027	d__Bacteria	p__Marinisomatota	c__Marinisomatia	o__Marinisomatales	f__	g__	s__
SCS_003_190_bin.59	86.3786	0.19802	0.600605	1298325	8688	d__Bacteria	p__Chloroflexota	c__Dehalococcoidia	o__JAUVWM01	f__JAUVWM01	g__JAUVWM01	s__JAUVWM01 sp030604105
SCS_003_190_bin.6	54.1449	1.94175	0.5954	1136068	12563	d__Archaea	p__Thermoproteota	c__Bathyarchaeia	o__TCS64	f__TCS64	g__BS750m-G28	s__
SCS_003_190_bin.60	61.931	3.22667	0.515581	1797643	2900	d__Bacteria	p__Spirochaetota	c__B62-G9	o__B62-G9	f__DRHN01	g__JAGLSF01	s__JAGLSF01 sp023136305
SCS_003_190_bin.61	72.6636	0.46729	0.482474	647338	7468	d__Archaea	p__Thermoproteota	c__Bathyarchaeia	o__Hecatellales	f__Hecatellaceae	g__DAOVDL01	s__
SCS_003_190_bin.62	57.0932	0	0.385757	1696548	13677	d__Archaea	p__Asgardarchaeota	c__Sifarchaeia	o__Borrarchaeales	f__Borrarchaeaceae	g__Borrarchaeum	s__Borrarchaeum sp016840315
SCS_003_190_bin.63	82.2034	0	0.434291	837794	4570	d__Bacteria	p__Aerophobota	c__Aerophobia	o__Aerophobales	f__AE-B3A	g__AE-B3B	s__AE-B3B sp005223085
SCS_003_190_bin.64	62.8154	6.98833	0.65509	2350323	2696	d__Bacteria	p__Planctomycetota	c__Phycisphaerae	o__UBA1845	f__JAFGLZ01	g__	s__
SCS_003_190_bin.65	86.9637	0	0.551739	858885	8695	d__Bacteria	p__Chloroflexota	c__Dehalococcoidia	o__Dehalococcoidales	f__JAUXAE01	g__JAUXAE01	s__JAUXAE01 sp030620035
SCS_003_190_bin.67	50.0154	0	0.468985	1399876	3663	d__Bacteria	p__Desulfobacterota	c__DSM-4660	o__Desulfatiglandales	f__B25-G16	g__B33-G16	s__B33-G16 sp030603345
SCS_003_190_bin.68	71.8668	4.6729	0.44207	695439	4354	d__Archaea	p__Thermoproteota	c__Bathyarchaeia	o__Bathyarchaeales	f__Bathyarchaeaceae	g__B1-G15	s__B1-G15 sp030672415
SCS_003_190_bin.69	80.5085	0	0.503149	858304	17699	d__Bacteria	p__Bipolaricaulota	c__Bipolaricaulia	o__UBA7950	f__UBA9294	g__JAUVYF01	s__JAUVYF01 sp030670905
SCS_003_190_bin.7	85.6218	0.478604	0.413785	4195178	80979	d__Bacteria	p__Pseudomonadota	c__Gammaproteobacteria	o__Enterobacterales	f__Alteromonadaceae	g__Pseudoalteromonas	s__Pseudoalteromonas gelatinilytica
SCS_003_190_bin.70	94.6438	1.00806	0.600195	2589378	5494	d__Bacteria	p__Pseudomonadota	c__Alphaproteobacteria	o__Rhizobiales	f__Hyphomicrobiaceae	g__Hyphomicrobium_A	s__Hyphomicrobium_A sp030609245
SCS_003_190_bin.71	93.4579	0	0.473101	1184368	9803	d__Archaea	p__Hydrothermarchaeota	c__Hydrothermarchaeia	o__Hydrothermarchaeales	f__Hydrothermarchaeaceae	g__JAHJSX01	s__
SCS_003_190_bin.72	94.5483	3.73832	0.584139	2046718	14317	d__Archaea	p__Thermoproteota	c__Bathyarchaeia	o__TCS64	f__TCS64	g__RBG-16-57-9	s__RBG-16-57-9 sp030669135
SCS_003_190_bin.74	79.0909	1.81818	0.587191	1765582	5857	d__Bacteria	p__Chloroflexota	c__Anaerolineae	o__VGOG01	f__VGOG01	g__VGOG01	s__VGOG01 sp030615705
SCS_003_190_bin.75	91.5643	3.2967	0.493749	2642775	9793	d__Bacteria	p__Zixibacteria	c__MSB-5A5	o__UBA10806	f__UBA10806	g__	s__
SCS_003_190_bin.76	55.1724	0	0.414993	2337438	3422	d__Bacteria	p__Pseudomonadota	c__Gammaproteobacteria	o__Enterobacterales	f__Vibrionaceae	g__Photobacterium	s__Photobacterium indicum
SCS_003_190_bin.77	83.4518	1.0989	0.414845	1660385	29037	d__Bacteria	p__WOR-3	c__UBA3073	o__JACQXS01	f__JAGMCI01	g__	s__
SCS_003_190_bin.78	64.5299	2.70655	0.342916	1131692	3895	d__Bacteria	p__Atribacterota	c__JS1	o__SB-45	f__34-128	g__34-128	s__34-128 sp002849045
SCS_003_190_bin.79	82.6445	0.823045	0.449663	3234237	8319	d__Bacteria	p__Pseudomonadota	c__Gammaproteobacteria	o__Enterobacterales	f__Alteromonadaceae	g__Alteromonas	s__Alteromonas abrolhosensis
SCS_003_190_bin.8	83.1628	1.72414	0.491298	2546031	16251	d__Bacteria	p__Planctomycetota	c__Planctomycetia	o__Pirellulales	f__UBA1268	g__UBA1268	s__UBA1268 sp030616935
SCS_003_190_bin.80	91.5105	0	0.530807	1751047	8006	d__Bacteria	p__Zixibacteria	c__MSB-5A5	o__DG-27	f__DG-27	g__DG-27	s__DG-27 sp030605835
SCS_003_190_bin.82	99.5708	2.46066	0.495808	5330093	176285	d__Bacteria	p__Pseudomonadota	c__Gammaproteobacteria	o__Pseudomonadales	f__Nitrincolaceae	g__Amphritea	s__
SCS_003_190_bin.83	52.608	0	0.367053	484499	4610	d__Bacteria	p__Patescibacteria	c__Paceibacteria	o__Paceibacterales	f__DG-74-3	g__DG-74-3	s__
SCS_003_190_bin.84	55.1402	0.934579	0.457487	543834	4007	d__Archaea	p__Thermoproteota	c__Bathyarchaeia	o__Bathyarchaeales	f__Bathyarchaeaceae	g__Bathyarchaeum	s__
SCS_003_190_bin.85	54.928	4.55446	0.504743	592611	4342	d__Bacteria	p__Chloroflexota	c__Dehalococcoidia	o__Dehalococcoidales	f__JAUWZL01	g__JAUWZL01	s__JAUWZL01 sp030615305
SCS_003_190_bin.86	54.0618	3.72035	0.443815	1565649	2884	d__Archaea	p__Asgardarchaeota	c__Thorarchaeia	o__Thorarchaeales	f__Thorarchaeaceae	g__SMTZ1-45	s__
SCS_003_190_bin.87	86.0015	5.58081	0.678368	3145347	9771	d__Bacteria	p__Pseudomonadota	c__Alphaproteobacteria	o__Rhodobacterales	f__Rhodobacteraceae	g__Limimaricola	s__Limimaricola soesokkakensis
SCS_003_190_bin.88	73.5247	3.82775	0.558865	832902	7623	d__Bacteria	p__Chloroflexota	c__Dehalococcoidia	o__E44-bin15	f__E44-bin15	g__E44-bin26	s__E44-bin26 sp030619615
SCS_003_190_bin.90	58.2657	2.90323	0.507366	1012457	3585	d__Bacteria	p__Desulfobacterota	c__BSN033	o__G020346125	f__G020346125	g__G020346125	s__
SCS_003_190_bin.91	54.5975	8.28083	0.577583	962020	2677	d__Bacteria	p__Chloroflexota	c__Dehalococcoidia	o__E44-bin15	f__E44-bin15	g__JAUVVB01	s__JAUVVB01 sp030604825
SCS_003_190_bin.93	80.3738	5.14019	0.396559	1552326	14943	d__Archaea	p__Thermoproteota	c__Bathyarchaeia	o__Bathyarchaeales	f__Bathyarchaeaceae	g__JAGLRI01	s__JAGLRI01 sp023136395
SCS_003_190_bin.94	84.4322	2.1978	0.37335	1722169	14030	d__Bacteria	p__WOR-3	c__E44-bin80	o__E44-bin80	f__E44-bin80	g__SOIS01	s__SOIS01 sp004375965
SCS_003_190_bin.95	74.9175	4.07041	0.502131	1753383	5882	d__Bacteria	p__Chloroflexota	c__Dehalococcoidia	o__RBG-13-53-26	f__RBG-13-53-26	g__	s__
SCS_003_190_bin.96	60.1745	2.5641	0.404596	1167397	5022	d__Bacteria	p__Acidobacteriota	c__Aminicenantia	o__Aminicenantales	f__Aminicenantaceae	g__DAOVDU01	s__DAOVDU01 sp030669305
SCS_003_190_bin.97	54.5052	8.79463	0.426192	693038	3748	d__Archaea	p__Thermoproteota	c__Bathyarchaeia	o__Bathyarchaeales	f__SOJC01	g__JAGLZW01	s__
SCS_003_190_bin.98	100	0.909624	0.435847	3114365	194644	d__Bacteria	p__Pseudomonadota	c__Gammaproteobacteria	o__Nitrosococcales	f__Methylophagaceae	g__Methylophaga	s__Methylophaga thalassica
SCS_003_390_bin.1	77.077	3.01706	0.416228	3921137	5031	d__Bacteria	p__Pseudomonadota	c__Gammaproteobacteria	o__Enterobacterales	f__Vibrionaceae	g__Photobacterium	s__Photobacterium frigidiphilum
SCS_003_390_bin.10	84.3548	1.1236	0.476059	1251197	13331	d__Bacteria	p__Aerophobota	c__Aerophobia	o__Aerophobales	f__AE-B3A	g__SOJT01	s__SOJT01 sp030602105
SCS_003_390_bin.11	94.3206	3.34292	0.426606	2773104	17604	d__Archaea	p__Asgardarchaeota	c__Heimdallarchaeia	o__Hodarchaeales	f__YT1-057	g__YT1-057	s__
SCS_003_390_bin.12	58.8571	0.0716846	0.42999	1075890	4865	d__Bacteria	p__Desulfobacterota	c__DTXE01	o__DTXE01	f__DTXE01	g__DTXE01	s__
SCS_003_390_bin.13	58.5303	4.64646	0.522717	1322372	5135	d__Bacteria	p__Chloroflexota	c__Anaerolineae	o__Anaerolineales	f__E44-bin32	g__DUEZ01	s__DUEZ01 sp030598885
SCS_003_390_bin.14	99.5708	1.64521	0.496414	5247373	322298	d__Bacteria	p__Pseudomonadota	c__Gammaproteobacteria	o__Pseudomonadales	f__Nitrincolaceae	g__Amphritea	s__
SCS_003_390_bin.16	56.4026	0.990099	0.411179	823342	56955	d__Bacteria	p__Patescibacteria	c__Microgenomatia	o__PFEM01	f__	g__	s__
SCS_003_390_bin.18	96.2617	9.34579	0.41906	1742135	18481	d__Archaea	p__Thermoproteota	c__Bathyarchaeia	o__Bathyarchaeales	f__UBA233	g__DAOVIH01	s__DAOVIH01 sp030673805
SCS_003_390_bin.19	72.4972	0.605061	0.548787	769284	6059	d__Bacteria	p__Chloroflexota	c__Dehalococcoidia	o__Dehalococcoidales	f__JAUXAE01	g__JAUXAE01	s__JAUXAE01 sp030620035
SCS_003_390_bin.2	90.027	1.45676	0.491652	3176427	7095	d__Bacteria	p__Planctomycetota	c__Planctomycetia	o__Pirellulales	f__UBA1268	g__UBA1268	s__UBA1268 sp030616935
SCS_003_390_bin.20	55.4974	3.2967	0.436467	1037344	3836	d__Bacteria	p__Zixibacteria	c__MSB-5A5	o__MSB-5A5	f__SM1-73	g__SM1-73	s__
SCS_003_390_bin.21	92.5726	1.31827	0.59747	4175771	17153	d__Bacteria	p__Pseudomonadota	c__Alphaproteobacteria	o__Rhizobiales	f__Rhizobiaceae	g__Agrobacterium	s__Agrobacterium salinitolerans
SCS_003_390_bin.22	77.9992	1.20177	0.390362	904750	5414	d__Bacteria	p__Omnitrophota	c__Koll11	o__JABMRG01	f__JAFGKX01	g__G020354945	s__
SCS_003_390_bin.23	96.17	1.22054	0.683545	3578556	9640	d__Bacteria	p__Actinomycetota	c__Actinomycetes	o__Actinomycetales	f__Microbacteriaceae	g__Microbacterium	s__Microbacterium sp000800925
SCS_003_390_bin.24	83.4518	1.0989	0.413019	1481028	20567	d__Bacteria	p__WOR-3	c__UBA3073	o__JACQXS01	f__JAGMCI01	g__	s__
SCS_003_390_bin.25	88.1356	0.154083	0.562141	1259863	14287	d__Bacteria	p__Bipolaricaulota	c__Bipolaricaulia	o__UBA7950	f__UBA9294	g__UBA9294	s__UBA9294 sp030615945
SCS_003_390_bin.26	81.3636	0	0.309253	1281988	15095	d__Bacteria	p__Actinomycetota	c__Humimicrobiia	o__JAHJRV01	f__JAHJRV01	g__JAHJRV01	s__JAHJRV01 sp018830725
SCS_003_390_bin.27	76.1171	1.69492	0.405437	2538060	6506	d__Bacteria	p__Aerophobota	c__Aerophobia	o__Aerophobales	f__AE-B3A	g__JAUWRC01	s__JAUWRC01 sp030640665
SCS_003_390_bin.28	80.2649	1.45349	0.345066	2435925	18457	d__Bacteria	p__Pseudomonadota	c__Gammaproteobacteria	o__UBA9339	f__UBA9339	g__	s__
SCS_003_390_bin.29	78.2051	2.77778	0.480581	2261506	11563	d__Bacteria	p__Acidobacteriota	c__Aminicenantia	o__Aminicenantales	f__Aminicenantaceae	g__SOIA01	s__SOIA01 sp004378665
SCS_003_390_bin.3	72.4299	0.934579	0.446659	2120703	20348	d__Archaea	p__Thermoproteota	c__Bathyarchaeia	o__RBG-16-48-13	f__GCA-020355125	g__DAOVBJ01	s__
SCS_003_390_bin.30	87.2881	0	0.506146	1226331	15154	d__Bacteria	p__Bipolaricaulota	c__Bipolaricaulia	o__UBA7950	f__UBA9294	g__JAUVYF01	s__JAUVYF01 sp030670905
SCS_003_390_bin.31	52.6	2.80374	0.589663	1162156	3306	d__Archaea	p__Thermoproteota	c__Bathyarchaeia	o__TCS64	f__TCS64	g__GCA-2726865	s__
SCS_003_390_bin.32	69.8187	2.98143	0.428922	696310	5789	d__Bacteria	p__Omnitrophota	c__Koll11	o__JABMRN01	f__RBG-13-46-9	g__G020346285	s__
SCS_003_390_bin.33	52.5376	0	0.406453	472753	3502	d__Bacteria	p__Aerophobota	c__Aerophobia	o__Aerophobales	f__AE-B3A	g__AE-B3A	s__
SCS_003_390_bin.34	68.6022	1.93548	0.444205	1932319	5207	d__Bacteria	p__Desulfobacterota	c__Desulfobacteria	o__Desulfobacterales	f__UBA11574	g__JAUVVL01	s__
SCS_003_390_bin.35	72.9867	1.07034	0.578249	1396196	7164	d__Bacteria	p__Chloroflexota	c__Anaerolineae	o__UBA7937	f__UBA7937	g__UBA7937	s__UBA7937 sp030593425
SCS_003_390_bin.36	67.3517	2.9703	0.683715	1049065	2077	d__Bacteria	p__Chloroflexota	c__Dehalococcoidia	o__SM23-28-2	f__RBG-16-64-32	g__	s__
SCS_003_390_bin.37	51.4563	0	0.586107	665249	9269	d__Archaea	p__Thermoproteota	c__Bathyarchaeia	o__TCS64	f__TCS64	g__BS750m-G28	s__
SCS_003_390_bin.38	98.8365	1.16354	0.523872	2949035	153767	d__Bacteria	p__Zixibacteria	c__MSB-5A5	o__DG-27	f__DG-27	g__DG-27	s__
SCS_003_390_bin.39	100	0.505051	0.384928	4634845	418914	d__Bacteria	p__Pseudomonadota	c__Gammaproteobacteria	o__Enterobacterales	f__Alteromonadaceae	g__Colwellia	s__
SCS_003_390_bin.4	67.5733	1.76	0.393164	1521656	8936	d__Bacteria	p__Spirochaetota	c__B62-G9	o__B62-G9	f__DRHN01	g__JAUVYC01	s__JAUVYC01 sp030603285
SCS_003_390_bin.40	63.3682	0	0.591739	763180	4630	d__Archaea	p__Thermoproteota	c__Bathyarchaeia	o__TCS64	f__TCS64	g__GCA-2726865	s__
SCS_003_390_bin.41	93.7231	1.34409	0.602375	2619329	4765	d__Bacteria	p__Pseudomonadota	c__Alphaproteobacteria	o__Rhizobiales	f__Hyphomicrobiaceae	g__Hyphomicrobium_A	s__Hyphomicrobium_A sp030609245
SCS_003_390_bin.42	74.3466	0.709007	0.457019	929289	5780	d__Bacteria	p__Aerophobota	c__Aerophobia	o__Aerophobales	f__AE-B3A	g__SOJT01	s__SOJT01 sp030602545
SCS_003_390_bin.43	91.0194	3.8835	0.470956	1138010	9363	d__Archaea	p__Thermoproteota	c__Bathyarchaeia	o__Bathyarchaeales	f__SOJC01	g__JAGLZJ01	s__JAGLZJ01 sp023131555
SCS_003_390_bin.44	78.8779	0	0.599202	1037929	8295	d__Bacteria	p__Chloroflexota	c__Dehalococcoidia	o__JAUVWM01	f__JAUVWM01	g__JAUVWM01	s__JAUVWM01 sp030604105
SCS_003_390_bin.45	92.973	3.51351	0.407229	5301612	128252	d__Bacteria	p__Pseudomonadota	c__Gammaproteobacteria	o__Enterobacterales	f__Moritellaceae	g__Moritella	s__
SCS_003_390_bin.46	76.7847	0.621196	0.64225	2689456	5595	d__Bacteria	p__Actinomycetota	c__Actinomycetes	o__Mycobacteriales	f__Mycobacteriaceae	g__Mycobacterium	s__Mycobacterium sp030666145
SCS_003_390_bin.47	56.1606	4.59346	0.544255	978149	2725	d__Bacteria	p__Chloroflexota	c__Dehalococcoidia	o__Dehalococcoidales	f__RBG-16-60-22	g__E44-bin89	s__
SCS_003_390_bin.49	63.2512	0.308166	0.34303	738585	2653	d__Bacteria	p__Atribacterota	c__JS1	o__SB-45	f__34-128	g__34-128	s__34-128 sp002849045
SCS_003_390_bin.5	80.5085	0	0.430689	1137516	7009	d__Bacteria	p__Aerophobota	c__Aerophobia	o__Aerophobales	f__AE-B3A	g__AE-B3B	s__AE-B3B sp005223085
SCS_003_390_bin.50	99.569	0.431034	0.562383	3638398	48732	d__Bacteria	p__Pseudomonadota	c__Gammaproteobacteria	o__Pseudomonadales	f__Halomonadaceae	g__Vreelandella	s__Vreelandella lionensis
SCS_003_390_bin.51	65.8879	0	0.388054	794685	17547	d__Archaea	p__Aenigmatarchaeota	c__Aenigmatarchaeia	o__QMZP01	f__QMZP01	g__	s__
SCS_003_390_bin.52	52.5819	1.06667	0.615262	1610996	1759	d__Archaea	p__Thermoplasmatota	c__DTKX01	o__DTKX01	f__GCA-020343715	g__GCA-020343715	s__GCA-020343715 sp030597775
SCS_003_390_bin.53	82.9733	4.72	0.5095	2472043	3572	d__Bacteria	p__Spirochaetota	c__B62-G9	o__B62-G9	f__DRHN01	g__JAGLSF01	s__JAGLSF01 sp023136305
SCS_003_390_bin.54	92.6887	2.03143	0.486239	2163613	13922	d__Bacteria	p__Pseudomonadota	c__Gammaproteobacteria	o__Enterobacterales	f__Alteromonadaceae	g__Pseudidiomarina	s__Pseudidiomarina sp018222985
SCS_003_390_bin.55	51.2701	9.03427	0.611815	1282910	3074	d__Archaea	p__Thermoproteota	c__Bathyarchaeia	o__TCS64	f__TCS64	g__BS750m-G28	s__
SCS_003_390_bin.57	76.4026	0	0.556465	900356	6682	d__Bacteria	p__Chloroflexota	c__Dehalococcoidia	o__E44-bin15	f__E44-bin15	g__E29-bin15	s__E29-bin15 sp004377275
SCS_003_390_bin.58	73.0873	0.990099	0.584912	1015100	11246	d__Bacteria	p__Chloroflexota	c__Dehalococcoidia	o__E44-bin15	f__E44-bin15	g__JAUVVB01	s__JAUVVB01 sp030604825
SCS_003_390_bin.59	59.2959	0.825083	0.420775	723382	5898	d__Bacteria	p__Patescibacteria	c__Microgenomatia	o__Woykebacterales	f__RBG-16-39-9b	g__	s__
SCS_003_390_bin.6	62.9816	1.73284	0.629174	2005470	3714	d__Bacteria	p__Pseudomonadota	c__Alphaproteobacteria	o__Rhizobiales	f__Methyloligellaceae	g__	s__
SCS_003_390_bin.60	56.6121	0.96	0.368426	651345	5408	d__Archaea	p__Thermoplasmatota	c__E2	o__DHVEG-1	f__DHVEG-1	g__JAUWYM01	s__JAUWYM01 sp030615845
SCS_003_390_bin.61	53.3663	0.990099	0.562218	603412	3894	d__Bacteria	p__Chloroflexota	c__Dehalococcoidia	o__E44-bin15	f__E44-bin15	g__E44-bin26	s__E44-bin26 sp030619615
SCS_003_390_bin.63	90.6593	3.3966	0.516305	2617655	13176	d__Bacteria	p__Zixibacteria	c__MSB-5A5	o__MSB-5A5	f__SM1-73	g__SM23-73-3	s__
SCS_003_390_bin.64	50.5016	3.44828	0.588631	1241077	4983	d__Bacteria	p__Pseudomonadota	c__Alphaproteobacteria	o__Rhizobiales	f__Methyloligellaceae	g__Methyloceanibacter	s__Methyloceanibacter sp029287395
SCS_003_390_bin.65	64.3117	3.14681	0.387191	2956808	72291	d__Bacteria	p__Pseudomonadota	c__Gammaproteobacteria	o__Enterobacterales	f__Alteromonadaceae	g__Thalassotalea_A	s__
SCS_003_390_bin.66	65.2075	2.87818	0.459711	2654991	2521	d__Bacteria	p__Pseudomonadota	c__Alphaproteobacteria	o__Rhizobiales	f__Methyloligellaceae	g__JANQOC01	s__
SCS_003_390_bin.67	74.1398	1.31048	0.625696	2371399	9796	d__Bacteria	p__Pseudomonadota	c__Alphaproteobacteria	o__Rhizobiales	f__Methyloligellaceae	g__Methyloceanibacter	s__Methyloceanibacter sp002390155
SCS_003_390_bin.68	81.6199	0	0.458052	967939	10834	d__Archaea	p__Aenigmatarchaeota	c__Aenigmatarchaeia	o__QMZP01	f__QMZT01	g__CS3-C152	s__CS3-C152 sp023128965
SCS_003_390_bin.69	84.4037	3.0581	0.581857	2827720	8811	d__Bacteria	p__Chloroflexota	c__Anaerolineae	o__UBA7937	f__B3-Chlor	g__B3-Chlor	s__B3-Chlor sp030616025
SCS_003_390_bin.70	61.7062	0	0.441267	523199	5517	d__Archaea	p__Aenigmatarchaeota	c__Aenigmatarchaeia	o__QMZP01	f__QMZP01	g__GCA-020343575	s__GCA-020343575 sp030670085
SCS_003_390_bin.71	80.2893	1.81818	0.58672	1981208	6707	d__Bacteria	p__Chloroflexota	c__Anaerolineae	o__VGOG01	f__VGOG01	g__VGOG01	s__VGOG01 sp030615705
SCS_003_390_bin.72	81.0921	7.23872	0.527719	1728199	5102	d__Bacteria	p__Chloroflexota	c__Dehalococcoidia	o__GIF9	f__AB-539-J10	g__E29-bin54	s__E29-bin54 sp030610855
SCS_003_390_bin.73	54.1217	4.6729	0.316691	2060011	2885	d__Archaea	p__Asgardarchaeota	c__Lokiarchaeia	o__Sigynarchaeales	f__SOKP01	g__SOKP01	s__
SCS_003_390_bin.75	51.186	8.4	0.35806	1782814	5895	d__Archaea	p__Thermoplasmatota	c__E2	o__DHVEG-1	f__DHVEG-1	g__	s__
SCS_003_390_bin.76	87.8702	1.70455	0.670208	4084865	4928	d__Bacteria	p__Planctomycetota	c__Phycisphaerae	o__FEN-1346	f__FEN-1346	g__JAUVZF01	s__
SCS_003_390_bin.77	66.6135	0	0.438581	713311	4786	d__Bacteria	p__NPL-UPA2	c__JAUVJM01	o__JAUVJM01	f__JAUVJM01	g__JAUWGW01	s__
SCS_003_390_bin.78	90.9868	1.86722	0.664803	1967869	7263	d__Bacteria	p__Pseudomonadota	c__Gammaproteobacteria	o__Burkholderiales	f__Rhodocyclaceae	g__Tepidiphilus	s__Tepidiphilus succinatimandens
SCS_003_390_bin.79	62.7912	5.44573	0.42893	849475	8748	d__Bacteria	p__UBA6262	c__UBA6262	o__WVXT01	f__WVXT01	g__	s__
SCS_003_390_bin.8	95.0549	1.8315	0.375179	2820436	18622	d__Bacteria	p__WOR-3	c__E44-bin80	o__E44-bin80	f__E44-bin80	g__SOIS01	s__SOIS01 sp004375965
SCS_003_390_bin.80	59.517	4.3956	0.369951	1004220	8692	d__Bacteria	p__WOR-3	c__UBA3072	o__UBA3072	f__UBA3072	g__E29-bin14	s__
SCS_003_390_bin.81	68.2263	1.83486	0.614298	1687215	3174	d__Bacteria	p__Chloroflexota	c__Anaerolineae	o__UBA1429	f__UBA1429	g__	s__
SCS_003_390_bin.82	83.6613	1.00627	0.440743	4602597	8062	d__Bacteria	p__Pseudomonadota	c__Gammaproteobacteria	o__Enterobacterales	f__Vibrionaceae	g__Vibrio	s__Vibrio bathopelagicus
SCS_003_390_bin.83	85	0.909091	0.344682	1160812	6391	d__Bacteria	p__Actinomycetota	c__Humimicrobiia	o__Humimicrobiales	f__Humimicrobiaceae	g__Hydromicrobium	s__Hydromicrobium sp004376325
SCS_003_390_bin.85	64.2964	0.990099	0.54333	1663397	6233	d__Bacteria	p__Chloroflexota	c__Dehalococcoidia	o__E44-bin15	f__E44-bin15	g__JADFVG01	s__JADFVG01 sp030626475
SCS_003_390_bin.86	97.2175	1.12049	0.676195	5360016	15830	d__Bacteria	p__Pseudomonadota	c__Gammaproteobacteria	o__Burkholderiales	f__Burkholderiaceae	g__Cupriavidus	s__Cupriavidus gilardii
SCS_003_390_bin.87	87.5951	1.44295	0.345211	2903981	24935	d__Bacteria	p__Bacteroidota	c__Bacteroidia	o__Flavobacteriales	f__Flavobacteriaceae	g__Lutimonas	s__
SCS_003_390_bin.88	77.5701	0.143781	0.476771	830574	7250	d__Archaea	p__Hydrothermarchaeota	c__Hydrothermarchaeia	o__Hydrothermarchaeales	f__Hydrothermarchaeaceae	g__JAHJSX01	s__
SCS_003_390_bin.89	90.0452	2.1978	0.455623	2727256	13720	d__Bacteria	p__Zixibacteria	c__MSB-5A5	o__MSB-5A5	f__SM1-73	g__SM23-73-3	s__
SCS_003_390_bin.90	50.202	6.44628	0.599844	2634418	1865	d__Bacteria	p__Chloroflexota	c__Anaerolineae	o__B4-G1	f__B4-G1	g__JAUWNP01	s__
SCS_003_390_bin.91	54.0629	5.00972	0.547885	1189179	1972	d__Bacteria	p__Planctomycetota	c__Phycisphaerae	o__JAACET01	f__JAACET01	g__JAACET01	s__
SCS_003_390_bin.92	60.4336	3.51906	0.472898	851424	2387	d__Bacteria	p__Omnitrophota	c__JAUWXU01	o__JAUWXU01	f__	g__	s__
SCS_003_5_bin.1	80	0.861538	0.424078	1129785	9177	d__Archaea	p__Hydrothermarchaeota	c__Hydrothermarchaeia	o__Hydrothermarchaeales	f__	g__	s__
SCS_003_5_bin.10	87.132	0	0.606287	1891145	11266	d__Bacteria	p__JADFOP01	c__JADFOP01	o__JADFOP01	f__JADFOP01	g__JADFOP01	s__JADFOP01 sp022562795
SCS_003_5_bin.11	84.0909	1.81818	0.437785	2245310	6530	d__Bacteria	p__Nitrospirota	c__Thermodesulfovibrionia	o__UBA6902	f__UBA6902	g__	s__
SCS_003_5_bin.12	83.8217	0.604839	0.60465	1793910	4838	d__Bacteria	p__Pseudomonadota	c__Alphaproteobacteria	o__Rhizobiales	f__Hyphomicrobiaceae	g__Hyphomicrobium_A	s__Hyphomicrobium_A sp030609245
SCS_003_5_bin.13	51.4008	7.93909	0.63363	1441490	2818	d__Bacteria	p__Pseudomonadota	c__Alphaproteobacteria	o__Rhodospirillales_A	f__JADFTO01	g__GCA-2686765	s__
SCS_003_5_bin.14	54.8217	0.854701	0.608435	1107023	3471	d__Bacteria	p__Actinomycetota	c__Acidimicrobiia	o__UBA5794	f__ZC4RG35	g__SZUA-217	s__SZUA-217 sp030623125
SCS_003_5_bin.15	64.5299	2.13675	0.631602	1281708	8025	d__Bacteria	p__Actinomycetota	c__Acidimicrobiia	o__UBA5794	f__UBA5794	g__JAUVPA01	s__JAUVPA01 sp030598905
SCS_003_5_bin.16	76.485	2.77778	0.420338	1677608	7135	d__Bacteria	p__Acidobacteriota	c__Aminicenantia	o__Aminicenantales	f__Aminicenantaceae	g__JAGLWV01	s__
SCS_003_5_bin.17	52.1522	4.17781	0.468755	1176588	4116	d__Bacteria	p__Planctomycetota	c__Phycisphaerae	o__Sedimentisphaerales	f__SG8-4	g__G020350405	s__
SCS_003_5_bin.19	88.9555	1.93548	0.506621	3173706	7403	d__Bacteria	p__Desulfobacterota	c__Syntrophobacteria	o__BM002	f__BM002	g__BM002	s__BM002 sp030613915
SCS_003_5_bin.2	59.5157	0.854701	0.421399	772014	3481	d__Bacteria	p__Acidobacteriota	c__Aminicenantia	o__Aminicenantales	f__Aminicenantaceae	g__SOIV01	s__SOIV01 sp004377005
SCS_003_5_bin.20	95.0709	0	0.467429	1062071	9722	d__Archaea	p__Thermoproteota	c__Nitrososphaeria	o__Nitrososphaerales	f__JACPRH01	g__JASMAB01	s__JASMAB01 sp029460375
SCS_003_5_bin.21	53.1338	0.604839	0.590976	2041789	3529	d__Bacteria	p__Pseudomonadota	c__Alphaproteobacteria	o__Rhizobiales	f__JAUVMS01	g__JAUVMS01	s__JAUVMS01 sp030600135
SCS_003_5_bin.22	63.0302	1.86916	0.333542	3109760	15027	d__Archaea	p__Asgardarchaeota	c__Heimdallarchaeia	o__Hodarchaeales	f__Hodarchaeaceae	g__Hodarchaeum	s__
SCS_003_5_bin.23	54.4312	8.73786	0.329789	705441	2511	d__Archaea	p__Thermoproteota	c__Nitrososphaeria	o__Nitrososphaerales	f__Nitrosopumilaceae	g__CSP1-1	s__
SCS_003_5_bin.24	74.2091	9.89011	0.659072	2241904	20450	d__Bacteria	p__Myxococcota_A	c__UBA9160	o__SZUA-336	f__SZUA-336	g__JAUXJB01	s__
SCS_003_5_bin.25	69.1482	3.53789	0.44056	1340665	6379	d__Bacteria	p__Pseudomonadota	c__Gammaproteobacteria	o__UBA4486	f__UBA4486	g__	s__
SCS_003_5_bin.26	61.2069	0	0.551669	2225963	6093	d__Bacteria	p__Pseudomonadota	c__Gammaproteobacteria	o__Pseudomonadales	f__Nitrincolaceae	g__	s__
SCS_003_5_bin.27	69.5324	0	0.48373	2149018	5373	d__Bacteria	p__JdFR-76	c__JdFR-76	o__JdFR-76	f__DREG01	g__JAUXJX01	s__JAUXJX01 sp030624545
SCS_003_5_bin.28	55.7506	8.88723	0.497589	3208625	1544	d__Archaea	p__Thermoproteota	c__Nitrososphaeria	o__Nitrososphaerales	f__JACPRH01	g__JASMAB01	s__
SCS_003_5_bin.29	60.5016	2.58621	0.543128	1626040	7455	d__Bacteria	p__Pseudomonadota	c__Gammaproteobacteria	o__Acidiferrobacterales	f__SPGG2	g__SPGG2	s__
SCS_003_5_bin.3	88.6364	3.63636	0.498981	3466114	12704	d__Bacteria	p__Chloroflexota	c__Anaerolineae	o__Anaerolineales	f__E44-bin32	g__JADFRQ01	s__
SCS_003_5_bin.30	65.4839	2.90323	0.453552	1174553	6557	d__Bacteria	p__Desulfobacterota	c__Desulfobacteria	o__Desulfobacterales	f__UBA2156	g__UBA2156	s__UBA2156 sp011049715
SCS_003_5_bin.31	52.2727	6.11285	0.671894	1868008	3531	d__Bacteria	p__Pseudomonadota	c__Alphaproteobacteria	o__Kiloniellales	f__JAKSDN01	g__	s__
SCS_003_5_bin.32	56.4263	0.837989	0.362533	1183989	6154	d__Bacteria	p__Bacteroidota	c__Ignavibacteria	o__Ignavibacteriales	f__Ignavibacteriaceae	g__	s__
SCS_003_5_bin.33	96.4803	1.7094	0.53973	3277817	13427	d__Bacteria	p__JAUXIQ01	c__JAUXIQ01	o__JAUXIQ01	f__JAUXIQ01	g__JAUXIQ01	s__JAUXIQ01 sp030620925
SCS_003_5_bin.34	65.4097	0.140056	0.537157	1108078	4369	d__Bacteria	p__Desulfobacterota_B	c__Binatia	o__UBA9968	f__UBA9968	g__JACZXR01	s__JACZXR01 sp022571535
SCS_003_5_bin.36	62.9808	0.854701	0.38374	1028469	2922	d__Bacteria	p__Nitrospinota	c__CAJXCL01	o__CAJXCL01	f__CAJXCL01	g__	s__
SCS_003_5_bin.38	57.1447	4.9505	0.586974	2548232	1747	d__Bacteria	p__Chloroflexota	c__Dehalococcoidia	o__UBA3495	f__UBA3495	g__	s__
SCS_003_5_bin.39	86.5575	2.5641	0.630917	2922633	5248	d__Bacteria	p__Acidobacteriota	c__Thermoanaerobaculia	o__Multivoradales	f__UBA5704	g__M0029	s__
SCS_003_5_bin.40	80.977	0	0.387916	669320	13455	d__Bacteria	p__Patescibacteria	c__Paceibacteria	o__UBA9973	f__UBA2163	g__UBA2163	s__
SCS_003_5_bin.41	72.884	9.48276	0.581105	3526147	10293	d__Bacteria	p__Pseudomonadota	c__Gammaproteobacteria	o__Pseudomonadales	f__Nitrincolaceae	g__Motiliproteus	s__
SCS_003_5_bin.42	86.4614	5.83252	0.463572	1546894	10542	d__Bacteria	p__Omnitrophota	c__Koll11	o__Tantalellales	f__Tantalellaceae	g__WJMH01	s__
SCS_003_5_bin.43	66.2715	2.72727	0.398353	1076119	4083	d__Bacteria	p__Nitrospirota	c__Thermodesulfovibrionia	o__UBA6902	f__BMS3Bbin08	g__	s__
SCS_003_5_bin.44	67.1726	3.62007	0.474283	3694965	4352	d__Bacteria	p__Desulfobacterota	c__DSM-4660	o__Desulfatiglandales	f__HGW-15	g__	s__
SCS_003_5_bin.45	87.3786	0.0746826	0.340722	1131759	9250	d__Archaea	p__Thermoproteota	c__Nitrososphaeria	o__Nitrososphaerales	f__Nitrosopumilaceae	g__CSP1-1	s__CSP1-1 sp030624325
SCS_003_5_bin.46	83.2028	1.93548	0.535765	2945492	8363	d__Bacteria	p__Desulfobacterota_B	c__Binatia	o__UBA9968	f__UBA9968	g__JACZXR01	s__
SCS_003_5_bin.48	54.7029	3.03738	0.43108	1613306	3034	d__Archaea	p__Asgardarchaeota	c__Heimdallarchaeia	o__Hodarchaeales	f__Hodarchaeaceae	g__	s__
SCS_003_5_bin.49	73.8636	0.206612	0.529669	1200230	7622	d__Bacteria	p__Planctomycetota	c__Brocadiia	o__Brocadiales	f__Bathyanammoxibiaceae	g__Bathyanammoxibius	s__
SCS_003_5_bin.5	76.6116	3.19184	0.36238	3719397	4530	d__Bacteria	p__Planctomycetota	c__Brocadiia	o__Brocadiales	f__Scalinduaceae	g__Scalindua_A	s__
SCS_003_5_bin.50	85.6061	1.81818	0.413341	1615022	6961	d__Bacteria	p__Nitrospirota	c__Thermodesulfovibrionia	o__UBA6902	f__BMS3Bbin08	g__DAOVVO01	s__
SCS_003_5_bin.51	56.2235	7.44337	0.333169	723263	10590	d__Archaea	p__Thermoproteota	c__Nitrososphaeria	o__Nitrososphaerales	f__Nitrosopumilaceae	g__CSP1-1	s__CSP1-1 sp016276965
SCS_003_5_bin.52	84.3483	0.854701	0.61116	2105011	8898	d__Bacteria	p__Acidobacteriota	c__Thermoanaerobaculia	o__Multivoradales	f__UBA5704	g__	s__
SCS_003_5_bin.53	97.4359	4.44444	0.590322	2250439	10424	d__Bacteria	p__Methylomirabilota	c__Methylomirabilia	o__Methylomirabilales	f__CSP1-5	g__CSP1-5	s__CSP1-5 sp012974305
SCS_003_5_bin.54	92.2269	2.57353	0.429707	2086762	8818	d__Bacteria	p__Desulfobacterota_D	c__UBA1144	o__UBA2774	f__UBA2774	g__	s__
SCS_003_5_bin.55	67.6531	1.77541	0.579682	1686593	5612	d__Bacteria	p__Pseudomonadota	c__Gammaproteobacteria	o__GCA-2729495	f__GCA-2729495	g__JAPUGB01	s__
SCS_003_5_bin.56	52.5641	7.26496	0.608275	1452395	5395	d__Bacteria	p__Actinomycetota	c__Acidimicrobiia	o__UBA5794	f__ZC4RG35	g__JACZUI01	s__
SCS_003_5_bin.57	72.7204	0	0.616773	1920498	3861	d__Bacteria	p__Gemmatimonadota	c__Gemmatimonadetes	o__Gemmatimonadales	f__GWC2-71-9	g__B3T1B10	s__
SCS_003_5_bin.58	53.585	4.68186	0.598001	1839966	3688	d__Bacteria	p__Acidobacteriota	c__Vicinamibacteria	o__Marinacidobacterales	f__SMYC01	g__	s__
SCS_003_5_bin.59	75.584	1.28205	0.625228	1561068	7959	d__Bacteria	p__Actinomycetota	c__Acidimicrobiia	o__UBA5794	f__SHLN01	g__JAUXLW01	s__JAUXLW01 sp030623545
SCS_003_5_bin.6	76.6071	2.24105	0.598138	2689823	18801	d__Bacteria	p__Pseudomonadota	c__Gammaproteobacteria	o__Rariloculales	f__Rariloculaceae	g__SMWC01	s__
SCS_003_5_bin.60	62.7025	0	0.431158	2026491	7600	d__Bacteria	p__Desulfobacterota	c__Desulfobacteria	o__Desulfobacterales	f__UBA11574	g__JAUVVL01	s__
SCS_003_5_bin.63	93.1624	3.58974	0.60218	1995574	18934	d__Bacteria	p__Methylomirabilota	c__Methylomirabilia	o__Methylomirabilales	f__CSP1-5	g__CSP1-5	s__CSP1-5 sp019456075
SCS_003_5_bin.64	83.2858	8.97436	0.657155	2018161	14715	d__Bacteria	p__Actinomycetota	c__Acidimicrobiia	o__UBA5794	f__UBA5794	g__JACZST01	s__
SCS_003_5_bin.65	51.5927	9.40842	0.49186	1197671	3845	d__Bacteria	p__Planctomycetota	c__Phycisphaerae	o__Sedimentisphaerales	f__SG8-4	g__JAFGGH01	s__
SCS_003_5_bin.66	63.0689	7.61616	0.574904	2147470	2407	d__Bacteria	p__Chloroflexota	c__Anaerolineae	o__Anaerolineales	f__E44-bin32	g__JADFRG01	s__
SCS_003_5_bin.67	74.359	3.66097	0.630831	1864717	2529	d__Bacteria	p__Acidobacteriota	c__Terriglobia	o__Acidoferrales	f__2-02-FULL-67-57	g__JACZYA01	s__JACZYA01 sp022571295
SCS_003_5_bin.68	96.7033	3.2967	0.667028	2650301	17957	d__Bacteria	p__Gemmatimonadota	c__Gemmatimonadetes	o__Palauibacterales	f__Palauibacteraceae	g__G020351855	s__G020351855 sp030600085
SCS_003_5_bin.69	73.2759	0	0.59907	2365498	15235	d__Bacteria	p__Pseudomonadota	c__Gammaproteobacteria	o__Acidiferrobacterales	f__SPGG2	g__VRUB01	s__VRUB01 sp019456345
SCS_003_5_bin.7	72.7406	2.33764	0.573516	2453508	16550	d__Bacteria	p__Pseudomonadota	c__Gammaproteobacteria	o__JACDCP01	f__JACDCP01	g__	s__
SCS_003_5_bin.71	77.5149	2.68479	0.418061	3207483	4724	d__Bacteria	p__Pseudomonadota	c__Gammaproteobacteria	o__Enterobacterales	f__Alteromonadaceae	g__Pseudoalteromonas	s__Pseudoalteromonas gelatinilytica
SCS_003_5_bin.72	89.486	3.27103	0.437018	2709251	14256	d__Archaea	p__Asgardarchaeota	c__Thorarchaeia	o__Thorarchaeales	f__Thorarchaeaceae	g__SMTZ1-45	s__
SCS_003_5_bin.73	85.4297	6.46638	0.488466	6583947	10834	d__Bacteria	p__Pseudomonadota	c__Gammaproteobacteria	o__Pseudomonadales	f__Nitrincolaceae	g__Amphritea	s__
SCS_003_5_bin.74	51.0154	0.238095	0.550326	1186064	1801	d__Bacteria	p__Desulfobacterota	c__JdFR-97	o__JdFR-97	f__	g__	s__
SCS_003_5_bin.8	57.8953	4.3566	0.60347	1921538	3116	d__Bacteria	p__UBA8248	c__UBA8248	o__UBA8248	f__UBA8248	g__CAMYJL01	s__
SCS_003_5_bin.9	70.405	0.53918	0.370179	700352	9149	d__Archaea	p__Nanoarchaeota	c__Nanoarchaeia	o__Woesearchaeales	f__JAGLXL01	g__	s__
SCS_003_50_bin.1	64.1379	0	0.57073	1922152	6868	d__Bacteria	p__Pseudomonadota	c__Alphaproteobacteria	o__Rhodobacterales	f__Rhodobacteraceae	g__	s__
SCS_003_50_bin.10	61.2785	1.7094	0.434775	995514	3263	d__Bacteria	p__Acidobacteriota	c__Aminicenantia	o__Aminicenantales	f__Aminicenantaceae	g__JAGLWV01	s__JAGLWV01 sp023133225
SCS_003_50_bin.100	85.7798	1.83486	0.576388	1908419	14563	d__Bacteria	p__Chloroflexota	c__Anaerolineae	o__UBA7937	f__UBA7937	g__UBA7937	s__UBA7937 sp030593425
SCS_003_50_bin.101	93.7067	2.8	0.558249	3233647	14563	d__Bacteria	p__Spirochaetota	c__Spirochaetia	o__SZUA-6	f__DRHE01	g__JAFGQJ01	s__JAFGQJ01 sp023136785
SCS_003_50_bin.103	52.7155	0	0.721368	1239833	2554	d__Bacteria	p__Actinomycetota	c__Thermoleophilia	o__Miltoncostaeales	f__Miltoncostaeaceae	g__JAUVPZ01	s__JAUVPZ01 sp030598395
SCS_003_50_bin.104	78.0297	0.8	0.365936	993491	5364	d__Archaea	p__Thermoplasmatota	c__E2	o__DHVEG-1	f__DHVEG-1	g__JAUWYM01	s__JAUWYM01 sp030615845
SCS_003_50_bin.105	59.944	2.36234	0.64308	1235878	2252	d__Bacteria	p__Gemmatimonadota	c__Gemmatimonadetes	o__Longimicrobiales	f__UBA6960	g__	s__
SCS_003_50_bin.106	52.1965	0	0.471235	558552	3560	d__Bacteria	p__Omnitrophota	c__Koll11	o__JAHIPI01	f__JAHIPI01	g__JAUWWU01	s__JAUWWU01 sp030616695
SCS_003_50_bin.107	57.04	4.45333	0.386627	1247260	11723	d__Bacteria	p__Spirochaetota	c__B62-G9	o__B62-G9	f__DRHN01	g__JAUVYC01	s__JAUVYC01 sp030603285
SCS_003_50_bin.108	78.7179	1.9802	0.539797	1962665	17099	d__Bacteria	p__Chloroflexota	c__Dehalococcoidia	o__RBG-13-53-26	f__RBG-13-53-26	g__JAUWXW01	s__JAUWXW01 sp030616195
SCS_003_50_bin.109	56.1478	2.84715	0.531779	1358895	3035	d__Bacteria	p__Zixibacteria	c__MSB-5A5	o__DG-27	f__DG-27	g__DG-27	s__DG-27 sp030605835
SCS_003_50_bin.11	78.8136	0.46225	0.50117	808854	6545	d__Bacteria	p__Bipolaricaulota	c__Bipolaricaulia	o__UBA7950	f__UBA9294	g__JAUVYF01	s__JAUVYF01 sp030670905
SCS_003_50_bin.110	79.8606	5.82524	0.602373	1324802	5601	d__Archaea	p__Thermoproteota	c__Bathyarchaeia	o__TCS64	f__TCS64	g__	s__
SCS_003_50_bin.111	95.0217	1.84205	0.423682	5191943	73930	d__Bacteria	p__Pseudomonadota	c__Gammaproteobacteria	o__Enterobacterales	f__Vibrionaceae	g__Vibrio	s__
SCS_003_50_bin.112	53.6242	6.76638	0.471092	1943182	2879	d__Bacteria	p__Acidobacteriota	c__Aminicenantia	o__Aminicenantales	f__Aminicenantaceae	g__WTAW01	s__WTAW01 sp023135995
SCS_003_50_bin.114	54.2818	4.85437	0.326506	2725330	16366	d__Archaea	p__Asgardarchaeota	c__Heimdallarchaeia	o__Heimdallarchaeales	f__Heimdallarchaeaceae	g__UBA460	s__UBA460 sp023136245
SCS_003_50_bin.115	91.2903	4	0.505781	3744630	9102	d__Bacteria	p__Desulfobacterota	c__DSM-4660	o__Desulfatiglandales	f__Desulfatiglandaceae	g__JABMQV01	s__JABMQV01 sp030589715
SCS_003_50_bin.116	61.303	3.73737	0.633992	2358324	5923	d__Bacteria	p__Chloroflexota	c__Anaerolineae	o__Promineifilales	f__UBA4811	g__JAUVHW01	s__
SCS_003_50_bin.117	93.1818	0.0505051	0.465352	1563287	9428	d__Bacteria	p__Nitrospirota	c__Thermodesulfovibrionia	o__Thermodesulfovibrionales	f__JdFR-85	g__	s__
SCS_003_50_bin.118	73.4001	1.0989	0.599393	1980623	4047	d__Bacteria	p__JAGLTZ01	c__JAGLTZ01	o__JAGLTZ01	f__JAGLTZ01	g__JAGLTZ01	s__JAGLTZ01 sp030604325
SCS_003_50_bin.12	96.5726	1.2836	0.588226	4344644	16695	d__Bacteria	p__Pseudomonadota	c__Alphaproteobacteria	o__Rhizobiales	f__JAUVMS01	g__JAUVMS01	s__JAUVMS01 sp030600135
SCS_003_50_bin.120	55.0222	3.87607	0.664311	1979468	2732	d__Bacteria	p__Pseudomonadota	c__Alphaproteobacteria	o__UBA828	f__UBA828	g__JAUVWK01	s__
SCS_003_50_bin.121	96.6387	0.0646412	0.528974	3402290	7089	d__Bacteria	p__Gemmatimonadota	c__Glassbacteria	o__GWA2-58-10	f__GWA2-58-10	g__JAUVUV01	s__JAUVUV01 sp030604975
SCS_003_50_bin.122	57.6277	0	0.53296	1117359	3781	d__Bacteria	p__Zixibacteria	c__MSB-5A5	o__GN15	f__FEB-12	g__	s__
SCS_003_50_bin.123	56.3732	1.53379	0.564093	999341	2068	d__Bacteria	p__Planctomycetota	c__Phycisphaerae	o__JAACET01	f__JAACET01	g__JAACET01	s__
SCS_003_50_bin.124	56.2385	2.12095	0.509173	2369839	1882	d__Bacteria	p__Pseudomonadota	c__Gammaproteobacteria	o__Enterobacterales	f__Enterobacteriaceae	g__Escherichia	s__Escherichia coli
SCS_003_50_bin.14	51.9592	7.36677	0.622714	1551647	1969	d__Bacteria	p__Pseudomonadota	c__Alphaproteobacteria	o__Rhizobiales	f__Methyloligellaceae	g__Methyloceanibacter	s__
SCS_003_50_bin.15	62.4692	1.10011	0.602343	768531	3101	d__Bacteria	p__Chloroflexota	c__Dehalococcoidia	o__JAUVWM01	f__JAUVWM01	g__JAUVWM01	s__JAUVWM01 sp030604105
SCS_003_50_bin.17	61.6668	1.7982	0.449923	1468897	3773	d__Bacteria	p__Marinisomatota	c__Marinisomatia	o__Marinisomatales	f__UBA2128	g__	s__
SCS_003_50_bin.18	84.0678	0.832049	0.381303	1273099	10669	d__Bacteria	p__Aerophobota	c__Aerophobia	o__Aerophobales	f__B3-G15	g__JAGHCO01	s__JAGHCO01 sp030607765
SCS_003_50_bin.19	61.8307	5.21567	0.397015	3466004	10367	d__Bacteria	p__Pseudomonadota	c__Gammaproteobacteria	o__Enterobacterales	f__Moritellaceae	g__Moritella	s__
SCS_003_50_bin.2	81.7508	3.67693	0.447737	3468073	5401	d__Bacteria	p__Pseudomonadota	c__Gammaproteobacteria	o__Enterobacterales	f__Alteromonadaceae	g__Alteromonas	s__Alteromonas abrolhosensis
SCS_003_50_bin.20	77.2943	2.54622	0.414747	4091170	8087	d__Bacteria	p__Pseudomonadota	c__Gammaproteobacteria	o__Enterobacterales	f__Vibrionaceae	g__Photobacterium	s__Photobacterium frigidiphilum
SCS_003_50_bin.21	55.3866	7.15015	0.41229	1916571	4024	d__Bacteria	p__Spirochaetota	c__B62-G9	o__B62-G9	f__DRHN01	g__DRHN01	s__
SCS_003_50_bin.22	88.0136	1.44755	0.68061	4796087	13565	d__Bacteria	p__Pseudomonadota	c__Gammaproteobacteria	o__Burkholderiales	f__Burkholderiaceae	g__Cupriavidus	s__Cupriavidus gilardii
SCS_003_50_bin.23	63.2534	0	0.666628	3282584	3541	d__Bacteria	p__Gemmatimonadota	c__Gemmatimonadetes	o__Gemmatimonadales	f__GWC2-71-9	g__WVYX01	s__WVYX01 sp030601605
SCS_003_50_bin.24	50.0299	0.539732	0.618021	1682525	1804	d__Bacteria	p__Deinococcota	c__Deinococci	o__Deinococcales	f__Thermaceae	g__Allomeiothermus	s__Allomeiothermus silvanus
SCS_003_50_bin.25	54.9006	1.94105	0.432319	858414	10999	d__Archaea	p__Thermoproteota	c__Bathyarchaeia	o__Bathyarchaeales	f__Bathyarchaeaceae	g__B1-G15	s__B1-G15 sp030672415
SCS_003_50_bin.26	62.3397	0.0534188	0.403962	1444939	7356	d__Bacteria	p__Acidobacteriota	c__Aminicenantia	o__Aminicenantales	f__Aminicenantaceae	g__DAOVDU01	s__DAOVDU01 sp030669305
SCS_003_50_bin.27	61.2069	0.862069	0.417786	3204752	10032	d__Bacteria	p__Pseudomonadota	c__Gammaproteobacteria	o__Enterobacterales	f__Alteromonadaceae	g__Thalassotalea_A	s__
SCS_003_50_bin.28	58.891	4.18667	0.493775	1565723	4038	d__Bacteria	p__Spirochaetota	c__Spirochaetia	o__SZUA-6	f__	g__	s__
SCS_003_50_bin.29	62.7085	2.91262	0.447188	751166	3238	d__Archaea	p__Thermoproteota	c__Bathyarchaeia	o__Bathyarchaeales	f__Bathyarchaeaceae	g__Bathyarchaeum	s__
SCS_003_50_bin.3	90.9543	0.228495	0.603203	2440709	9142	d__Bacteria	p__Pseudomonadota	c__Alphaproteobacteria	o__Rhizobiales	f__Hyphomicrobiaceae	g__Hyphomicrobium_A	s__Hyphomicrobium_A sp030609245
SCS_003_50_bin.30	92.9471	1.65236	0.547543	3589598	48414	d__Bacteria	p__Pseudomonadota	c__Gammaproteobacteria	o__Pseudomonadales	f__Nitrincolaceae	g__Motiliproteus	s__
SCS_003_50_bin.31	67.854	1.96787	0.61026	1994774	8946	d__Bacteria	p__Pseudomonadota	c__Alphaproteobacteria	o__Rhizobiales	f__Methyloligellaceae	g__JAJFHN01	s__
SCS_003_50_bin.32	56.4506	0	0.358092	675022	40449	d__Bacteria	p__Patescibacteria	c__Paceibacteria	o__Paceibacterales	f__JAGGXC01	g__	s__
SCS_003_50_bin.33	73.4006	4.84263	0.633712	5272408	4749	d__Bacteria	p__Pseudomonadota	c__Gammaproteobacteria	o__Burkholderiales	f__Burkholderiaceae	g__Ralstonia	s__Ralstonia sp001078575
SCS_003_50_bin.34	81.0679	7.3723	0.535984	3394747	9631	d__Bacteria	p__Pseudomonadota	c__Alphaproteobacteria	o__Rhodobacterales	f__Rhodobacteraceae	g__UBA3077	s__
SCS_003_50_bin.35	69.637	1.9802	0.495309	1563199	6036	d__Bacteria	p__Chloroflexota	c__Dehalococcoidia	o__Dehalococcoidales	f__G020353235	g__G020353235	s__
SCS_003_50_bin.36	83.8785	0.934579	0.442113	723821	49605	d__Archaea	p__Aenigmatarchaeota	c__Aenigmatarchaeia	o__QMZP01	f__QMZP01	g__GCA-020343575	s__GCA-020343575 sp030670085
SCS_003_50_bin.37	67.0417	1.10011	0.677987	1170619	3862	d__Bacteria	p__Chloroflexota	c__Dehalococcoidia	o__SM23-28-2	f__RBG-16-64-32	g__	s__
SCS_003_50_bin.38	76.7327	8.51485	0.459943	1286669	8551	d__Bacteria	p__Chloroflexota	c__Dehalococcoidia	o__GIF9	f__AB-539-J10	g__CG2-30-46-19	s__
SCS_003_50_bin.39	69.7679	9.84899	0.604181	3480222	3268	d__Bacteria	p__Planctomycetota	c__Phycisphaerae	o__SM23-33	f__SM23-33	g__	s__
SCS_003_50_bin.4	95.5045	4.3956	0.501088	3661168	11002	d__Bacteria	p__TA06	c__DG-26	o__E44-bin18	f__E44-bin18	g__E44-bin18	s__
SCS_003_50_bin.40	89.5131	1.94076	0.470745	1736002	12508	d__Bacteria	p__Aerophobota	c__Aerophobia	o__Aerophobales	f__AE-B3A	g__SOJT01	s__SOJT01 sp030602105
SCS_003_50_bin.41	87.7584	2.64228	0.275624	3180464	45345	d__Bacteria	p__Campylobacterota	c__Campylobacteria	o__Campylobacterales	f__Arcobacteraceae	g__Poseidonibacter	s__
SCS_003_50_bin.42	95.6571	3.14378	0.497634	5168291	48654	d__Bacteria	p__Pseudomonadota	c__Gammaproteobacteria	o__Pseudomonadales	f__Nitrincolaceae	g__Amphritea	s__
SCS_003_50_bin.43	95	1.95243	0.583854	4287916	17518	d__Bacteria	p__Pseudomonadota	c__Alphaproteobacteria	o__Rhodobacterales	f__Rhodobacteraceae	g__Parasedimentitalea	s__Parasedimentitalea sp030285785
SCS_003_50_bin.44	88.2748	0	0.339802	1223963	12215	d__Archaea	p__Thermoproteota	c__Nitrososphaeria	o__Nitrososphaerales	f__Nitrosopumilaceae	g__CSP1-1	s__CSP1-1 sp030624325
SCS_003_50_bin.45	85.4557	6.05473	0.365634	2015701	8644	d__Bacteria	p__WOR-3	c__WOR-3	o__SM23-42	f__SM23-42	g__SOIY01	s__SOIY01 sp004376785
SCS_003_50_bin.47	77.9817	5.50459	0.571218	3305004	21794	d__Bacteria	p__Chloroflexota	c__Anaerolineae	o__UBA7937	f__B3-Chlor	g__	s__
SCS_003_50_bin.48	91.8667	0.8	0.570512	1626280	7520	d__Archaea	p__Thermoplasmatota	c__Thermoplasmata	o__RBG-16-68-12	f__JAGMCJ01	g__JAGMCJ01	s__JAGMCJ01 sp023136265
SCS_003_50_bin.49	95.1529	4.8	0.513718	2864896	11230	d__Bacteria	p__Spirochaetota	c__B62-G9	o__B62-G9	f__DRHN01	g__JAGLSF01	s__JAGLSF01 sp023136305
SCS_003_50_bin.5	86.7758	0.833333	0.483052	1590914	7166	d__Bacteria	p__Actinomycetota	c__CAJVYJ01	o__CAJVYJ01	f__JAUVQD01	g__	s__
SCS_003_50_bin.50	53.9273	1.16846	0.51247	1568901	8708	d__Bacteria	p__Desulfobacterota	c__Syntrophobacteria	o__BM002	f__BM002	g__BM002	s__BM002 sp030613915
SCS_003_50_bin.51	80.1313	4.09091	0.529469	2238792	18411	d__Bacteria	p__Chloroflexota	c__Anaerolineae	o__Anaerolineales	f__E44-bin32	g__E44-bin32	s__
SCS_003_50_bin.52	60.2864	0.46729	0.446343	569134	5847	d__Archaea	p__Thermoproteota	c__Bathyarchaeia	o__Bathyarchaeales	f__Bathyarchaeaceae	g__SOJZ01	s__SOJZ01 sp004376295
SCS_003_50_bin.53	95.3345	1.14437	0.436394	2901996	20055	d__Bacteria	p__Pseudomonadota	c__Gammaproteobacteria	o__Nitrosococcales	f__Methylophagaceae	g__Methylophaga	s__Methylophaga thalassica
SCS_003_50_bin.54	83.9374	1.55721	0.34542	2804166	25929	d__Bacteria	p__Bacteroidota	c__Bacteroidia	o__Flavobacteriales	f__Flavobacteriaceae	g__Lutimonas	s__
SCS_003_50_bin.55	51.1755	0	0.612027	2137020	2887	d__Bacteria	p__Pseudomonadota	c__Gammaproteobacteria	o__Pseudomonadales	f__Pseudomonadaceae	g__Halopseudomonas	s__Halopseudomonas aestusnigri
SCS_003_50_bin.56	66.5912	0	0.530618	1176777	4496	d__Bacteria	p__Planctomycetota	c__Brocadiia	o__Brocadiales	f__Bathyanammoxibiaceae	g__Bathyanammoxibius	s__
SCS_003_50_bin.57	95.5045	1.15543	0.434153	5435459	20029	d__Bacteria	p__Pseudomonadota	c__Gammaproteobacteria	o__Enterobacterales	f__Shewanellaceae	g__Shewanella	s__Shewanella sp001957125
SCS_003_50_bin.58	82.866	0.934579	0.445176	1083391	5794	d__Archaea	p__Thermoproteota	c__Bathyarchaeia	o__Bathyarchaeales	f__Bathyarchaeaceae	g__GCA-020344715	s__
SCS_003_50_bin.59	87.5389	6.54206	0.381568	2652015	8464	d__Archaea	p__Asgardarchaeota	c__Sifarchaeia	o__Borrarchaeales	f__Borrarchaeaceae	g__Borrarchaeum	s__Borrarchaeum sp016840315
SCS_003_50_bin.60	51.0163	0	0.370924	888313	60908	d__Bacteria	p__Dependentiae	c__Babeliae	o__Babeliales	f__Vermiphilaceae	g__JABSSP01	s__JABSSP01 sp013213985
SCS_003_50_bin.61	92.5287	0	0.598327	4254739	7400	d__Bacteria	p__Planctomycetota	c__Planctomycetia	o__Pirellulales	f__Thermoguttaceae	g__	s__
SCS_003_50_bin.62	89.977	1.93548	0.507512	3539449	4095	d__Bacteria	p__Desulfobacterota	c__Desulfarculia	o__Adiutricales	f__JAFDHD01	g__	s__
SCS_003_50_bin.63	50.7371	0	0.550529	618416	3658	d__Bacteria	p__Chloroflexota	c__Dehalococcoidia	o__Dehalococcoidales	f__RBG-16-60-22	g__E44-bin89	s__
SCS_003_50_bin.64	56.7817	1.29403	0.454658	1346669	9907	d__Archaea	p__Thermoproteota	c__Bathyarchaeia	o__RBG-16-48-13	f__GCA-020355125	g__DAOVBJ01	s__
SCS_003_50_bin.65	58.9597	6.48621	0.408332	595418	3165	d__Bacteria	p__Aerophobota	c__Aerophobia	o__Aerophobales	f__AE-B3A	g__AE-B3A	s__
SCS_003_50_bin.66	62.7247	4.19363	0.331144	1121141	5602	d__Archaea	p__Asgardarchaeota	c__Heimdallarchaeia	o__Heimdallarchaeales	f__Heimdallarchaeaceae	g__UBA460	s__
SCS_003_50_bin.67	95.679	3.58974	0.597723	2612015	14520	d__Bacteria	p__Methylomirabilota	c__Methylomirabilia	o__Methylomirabilales	f__CSP1-5	g__CSP1-5	s__CSP1-5 sp019456075
SCS_003_50_bin.68	59.193	2.74194	0.486888	3744436	2773	d__Bacteria	p__Desulfobacterota	c__Desulfobacteria	o__Desulfobacterales	f__G020354645	g__G020354645	s__
SCS_003_50_bin.69	62.6374	0	0.518172	1062887	5313	d__Bacteria	p__Zixibacteria	c__MSB-5A5	o__MSB-5A5	f__SM1-73	g__SM23-73-3	s__
SCS_003_50_bin.7	71.7635	2.97858	0.632381	1902837	6877	d__Bacteria	p__Pseudomonadota	c__Alphaproteobacteria	o__Rhizobiales	f__Methyloligellaceae	g__	s__
SCS_003_50_bin.70	72.1308	3.4965	0.641235	1982836	3490	d__Bacteria	p__VGIX01	c__VGIX01	o__VGIX01	f__VGIX01	g__JALGZG01	s__
SCS_003_50_bin.71	69.1553	1.20499	0.523117	1731360	6590	d__Bacteria	p__Pseudomonadota	c__Gammaproteobacteria	o__Chromatiales	f__Sedimenticolaceae	g__JAAGZL01	s__
SCS_003_50_bin.72	50.656	1.57038	0.5787	1615625	2946	d__Bacteria	p__Pseudomonadota	c__Alphaproteobacteria	o__Rhizobiales	f__Methyloligellaceae	g__UBA2767	s__
SCS_003_50_bin.73	90.6542	0.934579	0.473452	956580	11930	d__Archaea	p__Hydrothermarchaeota	c__Hydrothermarchaeia	o__Hydrothermarchaeales	f__Hydrothermarchaeaceae	g__JAHJSX01	s__
SCS_003_50_bin.74	69.846	5.66557	0.547978	1678580	2940	d__Bacteria	p__Chloroflexota	c__Dehalococcoidia	o__SZUA-161	f__SZUA-161	g__SOKG01	s__SOKG01 sp004376205
SCS_003_50_bin.75	76.6792	1.0989	0.438284	1352558	4625	d__Bacteria	p__Zixibacteria	c__MSB-5A5	o__MSB-5A5	f__SM1-73	g__SM1-73	s__
SCS_003_50_bin.76	89.697	1.81818	0.397725	1740759	6348	d__Bacteria	p__Actinomycetota	c__Humimicrobiia	o__Humimicrobiales	f__Humimicrobiaceae	g__M55B120	s__
SCS_003_50_bin.77	50.2516	5.60748	0.561327	2179808	4375	d__Archaea	p__Thermoproteota	c__Bathyarchaeia	o__TCS64	f__TCS64	g__BS750m-G28	s__
SCS_003_50_bin.79	71.3353	1.90671	0.418312	1085937	5900	d__Bacteria	p__UBA6262	c__UBA6262	o__WVXT01	f__WVXT01	g__WVXT01	s__WVXT01 sp030671905
SCS_003_50_bin.8	54.8356	3.1362	0.407992	1873102	2329	d__Bacteria	p__Desulfobacterota	c__Desulfobacteria	o__Desulfobacterales	f__JAUVVS01	g__JAUVVS01	s__
SCS_003_50_bin.80	79.5455	4.54545	0.503939	2974536	8158	d__Bacteria	p__Chloroflexota	c__Anaerolineae	o__Anaerolineales	f__E44-bin32	g__DUEZ01	s__
SCS_003_50_bin.81	53.0793	0	0.564354	582558	3242	d__Bacteria	p__Chloroflexota	c__Dehalococcoidia	o__E44-bin15	f__E44-bin15	g__E44-bin26	s__E44-bin26 sp030619615
SCS_003_50_bin.83	89.4605	0	0.3738	1612451	15230	d__Bacteria	p__WOR-3	c__UBA3072	o__UBA3072	f__UBA3072	g__E29-bin14	s__
SCS_003_50_bin.84	59.5238	1.54839	0.432915	1058082	4633	d__Bacteria	p__Desulfobacterota	c__DTXE01	o__DTXE01	f__DTXE01	g__DTXE01	s__
SCS_003_50_bin.87	55.1033	3.21135	0.47086	569006	6088	d__Archaea	p__Thermoproteota	c__Bathyarchaeia	o__Bathyarchaeales	f__SOJC01	g__JAGLZJ01	s__JAGLZJ01 sp023131555
SCS_003_50_bin.88	96.5812	4.2735	0.590278	2251594	12726	d__Bacteria	p__Methylomirabilota	c__Methylomirabilia	o__Methylomirabilales	f__CSP1-5	g__CSP1-5	s__CSP1-5 sp012974305
SCS_003_50_bin.89	53.4483	0.862069	0.490413	1786186	4351	d__Bacteria	p__Pseudomonadota	c__Gammaproteobacteria	o__Pseudomonadales	f__IMCC2047	g__IMCC2047	s__
SCS_003_50_bin.9	83.0721	5.17241	0.376662	5434761	63304	d__Bacteria	p__Pseudomonadota	c__Gammaproteobacteria	o__Enterobacterales	f__Alteromonadaceae	g__Colwellia	s__
SCS_003_50_bin.90	83.5457	4.83177	0.40699	1917228	15036	d__Bacteria	p__Pseudomonadota	c__Gammaproteobacteria	o__Nitrosococcales	f__Methylophagaceae	g__41-12-T18	s__
SCS_003_50_bin.91	64.9265	3.19032	0.499379	778180	5164	d__Bacteria	p__Chloroflexota	c__Dehalococcoidia	o__Dehalococcoidales	f__JAUWZL01	g__JAUWZL01	s__JAUWZL01 sp030615305
SCS_003_50_bin.92	57.5806	0	0.381576	1428163	3339	d__Bacteria	p__Bacteroidota	c__Bacteroidia	o__Bacteroidales	f__VadinHA17	g__G020353115	s__G020353115 sp030628785
SCS_003_50_bin.93	55.0847	6.77966	0.432686	1146701	10475	d__Bacteria	p__Aerophobota	c__Aerophobia	o__Aerophobales	f__AE-B3A	g__AE-B3B	s__AE-B3B sp005223085
SCS_003_50_bin.94	61.4422	8.96773	0.568825	1577140	1604	d__Bacteria	p__RBG-13-66-14	c__B26-G2	o__WVWN01	f__G020348885	g__G020348885	s__
SCS_003_50_bin.95	76.576	2.34029	0.41928	1360746	5236	d__Bacteria	p__Omnitrophota	c__Koll11	o__JABMRG01	f__JABMRG01	g__	s__
SCS_003_50_bin.96	56.5421	9.03427	0.31155	1437725	2925	d__Archaea	p__Asgardarchaeota	c__Lokiarchaeia	o__Sigynarchaeales	f__SOKP01	g__SOKP01	s__
SCS_003_50_bin.97	97.9887	2.98541	0.408489	4441222	87693	d__Bacteria	p__Pseudomonadota	c__Gammaproteobacteria	o__Enterobacterales	f__Alteromonadaceae	g__Cognaticolwellia	s__
SCS_003_50_bin.99	60.4087	9.00383	0.491689	3332639	1800	d__Bacteria	p__Planctomycetota	c__Planctomycetia	o__Pirellulales	f__UBA1268	g__UBA1268	s__
SCS_003_690_bin.1	50.0784	6.17555	0.509429	4523812	1806	d__Bacteria	p__JAJVIF01	c__JAJVIF01	o__JAPKYR01	f__	g__	s__
SCS_003_690_bin.10	86.7485	2.26244	0.408597	2496527	28991	d__Bacteria	p__WOR-3	c__UBA3073	o__JACQXS01	f__JAGMCI01	g__	s__
SCS_003_690_bin.100	75.52	2.13333	0.552014	2886849	3556	d__Bacteria	p__Spirochaetota	c__Spirochaetia	o__SZUA-6	f__DRHE01	g__JAFGQJ01	s__JAFGQJ01 sp023136785
SCS_003_690_bin.102	85.3211	1.83486	0.583109	2587936	10277	d__Bacteria	p__Chloroflexota	c__Anaerolineae	o__UBA7937	f__B3-Chlor	g__B3-Chlor	s__B3-Chlor sp030616025
SCS_003_690_bin.103	86.7314	2.91262	0.561503	1165063	13503	d__Archaea	p__Thermoproteota	c__Nitrososphaeria	o__Geothermarchaeales	f__JAUWBL01	g__JAUWBL01	s__JAUWBL01 sp030601715
SCS_003_690_bin.104	60.7843	0.4	0.394055	1417994	7470	d__Bacteria	p__Spirochaetota	c__B62-G9	o__B62-G9	f__DRHN01	g__JAUVYC01	s__JAUVYC01 sp030603285
SCS_003_690_bin.105	76.5677	0	0.556215	864646	7978	d__Bacteria	p__Chloroflexota	c__Dehalococcoidia	o__Dehalococcoidales	f__BS750m-G39	g__E44-bin88	s__E44-bin88 sp030616265
SCS_003_690_bin.107	97.5302	0.528674	0.66554	8045314	95780	d__Bacteria	p__Pseudomonadota	c__Gammaproteobacteria	o__Burkholderiales	f__Burkholderiaceae	g__Burkholderia	s__Burkholderia contaminans
SCS_003_690_bin.108	80.254	0	0.475049	1260492	9535	d__Bacteria	p__Aerophobota	c__Aerophobia	o__Aerophobales	f__AE-B3A	g__SOJT01	s__SOJT01 sp030602105
SCS_003_690_bin.109	75.5996	4.48845	0.59636	1296665	3917	d__Bacteria	p__Chloroflexota	c__Dehalococcoidia	o__JAUVWM01	f__JAUVWM01	g__JAUVWM01	s__JAUVWM01 sp030604105
SCS_003_690_bin.11	73.8532	1.83486	0.579673	1665189	4087	d__Bacteria	p__Chloroflexota	c__Anaerolineae	o__UBA7937	f__UBA7937	g__UBA7937	s__UBA7937 sp030593425
SCS_003_690_bin.110	65.7835	1.61443	0.515415	1417521	3066	d__Bacteria	p__Acidobacteriota	c__B3-B38	o__B3-B38	f__B3-B38	g__	s__
SCS_003_690_bin.111	99.0591	0.761649	0.543237	4918605	25433	d__Bacteria	p__Bacillota	c__Bacilli	o__Brevibacillales	f__Brevibacillaceae	g__Brevibacillus	s__Brevibacillus agri
SCS_003_690_bin.112	51.1551	1.9802	0.46369	694563	5343	d__Bacteria	p__Chloroflexota	c__Dehalococcoidia	o__GIF9	f__AB-539-J10	g__CG2-30-46-19	s__
SCS_003_690_bin.113	50.8772	9.40989	0.468049	1207608	6350	d__Bacteria	p__Chloroflexota	c__Dehalococcoidia	o__Dehalococcoidales	f__RBG-16-60-22	g__	s__
SCS_003_690_bin.114	98.1308	3.73832	0.470714	1482885	20500	d__Archaea	p__Thermoproteota	c__Bathyarchaeia	o__Bathyarchaeales	f__SOJC01	g__JAGLZJ01	s__JAGLZJ01 sp023131555
SCS_003_690_bin.115	53.0564	8.62069	0.637971	4258895	1539	d__Bacteria	p__Pseudomonadota	c__Gammaproteobacteria	o__Burkholderiales	f__Burkholderiaceae	g__Ralstonia	s__
SCS_003_690_bin.116	90.9091	0.0668449	0.463998	2421284	35747	d__Bacteria	p__Planctomycetota	c__Phycisphaerae	o__Sedimentisphaerales	f__SG8-4	g__G020350405	s__
SCS_003_690_bin.117	69.967	0.990099	0.535415	1223432	10933	d__Bacteria	p__Chloroflexota	c__Dehalococcoidia	o__GIF9	f__UBA5620	g__JACNFS01	s__JACNFS01 sp030604795
SCS_003_690_bin.118	94.8718	2.1978	0.500042	3288429	33862	d__Bacteria	p__TA06	c__DG-26	o__E44-bin18	f__E44-bin18	g__E44-bin18	s__
SCS_003_690_bin.119	80.9722	2.5641	0.402777	1537581	6293	d__Bacteria	p__Acidobacteriota	c__Aminicenantia	o__Aminicenantales	f__Aminicenantaceae	g__JAUWYH01	s__JAUWYH01 sp030615975
SCS_003_690_bin.12	55.5247	0	0.352929	785201	9051	d__Bacteria	p__Patescibacteria	c__Paceibacteria	o__Paceibacterales	f__JAGGXC01	g__	s__
SCS_003_690_bin.120	55.2105	0	0.671189	2107894	2620	d__Bacteria	p__Chloroflexota	c__Dehalococcoidia	o__DSTF01	f__	g__	s__
SCS_003_690_bin.121	57.7163	1.86916	0.333256	1447410	7588	d__Archaea	p__Asgardarchaeota	c__Heimdallarchaeia	o__Heimdallarchaeales	f__Heimdallarchaeaceae	g__UBA460	s__
SCS_003_690_bin.122	89.0615	1.22574	0.369699	2272058	5547	d__Bacteria	p__WOR-3	c__WOR-3	o__SM23-42	f__SM23-42	g__SOIY01	s__SOIY01 sp004376785
SCS_003_690_bin.124	87.6344	1.07527	0.434141	1132474	89064	d__Bacteria	p__Omnitrophota	c__Koll11	o__JAHIPI01	f__JAHIPI01	g__	s__
SCS_003_690_bin.125	89.2523	0	0.453165	970068	19404	d__Archaea	p__Aenigmatarchaeota	c__Aenigmatarchaeia	o__QMZP01	f__QMZT01	g__CS3-C152	s__CS3-C152 sp023128965
SCS_003_690_bin.126	95.5626	0.345781	0.666489	2064916	111253	d__Bacteria	p__Pseudomonadota	c__Gammaproteobacteria	o__Burkholderiales	f__Rhodocyclaceae	g__Tepidiphilus	s__Tepidiphilus succinatimandens
SCS_003_690_bin.127	100	0.207555	0.386817	3883095	247396	d__Bacteria	p__Pseudomonadota	c__Gammaproteobacteria	o__Pseudomonadales	f__Moraxellaceae	g__Acinetobacter	s__Acinetobacter nosocomialis
SCS_003_690_bin.128	97.1963	5.60748	0.394891	2470233	24208	d__Archaea	p__Thermoproteota	c__Bathyarchaeia	o__Bathyarchaeales	f__Bathyarchaeaceae	g__JAGLRI01	s__JAGLRI01 sp023136395
SCS_003_690_bin.129	63.2976	3.5124	0.572493	947016	1956	d__Bacteria	p__Planctomycetota	c__Phycisphaerae	o__JAACET01	f__JAACET01	g__JAACET01	s__
SCS_003_690_bin.13	58.1177	0.934579	0.456197	919923	5687	d__Archaea	p__Thermoproteota	c__Bathyarchaeia	o__RBG-16-48-13	f__	g__	s__
SCS_003_690_bin.130	66.821	1.36277	0.441719	629043	3107	d__Bacteria	p__NPL-UPA2	c__JAUVJM01	o__JAUVJM01	f__JAUVJM01	g__JAUWGW01	s__
SCS_003_690_bin.131	69.5925	0	0.349315	1756707	6073	d__Bacteria	p__Marinisomatota	c__Marinisomatia	o__Marinisomatales	f__JAHJCW01	g__JAHJCW01	s__
SCS_003_690_bin.15	97.1963	4.74479	0.424943	3614833	111959	d__Archaea	p__Asgardarchaeota	c__Heimdallarchaeia	o__Hodarchaeales	f__YT1-057	g__YT1-057	s__
SCS_003_690_bin.16	98.8636	2.27273	0.599355	4737969	71488	d__Bacteria	p__Planctomycetota	c__Phycisphaerae	o__UBA1845	f__UBA1845	g__GCA-020344555	s__
SCS_003_690_bin.18	73.2087	8.8785	0.378914	1736122	6524	d__Archaea	p__Thermoproteota	c__Bathyarchaeia	o__RBG-16-48-13	f__GCA-020355125	g__JAUWWH01	s__JAUWWH01 sp030617005
SCS_003_690_bin.19	60.9136	7.0407	0.504301	672178	4486	d__Bacteria	p__Chloroflexota	c__Dehalococcoidia	o__Dehalococcoidales	f__JAUWZL01	g__JAUWZL01	s__JAUWZL01 sp030615305
SCS_003_690_bin.2	61.215	0	0.331074	452235	30921	d__Archaea	p__Aenigmatarchaeota	c__Aenigmatarchaeia	o__CG10238-14	f__SCSR01	g__JAUWXZ01	s__JAUWXZ01 sp030616125
SCS_003_690_bin.20	59.0909	0	0.347663	1396080	54107	d__Bacteria	p__Actinomycetota	c__Humimicrobiia	o__Humimicrobiales	f__Humimicrobiaceae	g__Hydromicrobium	s__Hydromicrobium sp004376325
SCS_003_690_bin.21	70.53	1.41935	0.515158	1980115	5614	d__Bacteria	p__Desulfobacterota	c__Syntrophobacteria	o__BM002	f__BM002	g__BM002	s__BM002 sp030601545
SCS_003_690_bin.23	97.6	1.6	0.501339	2581467	171237	d__Archaea	p__Thermoplasmatota	c__Thermoplasmata	o__RBG-16-68-12	f__SOIM01	g__SOIM01	s__SOIM01 sp004377185
SCS_003_690_bin.24	86.6044	1.86916	0.37678	3138523	9779	d__Archaea	p__Asgardarchaeota	c__Sifarchaeia	o__Borrarchaeales	f__Borrarchaeaceae	g__Borrarchaeum	s__Borrarchaeum sp016840315
SCS_003_690_bin.25	65.0394	2.50896	0.397748	720229	4110	d__Bacteria	p__Omnitrophota	c__Koll11	o__Gorgyraeales	f__Gorgyraeaceae	g__JABMRA01	s__
SCS_003_690_bin.26	81.8644	0	0.432707	856522	5249	d__Bacteria	p__Aerophobota	c__Aerophobia	o__Aerophobales	f__AE-B3A	g__AE-B3B	s__AE-B3B sp005223085
SCS_003_690_bin.27	51.9809	7.85895	0.424494	498671	3869	d__Bacteria	p__Omnitrophota	c__Koll11	o__JAFGHF01	f__JAFGHF01	g__	s__
SCS_003_690_bin.28	57.4886	0.858369	0.620599	1991256	1953	d__Bacteria	p__Deinococcota	c__Deinococci	o__Deinococcales	f__Thermaceae	g__Allomeiothermus	s__Allomeiothermus silvanus
SCS_003_690_bin.29	84.6819	0.524194	0.630735	2016994	8320	d__Bacteria	p__Pseudomonadota	c__Alphaproteobacteria	o__Rhizobiales	f__Methyloligellaceae	g__Methyloceanibacter	s__Methyloceanibacter sp002390155
SCS_003_690_bin.3	98.0932	0.955688	0.561825	4636679	49757	d__Bacteria	p__Pseudomonadota	c__Gammaproteobacteria	o__Enterobacterales	f__Enterobacteriaceae	g__Enterobacter	s__Enterobacter chengduensis
SCS_003_690_bin.31	87.1795	1.7094	0.480669	2512399	8239	d__Bacteria	p__Acidobacteriota	c__Aminicenantia	o__Aminicenantales	f__Aminicenantaceae	g__SOIA01	s__SOIA01 sp004378665
SCS_003_690_bin.32	77.7995	1.22574	0.511933	2443198	3204	d__Bacteria	p__Spirochaetota	c__B62-G9	o__B62-G9	f__DRHN01	g__JAGLSF01	s__JAGLSF01 sp023136305
SCS_003_690_bin.33	59.4953	1.17302	0.393004	695111	4866	d__Bacteria	p__Omnitrophota	c__Koll11	o__JABMRG01	f__JAFGKX01	g__G020354945	s__
SCS_003_690_bin.34	59.1749	0	0.561049	711512	4207	d__Bacteria	p__Chloroflexota	c__Dehalococcoidia	o__E44-bin15	f__E44-bin15	g__E44-bin26	s__E44-bin26 sp030619615
SCS_003_690_bin.35	56.5497	0	0.473917	1188936	17764	d__Bacteria	p__Chloroflexota	c__Dehalococcoidia	o__Dehalococcoidales	f__JAUVZA01	g__JAUVZA01	s__
SCS_003_690_bin.36	94.5055	1.0989	0.374776	2246835	26572	d__Bacteria	p__WOR-3	c__E44-bin80	o__E44-bin80	f__E44-bin80	g__SOIS01	s__SOIS01 sp004375965
SCS_003_690_bin.37	84.7352	0.934579	0.442072	847683	12530	d__Archaea	p__Thermoproteota	c__Bathyarchaeia	o__Bathyarchaeales	f__Bathyarchaeaceae	g__SOJZ01	s__SOJZ01 sp004376295
SCS_003_690_bin.38	55.9322	0	0.344604	932988	4554	d__Bacteria	p__Atribacterota	c__JS1	o__SB-45	f__34-128	g__34-128	s__34-128 sp002849045
SCS_003_690_bin.39	68.1306	2.20789	0.526834	2534744	4912	d__Bacteria	p__Desulfobacterota	c__BSN033	o__WVXP01	f__WVXP01	g__JAFDHF01	s__
SCS_003_690_bin.4	81.7695	8.36694	0.601328	2114248	11038	d__Bacteria	p__Pseudomonadota	c__Alphaproteobacteria	o__Rhizobiales	f__Hyphomicrobiaceae	g__Hyphomicrobium_A	s__Hyphomicrobium_A sp030609245
SCS_003_690_bin.40	87.2606	1.13636	0.47995	3474998	19081	d__Bacteria	p__Planctomycetota	c__Phycisphaerae	o__Sedimentisphaerales	f__SG8-4	g__JAUVYQ01	s__
SCS_003_690_bin.41	89.7727	1.20321	0.463513	2205187	27145	d__Bacteria	p__Planctomycetota	c__Phycisphaerae	o__Sedimentisphaerales	f__SG8-4	g__	s__
SCS_003_690_bin.42	82.7192	0.649351	0.451857	1313823	4351	d__Bacteria	p__Zixibacteria	c__MSB-5A5	o__MSB-5A5	f__SM1-73	g__SM23-73-3	s__
SCS_003_690_bin.43	60.9274	0.934579	0.486268	1659409	20285	d__Archaea	p__Asgardarchaeota	c__Thorarchaeia	o__Thorarchaeales	f__Thorarchaeaceae	g__WTCK01	s__
SCS_003_690_bin.44	82.5605	3.27103	0.339116	2011636	7368	d__Archaea	p__Asgardarchaeota	c__Heimdallarchaeia	o__JABLTI01	f__JABLTI01	g__JABLTI01	s__
SCS_003_690_bin.45	64.8867	0	0.38351	1361697	5554	d__Archaea	p__Thermoproteota	c__Bathyarchaeia	o__40CM-2-53-6	f__RBG-13-38-9	g__RBG-13-38-9	s__RBG-13-38-9 sp023144075
SCS_003_690_bin.46	52.507	5.58814	0.416614	694850	3348	d__Bacteria	p__Omnitrophota	c__Koll11	o__JAHIPI01	f__JAHIPI01	g__	s__
SCS_003_690_bin.47	69.0808	1.71065	0.434301	653321	6252	d__Bacteria	p__Omnitrophota	c__JAUWXU01	o__JAUWXU01	f__JAUWXU01	g__JAUWXU01	s__
SCS_003_690_bin.48	52.7849	2.5641	0.427098	717349	2199	d__Bacteria	p__Acidobacteriota	c__Aminicenantia	o__Aminicenantales	f__Aminicenantaceae	g__SOIV01	s__SOIV01 sp004377005
SCS_003_690_bin.5	85.5932	0	0.505577	1206622	22852	d__Bacteria	p__Bipolaricaulota	c__Bipolaricaulia	o__UBA7950	f__UBA9294	g__JAUVYF01	s__JAUVYF01 sp030670905
SCS_003_690_bin.50	77.4623	0.623053	0.442346	660098	12529	d__Archaea	p__Aenigmatarchaeota	c__Aenigmatarchaeia	o__QMZP01	f__QMZP01	g__GCA-020343575	s__GCA-020343575 sp030670085
SCS_003_690_bin.51	80.8711	0.0646412	0.532049	2546614	2605	d__Bacteria	p__Gemmatimonadota	c__Glassbacteria	o__GWA2-58-10	f__GWA2-58-10	g__JAUVUV01	s__JAUVUV01 sp030604975
SCS_003_690_bin.52	52.3364	1.86916	0.546565	410681	10228	d__Archaea	p__Hadarchaeota	c__Hadarchaeia	o__Hadarchaeales	f__Hadarchaeaceae	g__DG-33	s__DG-33 sp030601665
SCS_003_690_bin.53	57.2398	2.38095	0.436031	965810	4069	d__Bacteria	p__Zixibacteria	c__MSB-5A5	o__MSB-5A5	f__SM23-73-2	g__	s__
SCS_003_690_bin.54	68.2243	0.934579	0.441362	556990	9037	d__Archaea	p__Thermoproteota	c__Bathyarchaeia	o__Bathyarchaeales	f__Bathyarchaeaceae	g__B1-G15	s__B1-G15 sp030672415
SCS_003_690_bin.55	50.535	7.211	0.623421	3129146	2884	d__Bacteria	p__Marinisomatota	c__Marinisomatia	o__SCGC-AAA003-L08	f__TS1B11	g__G020354025	s__
SCS_003_690_bin.56	77.7273	0	0.306814	1264354	63953	d__Bacteria	p__Actinomycetota	c__Humimicrobiia	o__JAHJRV01	f__JAHJRV01	g__JAHJRV01	s__JAHJRV01 sp018830725
SCS_003_690_bin.57	74.1379	4.31034	0.575279	4880629	7600	d__Bacteria	p__Pseudomonadota	c__Alphaproteobacteria	o__Rhizobiales	f__Hyphomicrobiaceae	g__Filomicrobium	s__Filomicrobium sp030607105
SCS_003_690_bin.58	88.2408	8.41584	0.640684	2003245	16529	d__Bacteria	p__Chloroflexota	c__Dehalococcoidia	o__SM23-28-2	f__SM23-28-2	g__SM23-28-2	s__SM23-28-2 sp030615765
SCS_003_690_bin.59	85.6	1.6	0.51087	984829	18650	d__Archaea	p__Hadarchaeota	c__Hadarchaeia	o__Hadarchaeales	f__Hadarchaeaceae	g__DG-33	s__DG-33 sp004375695
SCS_003_690_bin.6	60.3642	0	0.491689	686770	2116	d__Archaea	p__Micrarchaeota	c__Micrarchaeia	o__Norongarragalinales	f__CAITNU01	g__	s__
SCS_003_690_bin.60	78.5007	0.709505	0.582608	2682556	30763	d__Bacteria	p__Pseudomonadota	c__Alphaproteobacteria	o__Rhizobiales	f__Methyloligellaceae	g__Methyloceanibacter	s__Methyloceanibacter sp029287395
SCS_003_690_bin.61	88.3895	3.70126	0.43205	1546104	96861	d__Bacteria	p__UBP18	c__UBA7526	o__UBA7526	f__UBA7526	g__	s__
SCS_003_690_bin.62	77.9104	1.26154	0.363344	1235264	11539	d__Archaea	p__Thermoplasmatota	c__E2	o__DHVEG-1	f__DHVEG-1	g__JAUWYM01	s__JAUWYM01 sp030615845
SCS_003_690_bin.63	83.207	1.6	0.570105	1815680	12046	d__Archaea	p__Thermoplasmatota	c__Thermoplasmata	o__RBG-16-68-12	f__JAGMCJ01	g__JAGMCJ01	s__JAGMCJ01 sp022848825
SCS_003_690_bin.64	88.8536	0.378788	0.489367	2560215	29978	d__Bacteria	p__Planctomycetota	c__Phycisphaerae	o__Sedimentisphaerales	f__SG8-4	g__B140-G9	s__
SCS_003_690_bin.65	90.1869	2.71987	0.437852	2670041	18263	d__Archaea	p__Thermoproteota	c__Bathyarchaeia	o__RBG-16-48-13	f__GCA-020355125	g__DAOVBJ01	s__
SCS_003_690_bin.66	86.4959	1.07527	0.396404	1100598	24774	d__Bacteria	p__Omnitrophota	c__Koll11	o__JABMRN01	f__JABMRN01	g__	s__
SCS_003_690_bin.67	88.3178	3.70237	0.47969	4076185	5926	d__Archaea	p__Asgardarchaeota	c__Hermodarchaeia	o__Hermodarchaeales	f__Hermodarchaeaceae	g__YT-063	s__
SCS_003_690_bin.68	71.9376	4.43159	0.609501	2802163	3394	d__Bacteria	p__Chloroflexota	c__Anaerolineae	o__UBA1429	f__UBA1429	g__	s__
SCS_003_690_bin.69	73.1488	1.40187	0.577461	1744522	4685	d__Archaea	p__Thermoproteota	c__Bathyarchaeia	o__TCS64	f__TCS64	g__GCA-2726865	s__
SCS_003_690_bin.7	72.2554	3.8835	0.384084	963558	3950	d__Archaea	p__Thermoproteota	c__Bathyarchaeia	o__Bathyarchaeales	f__Bathyarchaeaceae	g__	s__
SCS_003_690_bin.70	77.5578	0	0.551191	833228	7591	d__Bacteria	p__Chloroflexota	c__Dehalococcoidia	o__Dehalococcoidales	f__JAUXAE01	g__JAUXAE01	s__JAUXAE01 sp030620035
SCS_003_690_bin.72	66.2653	0.8	0.453953	1744764	4166	d__Archaea	p__Thermoplasmatota	c__Thermoplasmata	o__GCA-020350865	f__GCA-020350865	g__	s__
SCS_003_690_bin.73	60.2689	3.8835	0.615551	1092441	5148	d__Archaea	p__Thermoproteota	c__Bathyarchaeia	o__TCS64	f__TCS64	g__	s__
SCS_003_690_bin.74	58.2039	6.69516	0.404061	1043581	3979	d__Bacteria	p__Acidobacteriota	c__Aminicenantia	o__Aminicenantales	f__Aminicenantaceae	g__	s__
SCS_003_690_bin.75	64.6552	0	0.636077	2833509	4953	d__Bacteria	p__Chloroflexota	c__Anaerolineae	o__Promineifilales	f__UBA4811	g__JAUVHW01	s__JAUVHW01 sp030593075
SCS_003_690_bin.76	67.2798	0	0.446491	1842667	10960	d__Bacteria	p__Marinisomatota	c__Marinisomatia	o__Marinisomatales	f__	g__	s__
SCS_003_690_bin.77	61.8567	0.909091	0.532138	1210299	6250	d__Bacteria	p__Chloroflexota	c__Anaerolineae	o__Anaerolineales	f__E44-bin32	g__DUEZ01	s__DUEZ01 sp030598885
SCS_003_690_bin.78	85.1358	1.32149	0.641693	3309988	10739	d__Bacteria	p__Actinomycetota	c__Actinomycetes	o__Mycobacteriales	f__Mycobacteriaceae	g__Mycobacterium	s__Mycobacterium sp030666145
SCS_003_690_bin.79	88.9831	0	0.562491	1270561	14043	d__Bacteria	p__Bipolaricaulota	c__Bipolaricaulia	o__UBA7950	f__UBA9294	g__UBA9294	s__UBA9294 sp030615945
SCS_003_690_bin.8	60.275	0	0.626064	1265749	2745	d__Bacteria	p__RBG-13-66-14	c__B26-G2	o__WVWN01	f__WVWN01	g__WVWN01	s__WVWN01 sp030613505
SCS_003_690_bin.80	62.1782	0	0.394165	628032	19555	d__Bacteria	p__Patescibacteria	c__Paceibacteria	o__Paceibacterales	f__JAUWAW01	g__JAUWAW01	s__JAUWAW01 sp030601865
SCS_003_690_bin.81	87.6765	4.30712	0.411754	1827414	33031	d__Bacteria	p__UBA6262	c__UBA6262	o__WVXT01	f__WVXT01	g__WVXT01	s__
SCS_003_690_bin.82	69.824	8.14081	0.547331	1159904	3121	d__Bacteria	p__Chloroflexota	c__Dehalococcoidia	o__Dehalococcoidales	f__RBG-16-60-22	g__E44-bin89	s__
SCS_003_690_bin.83	97.4134	0.688073	0.678475	5407181	153036	d__Bacteria	p__Pseudomonadota	c__Gammaproteobacteria	o__Burkholderiales	f__Burkholderiaceae	g__Cupriavidus	s__Cupriavidus gilardii
SCS_003_690_bin.84	51.324	1.16822	0.377765	388850	5303	d__Archaea	p__Nanoarchaeota	c__Nanoarchaeia	o__Pacearchaeales	f__JAHJTO01	g__	s__
SCS_003_690_bin.85	56.1592	3.82564	0.604879	2551631	2218	d__Archaea	p__Thermoplasmatota	c__DTKX01	o__DTKX01	f__GCA-020343715	g__GCA-020343715	s__
SCS_003_690_bin.86	80.8581	0.090009	0.554463	948161	10747	d__Bacteria	p__Chloroflexota	c__Dehalococcoidia	o__E44-bin15	f__E44-bin15	g__E29-bin15	s__E29-bin15 sp004377275
SCS_003_690_bin.87	96.5909	3.20856	0.488244	2910718	42885	d__Bacteria	p__Planctomycetota	c__Phycisphaerae	o__Sedimentisphaerales	f__SG8-4	g__JAUWIU01	s__
SCS_003_690_bin.88	85	3.81818	0.486466	3153466	15354	d__Bacteria	p__Chloroflexota	c__Anaerolineae	o__Anaerolineales	f__UBA4823	g__PFL25	s__
SCS_003_690_bin.89	82.6733	1.9802	0.561321	1692875	10146	d__Bacteria	p__Chloroflexota	c__Dehalococcoidia	o__E44-bin15	f__E44-bin15	g__	s__
SCS_003_690_bin.9	72.0339	7.42681	0.402262	1051399	5382	d__Bacteria	p__Aerophobota	c__Aerophobia	o__Aerophobales	f__AE-B3A	g__JAUWRC01	s__JAUWRC01 sp030640665
SCS_003_690_bin.90	89.7222	1.66667	0.471358	1498234	12304	d__Bacteria	p__Actinomycetota	c__CAJVYJ01	o__CAJVYJ01	f__JAUVQD01	g__JAUVQD01	s__JAUVQD01 sp030598355
SCS_003_690_bin.91	57.0248	0.909091	0.582402	1063672	5533	d__Bacteria	p__Chloroflexota	c__Anaerolineae	o__VGOG01	f__VGOG01	g__VGOG01	s__VGOG01 sp030615705
SCS_003_690_bin.92	50.7994	5.47022	0.51749	3834391	1544	d__Bacteria	p__Chloroflexota	c__Dehalococcoidia	o__Dehalococcoidales	f__	g__	s__
SCS_003_690_bin.94	67.2897	0.934579	0.369067	1063962	67275	d__Archaea	p__Nanoarchaeota	c__Nanoarchaeia	o__Pacearchaeales	f__JAHJTO01	g__	s__
SCS_003_690_bin.95	79.8182	2.50689	0.622655	2676387	5609	d__Bacteria	p__Chloroflexota	c__Anaerolineae	o__B4-G1	f__B4-G1	g__JAUWNP01	s__
SCS_003_690_bin.96	50.489	2.49025	0.554335	645775	3503	d__Bacteria	p__Chloroflexota	c__Dehalococcoidia	o__E44-bin15	f__E44-bin15	g__JADFVG01	s__JADFVG01 sp030626475
SCS_003_690_bin.97	93.2203	0	0.446087	1877115	302273	d__Bacteria	p__Aerophobota	c__Aerophobia	o__Aerophobales	f__AE-B3A	g__SOJT01	s__SOJT01 sp030602545
SCS_003_690_bin.99	95.3566	2.1978	0.526155	2752539	41213	d__Bacteria	p__Zixibacteria	c__MSB-5A5	o__DG-27	f__DG-27	g__DG-27	s__
SCS_008_0_bin.1	51.0188	1.72414	0.597002	1709807	3799	d__Bacteria	p__Acidobacteriota	c__Vicinamibacteria	o__Marinacidobacterales	f__SMYC01	g__	s__
SCS_008_0_bin.10	56.0541	2.43781	0.680163	1342151	2794	d__Bacteria	p__Pseudomonadota	c__Alphaproteobacteria	o__Rhodospirillales_A	f__JADFTO01	g__JACZQZ01	s__
SCS_008_0_bin.11	63.1068	5.33981	0.336042	995758	7676	d__Archaea	p__Thermoproteota	c__Nitrososphaeria	o__Nitrososphaerales	f__Nitrosopumilaceae	g__CSP1-1	s__CSP1-1 sp016276965
SCS_008_0_bin.12	91.2203	3.16493	0.452104	6032627	28253	d__Bacteria	p__Pseudomonadota	c__Gammaproteobacteria	o__Enterobacterales	f__Vibrionaceae	g__Photobacterium	s__
SCS_008_0_bin.13	87.4661	5.61728	0.485902	2787406	9745	d__Bacteria	p__Pseudomonadota	c__Gammaproteobacteria	o__Pseudomonadales	f__IMCC2047	g__IMCC2047	s__
SCS_008_0_bin.14	80.5172	2.21786	0.493086	2929242	5536	d__Bacteria	p__Pseudomonadota	c__Gammaproteobacteria	o__Pseudomonadales	f__JAUIET01	g__	s__
SCS_008_0_bin.15	75.9314	6.31617	0.495465	4191301	4880	d__Bacteria	p__Pseudomonadota	c__Gammaproteobacteria	o__Pseudomonadales	f__Nitrincolaceae	g__Amphritea	s__
SCS_008_0_bin.16	81.3187	3.2967	0.633228	2085128	11177	d__Bacteria	p__Gemmatimonadota	c__Gemmatimonadetes	o__Palauibacterales	f__KS3-K002	g__Indicimonas	s__Indicimonas acetifermentans
SCS_008_0_bin.17	91.836	3.20122	0.541512	2790646	19212	d__Bacteria	p__Pseudomonadota	c__Gammaproteobacteria	o__Acidiferrobacterales	f__SPGG2	g__SPGG2	s__
SCS_008_0_bin.18	60.0596	0	0.626796	1008523	3373	d__Bacteria	p__Actinomycetota	c__Acidimicrobiia	o__UBA5794	f__SHLN01	g__JAUXLW01	s__JAUXLW01 sp030623545
SCS_008_0_bin.19	87.4194	0.403226	0.602474	1907297	6146	d__Bacteria	p__Pseudomonadota	c__Alphaproteobacteria	o__Rhizobiales	f__Hyphomicrobiaceae	g__Hyphomicrobium_A	s__Hyphomicrobium_A sp030609245
SCS_008_0_bin.2	76.3441	7.93548	0.651618	3109738	9834	d__Bacteria	p__Myxococcota_A	c__UBA9160	o__SZUA-336	f__SZUA-336	g__	s__
SCS_008_0_bin.20	77.5862	0	0.667334	2135503	18108	d__Bacteria	p__Gemmatimonadota	c__Gemmatimonadetes	o__Palauibacterales	f__Palauibacteraceae	g__G020351855	s__G020351855 sp030600085
SCS_008_0_bin.21	63.8239	3.39506	0.619502	2763653	5223	d__Bacteria	p__Pseudomonadota	c__Gammaproteobacteria	o__Pseudomonadales	f__Azotimanducaceae_A	g__SMWF01	s__
SCS_008_0_bin.22	84.7352	0.238095	0.445442	1442349	14568	d__Bacteria	p__Pseudomonadota	c__Gammaproteobacteria	o__Burkholderiales	f__Nitrosomonadaceae	g__GCA-2721545	s__
SCS_008_0_bin.23	86.2745	2.52101	0.402291	1754783	14568	d__Bacteria	p__Desulfobacterota_D	c__UBA1144	o__UBA2774	f__UBA2774	g__CR02bin9	s__CR02bin9 sp004356555
SCS_008_0_bin.24	50.674	2.22571	0.595731	2664301	3029	d__Bacteria	p__Pseudomonadota	c__Gammaproteobacteria	o__Pseudomonadales	f__Halieaceae	g__JAPUKZ01	s__
SCS_008_0_bin.25	63.037	1.0989	0.647513	2087217	3818	d__Bacteria	p__Gemmatimonadota	c__Gemmatimonadetes	o__Gemmatimonadales	f__GWC2-71-9	g__N074bin45	s__
SCS_008_0_bin.26	96.3362	3.75374	0.419871	5829933	201560	d__Bacteria	p__Pseudomonadota	c__Gammaproteobacteria	o__Pseudomonadales	f__Oleiphilaceae	g__Alkalimarinus	s__
SCS_008_0_bin.27	93.1624	3.30484	0.587636	2037310	20661	d__Bacteria	p__Methylomirabilota	c__Methylomirabilia	o__Methylomirabilales	f__CSP1-5	g__CSP1-5	s__CSP1-5 sp012974305
SCS_008_0_bin.28	78.4774	7.66546	0.569756	3302923	9788	d__Bacteria	p__Pseudomonadota	c__Gammaproteobacteria	o__JACDCP01	f__JACDCP01	g__	s__
SCS_008_0_bin.29	53.7513	9	0.474401	1843440	3313	d__Bacteria	p__Nitrospirota	c__Nitrospiria	o__Nitrospirales	f__UBA8639	g__UBA8639	s__
SCS_008_0_bin.3	85.4331	0.306122	0.430705	1513796	17791	d__Bacteria	p__Pseudomonadota	c__Gammaproteobacteria	o__Burkholderiales	f__Nitrosomonadaceae	g__GCA-2721545	s__GCA-2721545 sp003230615
SCS_008_0_bin.30	87.5625	0.840263	0.413005	4223242	12653	d__Bacteria	p__Pseudomonadota	c__Gammaproteobacteria	o__Enterobacterales	f__Alteromonadaceae	g__Pseudoalteromonas	s__Pseudoalteromonas gelatinilytica
SCS_008_0_bin.31	80.018	5.15362	0.426845	1822040	6395	d__Bacteria	p__Pseudomonadota	c__Gammaproteobacteria	o__UBA4486	f__UBA4486	g__SMWN01	s__
SCS_008_0_bin.32	72.2571	3.0094	0.591278	1714252	12262	d__Bacteria	p__Actinomycetota	c__Acidimicrobiia	o__UBA5794	f__ZC4RG35	g__	s__
SCS_008_0_bin.33	88.3139	2.13675	0.646311	1786080	3264	d__Bacteria	p__Actinomycetota	c__Acidimicrobiia	o__UBA5794	f__UBA5794	g__JACZST01	s__
SCS_008_0_bin.34	61.165	8.73786	0.469376	1020450	7702	d__Archaea	p__Thermoproteota	c__Nitrososphaeria	o__Nitrososphaerales	f__UBA57	g__B1T1B5	s__
SCS_008_0_bin.35	50.2304	3.87097	0.659276	2262230	2540	d__Bacteria	p__Myxococcota_A	c__UBA9160	o__UBA9160	f__PR03	g__JANQRO01	s__
SCS_008_0_bin.36	74.0754	0	0.652776	2162816	5506	d__Bacteria	p__Planctomycetota	c__Phycisphaerae	o__Phycisphaerales	f__SM1A02	g__JADFKZ01	s__
SCS_008_0_bin.37	54.1499	7.42972	0.587162	1486918	2834	d__Bacteria	p__Pseudomonadota	c__Alphaproteobacteria	o__Rhizobiales	f__Methyloligellaceae	g__UBA2767	s__
SCS_008_0_bin.38	51.7241	3.44828	0.576795	1715311	4399	d__Bacteria	p__Pseudomonadota	c__Gammaproteobacteria	o__Woeseiales	f__Woeseiaceae	g__UBA1844	s__
SCS_008_0_bin.39	53.4483	6.89655	0.333647	3721088	6261	d__Bacteria	p__Bacteroidota	c__Bacteroidia	o__Flavobacteriales	f__Flavobacteriaceae	g__CANLXL01	s__
SCS_008_0_bin.4	84.689	4.53137	0.38577	2128426	5600	d__Bacteria	p__Pseudomonadota	c__Gammaproteobacteria	o__UBA4575	f__UBA4575	g__JAPUHH01	s__
SCS_008_0_bin.40	81.9088	2.13675	0.507238	2183740	12413	d__Bacteria	p__Nitrospinota	c__Nitrospinia	o__Nitrospinales	f__Nitrospinaceae	g__SZUA-226	s__SZUA-226 sp030600405
SCS_008_0_bin.41	57.0085	1.74731	0.637285	1287246	2886	d__Bacteria	p__Pseudomonadota	c__Alphaproteobacteria	o__Rhizobiales	f__Methyloligellaceae	g__	s__
SCS_008_0_bin.42	53.1963	6.24638	0.609703	1911599	4269	d__Bacteria	p__Pseudomonadota	c__Alphaproteobacteria	o__UBA6615	f__UBA6615	g__JAPUHN01	s__
SCS_008_0_bin.43	79.9198	2.88659	0.555916	2292447	9744	d__Bacteria	p__Pseudomonadota	c__Gammaproteobacteria	o__GCA-2729495	f__GCA-2729495	g__	s__
SCS_008_0_bin.44	56.0345	3.44828	0.438905	4004291	3964	d__Bacteria	p__Pseudomonadota	c__Gammaproteobacteria	o__Enterobacterales	f__Psychrobiaceae	g__Psychrobium	s__
SCS_008_0_bin.46	84.6631	0	0.671344	2326097	3963	d__Bacteria	p__Myxococcota_A	c__UBA9160	o__SZUA-336	f__SZUA-336	g__SMWZ01	s__
SCS_008_0_bin.47	87.132	0	0.606593	1826440	9801	d__Bacteria	p__JADFOP01	c__JADFOP01	o__JADFOP01	f__JADFOP01	g__JADFOP01	s__JADFOP01 sp022562795
SCS_008_0_bin.48	95.7265	4.2735	0.598834	2475867	19323	d__Bacteria	p__Methylomirabilota	c__Methylomirabilia	o__Methylomirabilales	f__CSP1-5	g__CSP1-5	s__CSP1-5 sp019456075
SCS_008_0_bin.49	62.9085	1.68067	0.353721	928365	7396	d__Bacteria	p__Desulfobacterota_D	c__UBA1144	o__N074bin48	f__N074bin48	g__N074bin48	s__N074bin48 sp004356685
SCS_008_0_bin.5	81.6779	0	0.400294	1721511	7077	d__Archaea	p__Thermoproteota	c__Nitrososphaeria	o__Nitrososphaerales	f__UBA213	g__UBA213	s__
SCS_008_0_bin.50	94.6639	3.58931	0.449803	6732642	55213	d__Bacteria	p__Pseudomonadota	c__Gammaproteobacteria	o__Enterobacterales	f__Alteromonadaceae	g__Thalassomonas	s__
SCS_008_0_bin.51	99.5935	0.406504	0.337794	3218345	262061	d__Bacteria	p__Campylobacterota	c__Campylobacteria	o__Campylobacterales	f__Arcobacteraceae	g__MAAG01	s__
SCS_008_0_bin.52	53.3406	5.39175	0.553615	2268240	5774	d__Bacteria	p__Pseudomonadota	c__Gammaproteobacteria	o__Pseudomonadales	f__Halieaceae	g__JAPOQD01	s__
SCS_008_0_bin.53	92.6004	7.56303	0.375689	1697213	12132	d__Bacteria	p__Desulfobacterota_D	c__UBA1144	o__RKRQ01	f__JAJCZQ01	g__JAJCZQ01	s__JAJCZQ01 sp030624695
SCS_008_0_bin.54	96.0952	3.63395	0.358474	4546551	18865	d__Bacteria	p__Bacillota_A	c__Clostridia	o__Lachnospirales	f__Vallitaleaceae_A	g__Vallitalea_A	s__
SCS_008_0_bin.55	67.8213	6.03448	0.517507	2817700	3094	d__Bacteria	p__Pseudomonadota	c__Alphaproteobacteria	o__Sphingomonadales	f__Emcibacteraceae	g__Paremcibacter	s__
SCS_008_0_bin.56	81.7094	2.99145	0.626758	2213696	9892	d__Bacteria	p__Actinomycetota	c__Acidimicrobiia	o__UBA5794	f__SHLN01	g__SHLN01	s__SHLN01 sp030624805
SCS_008_0_bin.57	54.8544	8.89968	0.339049	795389	3040	d__Archaea	p__Thermoproteota	c__Nitrososphaeria	o__Nitrososphaerales	f__Nitrosopumilaceae	g__CSP1-1	s__
SCS_008_0_bin.58	62.79	7.68025	0.563046	1568185	2793	d__Bacteria	p__Pseudomonadota	c__Gammaproteobacteria	o__Woeseiales	f__Woeseiaceae	g__JADFGH01	s__
SCS_008_0_bin.59	54.572	0	0.614122	1223170	3464	d__Bacteria	p__Nitrospirota	c__Nitrospiria	o__Nitrospirales	f__	g__	s__
SCS_008_0_bin.6	89.029	2.42029	0.666381	2521558	6094	d__Bacteria	p__Pseudomonadota	c__Alphaproteobacteria	o__Kiloniellales	f__JAKSDN01	g__	s__
SCS_008_0_bin.60	52.9126	7.65497	0.461182	912197	16478	d__Archaea	p__Thermoproteota	c__Nitrososphaeria	o__Nitrososphaerales	f__UBA57	g__B1T1B5	s__B1T1B5 sp027295865
SCS_008_0_bin.61	61.7769	1.8595	0.375987	796652	6599	d__Bacteria	p__Planctomycetota	c__Brocadiia	o__Brocadiales	f__Scalinduaceae	g__Scalindua_A	s__Scalindua_A sediminis
SCS_008_0_bin.62	81.8966	0	0.599904	3048275	20447	d__Bacteria	p__Pseudomonadota	c__Gammaproteobacteria	o__Acidiferrobacterales	f__SPGG2	g__VRUB01	s__VRUB01 sp019456345
SCS_008_0_bin.63	59.8182	2.72727	0.566327	1410157	6433	d__Bacteria	p__Chloroflexota	c__Anaerolineae	o__Anaerolineales	f__E44-bin32	g__JADFRG01	s__
SCS_008_0_bin.64	50.5486	3.44828	0.422104	1936730	2563	d__Bacteria	p__Pseudomonadota	c__Gammaproteobacteria	o__Enterobacterales	f__Vibrionaceae	g__Photobacterium	s__Photobacterium indicum
SCS_008_0_bin.8	60.7336	1.36044	0.564991	1835186	5316	d__Bacteria	p__Pseudomonadota	c__Gammaproteobacteria	o__Woeseiales	f__Woeseiaceae	g__JACZWL01	s__JACZWL01 sp027295475
SCS_008_0_bin.9	70.0122	4.83568	0.612612	3668727	5422	d__Bacteria	p__Pseudomonadota	c__Gammaproteobacteria	o__HK1	f__HK1	g__JAABYT01	s__
SCS_008_190_bin.1	57.0402	1.66154	0.371035	597187	4173	d__Archaea	p__Thermoplasmatota	c__E2	o__DHVEG-1	f__DHVEG-1	g__JAUWYM01	s__JAUWYM01 sp030615845
SCS_008_190_bin.10	91.1733	2.4	0.556642	3182823	7430	d__Bacteria	p__Spirochaetota	c__Spirochaetia	o__SZUA-6	f__DRHE01	g__JAFGQJ01	s__JAFGQJ01 sp023136785
SCS_008_190_bin.100	64.3881	1.32392	0.627092	1172211	7633	d__Bacteria	p__Pseudomonadota	c__Alphaproteobacteria	o__Rhizobiales	f__Methyloligellaceae	g__Methyloceanibacter	s__
SCS_008_190_bin.101	76.1682	0.934579	0.362303	3398108	19452	d__Archaea	p__Asgardarchaeota	c__Heimdallarchaeia	o__Hodarchaeales	f__Hodarchaeaceae	g__Hodarchaeum	s__
SCS_008_190_bin.102	81.2185	0.96	0.621488	2641341	9339	d__Archaea	p__Thermoplasmatota	c__DTKX01	o__DTKX01	f__GCA-020343715	g__GCA-020343715	s__
SCS_008_190_bin.103	83.5363	3.4188	0.403872	1670857	6518	d__Bacteria	p__Acidobacteriota	c__Aminicenantia	o__Aminicenantales	f__Aminicenantaceae	g__JAUWYH01	s__JAUWYH01 sp030615975
SCS_008_190_bin.104	75.8919	2.75229	0.577106	1474984	16875	d__Bacteria	p__Chloroflexota	c__Anaerolineae	o__UBA7937	f__UBA7937	g__UBA7937	s__UBA7937 sp030593425
SCS_008_190_bin.105	90.6593	2.1978	0.514566	2930037	96876	d__Bacteria	p__Zixibacteria	c__MSB-5A5	o__MSB-5A5	f__SM1-73	g__SM23-73-3	s__
SCS_008_190_bin.107	57.6472	0.917563	0.525089	1716159	3451	d__Bacteria	p__Desulfobacterota	c__BSN033	o__WVXP01	f__WVXP01	g__JAFDHF01	s__
SCS_008_190_bin.108	50.0737	2.58065	0.455792	1224899	4882	d__Bacteria	p__Desulfobacterota	c__DSM-4660	o__Desulfatiglandales	f__B25-G16	g__B33-G16	s__B33-G16 sp030603345
SCS_008_190_bin.109	74.565	1.9802	0.561234	754535	4971	d__Bacteria	p__Chloroflexota	c__Dehalococcoidia	o__E44-bin15	f__E44-bin15	g__E44-bin26	s__E44-bin26 sp030619615
SCS_008_190_bin.11	61.5732	1.15512	0.505426	717889	4967	d__Bacteria	p__Chloroflexota	c__Dehalococcoidia	o__Dehalococcoidales	f__JAUWZL01	g__JAUWZL01	s__JAUWZL01 sp030615305
SCS_008_190_bin.110	55.042	0.0999001	0.530753	669750	1963	d__Bacteria	p__NPL-UPA2	c__NPL-UPA2	o__	f__	g__	s__
SCS_008_190_bin.111	69.637	0.990099	0.55359	750973	6810	d__Bacteria	p__Chloroflexota	c__Dehalococcoidia	o__Dehalococcoidales	f__JAUXAE01	g__JAUXAE01	s__JAUXAE01 sp030620035
SCS_008_190_bin.112	82.3139	4.57349	0.428813	945752	20208	d__Bacteria	p__UBA6262	c__UBA6262	o__WVXT01	f__WVXT01	g__	s__
SCS_008_190_bin.113	81.2069	0	0.422154	5655733	71266	d__Bacteria	p__Pseudomonadota	c__Gammaproteobacteria	o__Enterobacterales	f__Alteromonadaceae	g__Thalassotalea_A	s__
SCS_008_190_bin.114	83.4862	1.83486	0.584737	2864636	9636	d__Bacteria	p__Chloroflexota	c__Anaerolineae	o__UBA7937	f__B3-Chlor	g__B3-Chlor	s__B3-Chlor sp030616025
SCS_008_190_bin.115	80.646	1.25969	0.345957	2380517	10126	d__Bacteria	p__Pseudomonadota	c__Gammaproteobacteria	o__UBA9339	f__UBA9339	g__	s__
SCS_008_190_bin.116	52.3432	8.74587	0.522108	935718	2666	d__Bacteria	p__Chloroflexota	c__Dehalococcoidia	o__Dehalococcoidales	f__BS750m-G39	g__	s__
SCS_008_190_bin.117	68	3.2	0.374961	708767	5947	d__Archaea	p__Thermoplasmatota	c__E2	o__DHVEG-1	f__DHVEG-1	g__	s__
SCS_008_190_bin.118	68.3801	0	0.442965	774129	5515	d__Archaea	p__Thermoproteota	c__Bathyarchaeia	o__Bathyarchaeales	f__Bathyarchaeaceae	g__SOJZ01	s__SOJZ01 sp004376295
SCS_008_190_bin.119	97.6	4.4	0.509304	3278171	13393	d__Bacteria	p__Spirochaetota	c__B62-G9	o__B62-G9	f__DRHN01	g__JAGLSF01	s__JAGLSF01 sp023136305
SCS_008_190_bin.12	81.0748	1.86916	0.475484	897691	7452	d__Archaea	p__Hydrothermarchaeota	c__Hydrothermarchaeia	o__Hydrothermarchaeales	f__Hydrothermarchaeaceae	g__JAHJSX01	s__
SCS_008_190_bin.120	68.5865	7.72667	0.563375	1407271	1968	d__Bacteria	p__Planctomycetota	c__Phycisphaerae	o__JAACET01	f__JAACET01	g__JAACET01	s__
SCS_008_190_bin.121	56.56	2.01294	0.491577	566997	1933	d__Archaea	p__Micrarchaeota	c__Micrarchaeia	o__Norongarragalinales	f__CAITNU01	g__	s__
SCS_008_190_bin.122	51.8119	1.77763	0.472816	817693	2040	d__Bacteria	p__NPL-UPA2	c__JAUVJM01	o__	f__	g__	s__
SCS_008_190_bin.123	53.0997	1.48515	0.439828	927219	3653	d__Archaea	p__Nanoarchaeota	c__Nanoarchaeia	o__PEZQ01	f__PEZQ01	g__	s__
SCS_008_190_bin.124	78.0701	1.6292	0.470633	841079	4893	d__Bacteria	p__Omnitrophota	c__JAUWXU01	o__JAUWXU01	f__	g__	s__
SCS_008_190_bin.125	66.3559	2.11344	0.437492	744457	2255	d__Bacteria	p__Margulisbacteria	c__WOR-1	o__	f__	g__	s__
SCS_008_190_bin.126	71.0836	2.34848	0.404753	1255975	2905	d__Bacteria	p__Actinomycetota	c__Humimicrobiia	o__Humimicrobiales	f__Humimicrobiaceae	g__M55B120	s__
SCS_008_190_bin.13	82.2727	0	0.307861	1285995	24308	d__Bacteria	p__Actinomycetota	c__Humimicrobiia	o__JAHJRV01	f__JAHJRV01	g__JAHJRV01	s__JAHJRV01 sp018830725
SCS_008_190_bin.14	66.9658	2.08835	0.462567	2617178	4800	d__Bacteria	p__Pseudomonadota	c__Alphaproteobacteria	o__Rhizobiales	f__Methyloligellaceae	g__JANQOC01	s__
SCS_008_190_bin.15	60.3502	1.31636	0.448206	2691333	2378	d__Bacteria	p__Pseudomonadota	c__Gammaproteobacteria	o__Enterobacterales	f__Alteromonadaceae	g__Alteromonas	s__Alteromonas abrolhosensis
SCS_008_190_bin.16	58.7774	0	0.427147	1489088	12758	d__Bacteria	p__Pseudomonadota	c__Gammaproteobacteria	o__Enterobacterales	f__Vibrionaceae	g__Photobacterium	s__Photobacterium frigidiphilum
SCS_008_190_bin.17	68.902	2.15054	0.388384	969048	2803	d__Bacteria	p__Omnitrophota	c__Koll11	o__JABMRG01	f__JAFGKX01	g__G020354945	s__G020354945 sp020354945
SCS_008_190_bin.18	82.5843	1.1236	0.3658	1217215	5953	d__Bacteria	p__WOR-3	c__WOR-3	o__SM23-42	f__SM23-42	g__SOIY01	s__SOIY01 sp004376785
SCS_008_190_bin.19	67.6226	0	0.43806	753292	4169	d__Bacteria	p__NPL-UPA2	c__JAUVJM01	o__JAUVJM01	f__JAUVJM01	g__JAUWGW01	s__
SCS_008_190_bin.2	96.2617	5.45171	0.426278	3978989	11968	d__Archaea	p__Asgardarchaeota	c__Heimdallarchaeia	o__Hodarchaeales	f__YT1-057	g__YT1-057	s__
SCS_008_190_bin.20	80.2575	3.08502	0.49145	4426892	19639	d__Bacteria	p__Pseudomonadota	c__Gammaproteobacteria	o__Pseudomonadales	f__Nitrincolaceae	g__Amphritea	s__
SCS_008_190_bin.21	73.4065	0	0.40697	650952	81121	d__Bacteria	p__Patescibacteria	c__Paceibacteria	o__Paceibacterales	f__PEYH01	g__	s__
SCS_008_190_bin.22	58.9333	1.6	0.551241	624787	8540	d__Archaea	p__Hadarchaeota	c__Hadarchaeia	o__Hadarchaeales	f__Hadarchaeaceae	g__DG-33	s__DG-33 sp030601665
SCS_008_190_bin.23	66.6196	2.24876	0.634161	1592806	4228	d__Bacteria	p__Pseudomonadota	c__Alphaproteobacteria	o__Rhizobiales	f__Methyloligellaceae	g__	s__
SCS_008_190_bin.24	52.2343	0.970874	0.337074	704871	3276	d__Archaea	p__Thermoproteota	c__Nitrososphaeria	o__Nitrososphaerales	f__Nitrosopumilaceae	g__Nitrosopumilus	s__
SCS_008_190_bin.25	96.6387	2.74725	0.390037	2496098	148335	d__Bacteria	p__Zixibacteria	c__MSB-5A5	o__MSB-5A5	f__SM23-73-2	g__SM23-73-2	s__SM23-73-2 sp030615745
SCS_008_190_bin.26	82.9588	1.1236	0.457205	994662	23051	d__Bacteria	p__Aerophobota	c__Aerophobia	o__Aerophobales	f__AE-B3A	g__SOJT01	s__SOJT01 sp030602545
SCS_008_190_bin.27	58.9246	3.95818	0.608077	847559	4373	d__Archaea	p__Thermoproteota	c__Bathyarchaeia	o__TCS64	f__TCS64	g__	s__
SCS_008_190_bin.28	79.9625	0	0.479703	971455	12510	d__Bacteria	p__Aerophobota	c__Aerophobia	o__Aerophobales	f__AE-B3A	g__SOJT01	s__SOJT01 sp030602105
SCS_008_190_bin.29	89.4389	0	0.597653	1449271	11285	d__Bacteria	p__Chloroflexota	c__Dehalococcoidia	o__JAUVWM01	f__JAUVWM01	g__JAUVWM01	s__JAUVWM01 sp030604105
SCS_008_190_bin.3	59.901	0	0.416716	537380	7157	d__Bacteria	p__Patescibacteria	c__Microgenomatia	o__Woykebacterales	f__RBG-16-39-9b	g__	s__
SCS_008_190_bin.30	52.4652	4.48845	0.550041	788050	5593	d__Bacteria	p__Chloroflexota	c__Dehalococcoidia	o__E44-bin15	f__E44-bin15	g__JADFVG01	s__JADFVG01 sp030626475
SCS_008_190_bin.31	62.5992	1.0149	0.401042	1669235	8133	d__Bacteria	p__Spirochaetota	c__B62-G9	o__B62-G9	f__DRHN01	g__JAUVYC01	s__JAUVYC01 sp030603285
SCS_008_190_bin.32	67.1777	1.20586	0.64268	2176243	6078	d__Bacteria	p__Actinomycetota	c__Actinomycetes	o__Mycobacteriales	f__Mycobacteriaceae	g__Mycobacterium	s__Mycobacterium sp030666145
SCS_008_190_bin.33	81.8955	1.23239	0.438903	2302826	8135	d__Bacteria	p__Pseudomonadota	c__Gammaproteobacteria	o__Nitrosococcales	f__Methylophagaceae	g__Methylophaga	s__Methylophaga thalassica
SCS_008_190_bin.34	50.8227	0	0.438991	865503	6669	d__Bacteria	p__Zixibacteria	c__MSB-5A5	o__MSB-5A5	f__SM1-73	g__SM1-73	s__
SCS_008_190_bin.35	84.3676	1.0989	0.53213	1825455	6432	d__Bacteria	p__Zixibacteria	c__MSB-5A5	o__DG-27	f__DG-27	g__DG-27	s__DG-27 sp030605835
SCS_008_190_bin.36	51.2021	9.54895	0.649749	2128752	2471	d__Bacteria	p__Chloroflexota	c__Dehalococcoidia	o__DSTF01	f__	g__	s__
SCS_008_190_bin.37	90.8602	2.45625	0.529647	1936545	16882	d__Bacteria	p__UBA1439	c__Tritonobacteria	o__Tritonobacterales	f__Tritonobacteraceae	g__	s__
SCS_008_190_bin.38	86.9697	0	0.350146	1242735	7850	d__Bacteria	p__Actinomycetota	c__Humimicrobiia	o__Humimicrobiales	f__Humimicrobiaceae	g__Hydromicrobium	s__Hydromicrobium sp004376325
SCS_008_190_bin.39	83.8006	0.934579	0.446524	1113741	7090	d__Archaea	p__Thermoproteota	c__Bathyarchaeia	o__Bathyarchaeales	f__Bathyarchaeaceae	g__GCA-020344715	s__
SCS_008_190_bin.4	84.5146	0	0.431515	1291786	8092	d__Bacteria	p__Aerophobota	c__Aerophobia	o__Aerophobales	f__AE-B3A	g__AE-B3B	s__AE-B3B sp005223085
SCS_008_190_bin.40	55.6165	2.58621	0.637598	3462795	4681	d__Bacteria	p__Pseudomonadota	c__Gammaproteobacteria	o__Burkholderiales	f__Burkholderiaceae	g__Ralstonia	s__Ralstonia pickettii
SCS_008_190_bin.41	89.5439	2.18253	0.638243	5615367	33219	d__Bacteria	p__Pseudomonadota	c__Gammaproteobacteria	o__Burkholderiales	f__Burkholderiaceae	g__Ralstonia	s__Ralstonia sp001078575
SCS_008_190_bin.42	78.1317	7.49897	0.589152	2901380	10516	d__Bacteria	p__Pseudomonadota	c__Alphaproteobacteria	o__Rhizobiales	f__Hyphomicrobiaceae	g__Filomicrobium	s__Filomicrobium sp030607105
SCS_008_190_bin.43	85.7639	1	0.471272	1354103	9877	d__Bacteria	p__Actinomycetota	c__CAJVYJ01	o__CAJVYJ01	f__JAUVQD01	g__JAUVQD01	s__JAUVQD01 sp030598355
SCS_008_190_bin.45	98.7539	5.14019	0.471535	1434182	31435	d__Archaea	p__Thermoproteota	c__Bathyarchaeia	o__Bathyarchaeales	f__SOJC01	g__JAGLZJ01	s__JAGLZJ01 sp023131555
SCS_008_190_bin.46	50.0627	9.71787	0.420991	613060	4961	d__Bacteria	p__Omnitrophota	c__Koll11	o__JAFGHF01	f__JAFGHF01	g__JAHIIS01	s__
SCS_008_190_bin.47	92.3077	2.1978	0.37323	1893960	21227	d__Bacteria	p__WOR-3	c__E44-bin80	o__E44-bin80	f__E44-bin80	g__SOIS01	s__SOIS01 sp004375965
SCS_008_190_bin.48	87.1702	2.38575	0.631227	2093748	13144	d__Bacteria	p__Pseudomonadota	c__Alphaproteobacteria	o__Rhizobiales	f__Methyloligellaceae	g__Methyloceanibacter	s__Methyloceanibacter sp002390155
SCS_008_190_bin.49	86.7987	3.9604	0.535613	1549508	7046	d__Bacteria	p__Chloroflexota	c__Dehalococcoidia	o__GIF9	f__UBA5620	g__JACNFS01	s__JACNFS01 sp030604795
SCS_008_190_bin.5	50.7009	0.934579	0.594663	826491	3677	d__Archaea	p__Thermoproteota	c__Bathyarchaeia	o__TCS64	f__TCS64	g__GCA-2726865	s__
SCS_008_190_bin.50	52.2409	1.08225	0.384132	743391	5629	d__Bacteria	p__WOR-3	c__UBA3072	o__UBA3072	f__UBA3072	g__E29-bin14	s__
SCS_008_190_bin.51	83.3333	9.32893	0.584334	1262635	8097	d__Bacteria	p__Chloroflexota	c__Dehalococcoidia	o__E44-bin15	f__E44-bin15	g__JAUVVB01	s__JAUVVB01 sp030604825
SCS_008_190_bin.52	86.4528	0	0.492649	2341287	13557	d__Bacteria	p__Planctomycetota	c__Planctomycetia	o__Pirellulales	f__UBA1268	g__UBA1268	s__UBA1268 sp030616935
SCS_008_190_bin.53	83.1624	0.854701	0.481222	2163961	11813	d__Bacteria	p__Acidobacteriota	c__Aminicenantia	o__Aminicenantales	f__Aminicenantaceae	g__SOIA01	s__SOIA01 sp004378665
SCS_008_190_bin.54	91.5254	0	0.556667	2076400	113708	d__Bacteria	p__Bipolaricaulota	c__Bipolaricaulia	o__UBA7950	f__UBA9294	g__UBA9294	s__UBA9294 sp030615945
SCS_008_190_bin.55	53.2233	1.38614	0.643259	1298182	5890	d__Bacteria	p__Chloroflexota	c__Dehalococcoidia	o__SM23-28-2	f__SM23-28-2	g__SM23-28-2	s__SM23-28-2 sp030615765
SCS_008_190_bin.56	60.8257	2.12214	0.60759	1470797	2695	d__Bacteria	p__Chloroflexota	c__Anaerolineae	o__UBA1429	f__UBA1429	g__	s__
SCS_008_190_bin.57	76.3736	0	0.520455	2937775	58259	d__Bacteria	p__Zixibacteria	c__MSB-5A5	o__MSB-5A5	f__SM1-73	g__SM23-73-3	s__
SCS_008_190_bin.58	92.2408	2.85141	0.613259	2121588	16706	d__Bacteria	p__Pseudomonadota	c__Alphaproteobacteria	o__Rhizobiales	f__Methyloligellaceae	g__Methyloceanibacter	s__Methyloceanibacter sp030669345
SCS_008_190_bin.59	67.4702	2.5	0.551522	1122501	4649	d__Bacteria	p__Actinomycetota	c__CAJVYJ01	o__CAJVYJ01	f__JAUVQD01	g__	s__
SCS_008_190_bin.6	82.931	0	0.575061	3991065	79417	d__Bacteria	p__Pseudomonadota	c__Gammaproteobacteria	o__Pseudomonadales	f__Oleiphilaceae	g__Marinobacter	s__Marinobacter salsuginis
SCS_008_190_bin.60	76.1983	2.72727	0.585848	1510990	5876	d__Bacteria	p__Chloroflexota	c__Anaerolineae	o__VGOG01	f__VGOG01	g__VGOG01	s__VGOG01 sp030615705
SCS_008_190_bin.61	83.3333	3.81021	0.591485	1807223	7074	d__Archaea	p__Thermoproteota	c__Bathyarchaeia	o__TCS64	f__TCS64	g__BS750m-G28	s__
SCS_008_190_bin.62	71.5566	1.29032	0.516309	1950339	6306	d__Bacteria	p__Desulfobacterota	c__Syntrophobacteria	o__BM002	f__BM002	g__BM002	s__BM002 sp030601545
SCS_008_190_bin.63	80.0719	6.8567	0.403419	2203718	5629	d__Bacteria	p__Aerophobota	c__Aerophobia	o__Aerophobales	f__AE-B3A	g__JAUWRC01	s__JAUWRC01 sp030640665
SCS_008_190_bin.64	65.5366	2.56528	0.506236	2032109	1771	d__Bacteria	p__Desulfobacterota	c__Desulfarculia	o__Adiutricales	f__JAFDHD01	g__	s__
SCS_008_190_bin.65	93.8253	1.49205	0.666734	2025264	22469	d__Bacteria	p__Pseudomonadota	c__Gammaproteobacteria	o__Burkholderiales	f__Rhodocyclaceae	g__Tepidiphilus	s__Tepidiphilus succinatimandens
SCS_008_190_bin.66	52.2595	2.1978	0.447929	1078405	3853	d__Bacteria	p__Zixibacteria	c__MSB-5A5	o__MSB-5A5	f__SM1-73	g__SM23-73-3	s__
SCS_008_190_bin.67	96.2644	3.86625	0.575918	3915542	135133	d__Bacteria	p__Pseudomonadota	c__Gammaproteobacteria	o__Pseudomonadales	f__Oleiphilaceae	g__Marinobacter	s__Marinobacter nauticus
SCS_008_190_bin.68	57.2744	0.645161	0.435312	1350885	5061	d__Bacteria	p__Desulfobacterota	c__DTXE01	o__DTXE01	f__DTXE01	g__DTXE01	s__
SCS_008_190_bin.69	100	0.429185	0.623571	3263074	73780	d__Bacteria	p__Deinococcota	c__Deinococci	o__Deinococcales	f__Thermaceae	g__Allomeiothermus	s__Allomeiothermus silvanus
SCS_008_190_bin.7	87.2881	0	0.512086	1267925	12250	d__Bacteria	p__Bipolaricaulota	c__Bipolaricaulia	o__UBA7950	f__UBA9294	g__JAUVYF01	s__JAUVYF01 sp030670905
SCS_008_190_bin.70	69.4444	2.61159	0.423143	2366270	6521	d__Bacteria	p__Acidobacteriota	c__Aminicenantia	o__Aminicenantales	f__Aminicenantaceae	g__JADHWO01	s__
SCS_008_190_bin.72	56.3264	0	0.477059	600814	4755	d__Archaea	p__Thermoproteota	c__Bathyarchaeia	o__Hecatellales	f__Hecatellaceae	g__DAOVDL01	s__
SCS_008_190_bin.73	78.8045	0.732601	0.529068	2162734	3652	d__Bacteria	p__Gemmatimonadota	c__Glassbacteria	o__GWA2-58-10	f__GWA2-58-10	g__JAUVUV01	s__JAUVUV01 sp030604975
SCS_008_190_bin.74	94.5885	0.462963	0.435609	5280614	141086	d__Bacteria	p__Pseudomonadota	c__Gammaproteobacteria	o__Enterobacterales	f__Shewanellaceae	g__Shewanella	s__
SCS_008_190_bin.76	67.2897	6.0508	0.442468	566949	5411	d__Archaea	p__Aenigmatarchaeota	c__Aenigmatarchaeia	o__QMZP01	f__QMZP01	g__GCA-020343575	s__GCA-020343575 sp030670085
SCS_008_190_bin.77	52.8463	0.782014	0.388022	973219	4553	d__Bacteria	p__CAIJMQ01	c__CAIJMQ01	o__CAIJMQ01	f__CAIJMQ01	g__	s__
SCS_008_190_bin.78	76.7241	0	0.50228	3435262	7228	d__Bacteria	p__Pseudomonadota	c__Gammaproteobacteria	o__Pseudomonadales	f__Nitrincolaceae	g__Pontibacterium	s__
SCS_008_190_bin.80	86.6453	4.2735	0.595454	1600983	6529	d__Bacteria	p__Methylomirabilota	c__Methylomirabilia	o__Methylomirabilales	f__CSP1-5	g__CSP1-5	s__CSP1-5 sp012974305
SCS_008_190_bin.81	89.3242	0	0.456914	877437	30922	d__Archaea	p__Aenigmatarchaeota	c__Aenigmatarchaeia	o__QMZP01	f__QMZT01	g__CS3-C152	s__CS3-C152 sp023128965
SCS_008_190_bin.82	95.3271	5.919	0.39719	2098625	14544	d__Archaea	p__Thermoproteota	c__Bathyarchaeia	o__Bathyarchaeales	f__Bathyarchaeaceae	g__JAGLRI01	s__JAGLRI01 sp023136395
SCS_008_190_bin.83	59.1289	7.80378	0.54666	696186	3742	d__Bacteria	p__Chloroflexota	c__Dehalococcoidia	o__SZUA-161	f__SZUA-161	g__SOKG01	s__
SCS_008_190_bin.84	90.4	7.6	0.510884	1097211	109015	d__Archaea	p__Hadarchaeota	c__Hadarchaeia	o__Hadarchaeales	f__Hadarchaeaceae	g__JAUWXD01	s__
SCS_008_190_bin.85	99.6633	0.112233	0.475784	2419933	234106	d__Bacteria	p__Pseudomonadota	c__Gammaproteobacteria	o__Enterobacterales	f__Alteromonadaceae	g__Pseudidiomarina	s__
SCS_008_190_bin.86	87.805	0.705645	0.603399	2223853	4034	d__Bacteria	p__Pseudomonadota	c__Alphaproteobacteria	o__Rhizobiales	f__Hyphomicrobiaceae	g__Hyphomicrobium_A	s__Hyphomicrobium_A sp030609245
SCS_008_190_bin.87	98.8823	2.14481	0.387245	4778699	131513	d__Bacteria	p__Pseudomonadota	c__Gammaproteobacteria	o__Enterobacterales	f__Vibrionaceae	g__Aliivibrio	s__
SCS_008_190_bin.88	72.7573	0.990099	0.537349	1841700	5570	d__Bacteria	p__Chloroflexota	c__Dehalococcoidia	o__RBG-13-53-26	f__RBG-13-53-26	g__JAUWXW01	s__JAUWXW01 sp030616195
SCS_008_190_bin.89	60.8961	2.9613	0.667703	1813680	4612	d__Bacteria	p__Chloroflexota	c__Dehalococcoidia	o__DSTF01	f__	g__	s__
SCS_008_190_bin.9	51.5312	6.70886	0.659867	2462722	2663	d__Bacteria	p__Pseudomonadota	c__Alphaproteobacteria	o__Rhizobiales	f__Xanthobacteraceae	g__VAZQ01	s__VAZQ01 sp005883445
SCS_008_190_bin.90	55.21	9.56938	0.464279	3185763	8562	d__Bacteria	p__Chloroflexota	c__Dehalococcoidia	o__Dehalococcoidales	f__DAOVUZ01	g__DAOVUZ01	s__
SCS_008_190_bin.91	63.2479	1.28205	0.340048	702128	2326	d__Bacteria	p__Atribacterota	c__JS1	o__SB-45	f__34-128	g__34-128	s__34-128 sp002849045
SCS_008_190_bin.92	64.1505	9.41935	0.434441	2274153	5555	d__Bacteria	p__Desulfobacterota	c__Desulfobacteria	o__Desulfobacterales	f__UBA11574	g__JAUVVL01	s__
SCS_008_190_bin.93	71.0877	3.32308	0.575224	1067451	3696	d__Archaea	p__Thermoplasmatota	c__Thermoplasmata	o__RBG-16-68-12	f__JAGMCJ01	g__JAGMCJ01	s__JAGMCJ01 sp023136265
SCS_008_190_bin.94	60.6897	3.44828	0.388544	4381683	8340	d__Bacteria	p__Pseudomonadota	c__Gammaproteobacteria	o__Enterobacterales	f__Alteromonadaceae	g__Thalassotalea_A	s__
SCS_008_190_bin.95	76.5717	3.83128	0.47365	1271101	3156	d__Bacteria	p__JAKLEM01	c__	o__	f__	g__	s__
SCS_008_190_bin.97	75.9076	0	0.549272	989189	7247	d__Bacteria	p__Chloroflexota	c__Dehalococcoidia	o__E44-bin15	f__E44-bin15	g__E29-bin15	s__E29-bin15 sp004377275
SCS_008_190_bin.98	59.8823	1.6	0.473001	627872	5280	d__Archaea	p__Hydrothermarchaeota	c__Hydrothermarchaeia	o__Hydrothermarchaeales	f__Hydrothermarchaeaceae	g__JAHJSX01	s__
SCS_008_390_bin.1	87.9444	3.66071	0.470139	1516704	7735	d__Bacteria	p__Actinomycetota	c__CAJVYJ01	o__CAJVYJ01	f__JAUVQD01	g__JAUVQD01	s__JAUVQD01 sp030598355
SCS_008_390_bin.10	97.1467	0.0175316	0.422201	1740659	44299	d__Bacteria	p__Bacillota	c__Bacilli	o__Lactobacillales	f__Lactobacillaceae	g__Latilactobacillus	s__Latilactobacillus curvatus
SCS_008_390_bin.11	86.3636	0.308166	0.433772	1283080	7358	d__Bacteria	p__Aerophobota	c__Aerophobia	o__Aerophobales	f__AE-B3A	g__AE-B3B	s__AE-B3B sp005223085
SCS_008_390_bin.12	96.7369	2.48494	0.667188	4811334	152628	d__Bacteria	p__Pseudomonadota	c__Alphaproteobacteria	o__Rhodobacterales	f__Rhodobacteraceae	g__Salipiger	s__Salipiger pacificus_A
SCS_008_390_bin.13	50	0	0.493973	1967851	4107	d__Bacteria	p__Planctomycetota	c__Planctomycetia	o__Pirellulales	f__UBA1268	g__UBA1268	s__
SCS_008_390_bin.14	54.4118	7.95455	0.464519	1370877	4153	d__Bacteria	p__Planctomycetota	c__Phycisphaerae	o__Sedimentisphaerales	f__SG8-4	g__JAUWIG01	s__
SCS_008_390_bin.15	95.8183	7.29517	0.476957	2346093	46666	d__Bacteria	p__Pseudomonadota	c__Gammaproteobacteria	o__Enterobacterales	f__Alteromonadaceae	g__Pseudidiomarina	s__
SCS_008_390_bin.16	89.447	0	0.473762	1571478	15758	d__Bacteria	p__Aerophobota	c__Aerophobia	o__Aerophobales	f__AE-B3A	g__SOJT01	s__SOJT01 sp030602105
SCS_008_390_bin.17	89.1265	1.71967	0.481041	2329367	14206	d__Bacteria	p__Pseudomonadota	c__Gammaproteobacteria	o__Nitrosococcales	f__Methylophagaceae	g__Methylophaga	s__
SCS_008_390_bin.19	65.7935	0	0.500964	789876	7783	d__Bacteria	p__Bipolaricaulota	c__Bipolaricaulia	o__UBA7950	f__UBA9294	g__JAUVYF01	s__JAUVYF01 sp030670905
SCS_008_390_bin.2	66.3793	0	0.411918	1568223	6588	d__Bacteria	p__Bacillota	c__Bacilli	o__Lactobacillales	f__Lactobacillaceae	g__Latilactobacillus	s__Latilactobacillus sakei
SCS_008_390_bin.20	58.1858	0.990099	0.55935	560290	5697	d__Bacteria	p__Chloroflexota	c__Dehalococcoidia	o__E44-bin15	f__E44-bin15	g__E29-bin15	s__E29-bin15 sp004377275
SCS_008_390_bin.21	89.4495	1.37615	0.572566	2543514	27171	d__Bacteria	p__Chloroflexota	c__Anaerolineae	o__UBA7937	f__UBA7937	g__UBA7937	s__UBA7937 sp030593425
SCS_008_390_bin.22	66.0661	3.48542	0.3966	2100521	2389	d__Bacteria	p__Bacteroidota	c__Bacteroidia	o__Flavobacteriales	f__Flavobacteriaceae	g__Leeuwenhoekiella	s__Leeuwenhoekiella blandensis
SCS_008_390_bin.23	90.9226	1.78571	0.357741	3167256	229101	d__Bacteria	p__Bdellovibrionota	c__Bacteriovoracia	o__Bacteriovoracales	f__Bacteriovoracaceae	g__Halobacteriovorax_A	s__Halobacteriovorax_A vibrionivorans
SCS_008_390_bin.24	97.5104	0.898289	0.449379	3031778	88205	d__Bacteria	p__Pseudomonadota	c__Gammaproteobacteria	o__Nitrosococcales	f__Methylophagaceae	g__Methylophaga	s__Methylophaga sp002696735
SCS_008_390_bin.25	81.6429	0.854701	0.399629	1946961	9009	d__Bacteria	p__Acidobacteriota	c__Aminicenantia	o__Aminicenantales	f__Aminicenantaceae	g__DAOVDU01	s__DAOVDU01 sp030669305
SCS_008_390_bin.26	70.6897	0	0.448591	2530821	6211	d__Bacteria	p__Pseudomonadota	c__Gammaproteobacteria	o__Enterobacterales	f__Alteromonadaceae	g__Alteromonas	s__Alteromonas abrolhosensis
SCS_008_390_bin.27	93.3595	0.702795	0.512483	2554137	20678	d__Bacteria	p__Pseudomonadota	c__Gammaproteobacteria	o__Enterobacterales	f__Alteromonadaceae	g__Idiomarina	s__Idiomarina aquatica
SCS_008_390_bin.28	88.6645	2.5641	0.404282	2320561	10232	d__Bacteria	p__Acidobacteriota	c__Aminicenantia	o__Aminicenantales	f__Aminicenantaceae	g__JAUWYH01	s__JAUWYH01 sp030615975
SCS_008_390_bin.29	80.3544	3.38983	0.401405	2143959	8354	d__Bacteria	p__Aerophobota	c__Aerophobia	o__Aerophobales	f__AE-B3A	g__JAUWRC01	s__JAUWRC01 sp030640665
SCS_008_390_bin.3	73.8047	1.98265	0.65607	2428458	3955	d__Bacteria	p__Pseudomonadota	c__Gammaproteobacteria	o__Pseudomonadales	f__Alcanivoracaceae	g__Alloalcanivorax	s__Alloalcanivorax venustensis
SCS_008_390_bin.30	75.0307	0	0.493468	1714834	5691	d__Bacteria	p__Desulfobacterota	c__Desulfobacteria	o__C00003060	f__C00003060	g__JAUWXJ01	s__JAUWXJ01 sp030616425
SCS_008_390_bin.31	70	0.909091	0.354083	670052	4012	d__Bacteria	p__Actinomycetota	c__Humimicrobiia	o__Humimicrobiales	f__Humimicrobiaceae	g__Hydromicrobium	s__Hydromicrobium sp004376325
SCS_008_390_bin.32	79.3674	1.36592	0.583461	1461264	12046	d__Archaea	p__Thermoproteota	c__Bathyarchaeia	o__TCS64	f__TCS64	g__BS750m-G28	s__BS750m-G28 sp030602935
SCS_008_390_bin.33	66.5747	1.17302	0.388535	757876	6326	d__Bacteria	p__Omnitrophota	c__Koll11	o__JABMRG01	f__JAFGKX01	g__G020354945	s__
SCS_008_390_bin.34	97.7592	2.36668	0.517145	3410470	48281	d__Bacteria	p__Pseudomonadota	c__Gammaproteobacteria	o__Pseudomonadales	f__DSM-6294	g__Oleibacter	s__Oleibacter sp002331105
SCS_008_390_bin.35	84.4508	0.614092	0.48136	3371180	6847	d__Bacteria	p__Electryoneota	c__RPQS01	o__	f__	g__	s__
SCS_008_390_bin.36	51.3222	3.2967	0.486486	1245084	1878	d__Bacteria	p__Zixibacteria	c__MSB-5A5	o__UBA10806	f__UBA10806	g__	s__
SCS_008_390_bin.37	52.4752	6.18812	0.541517	1471494	4349	d__Bacteria	p__Chloroflexota	c__Dehalococcoidia	o__SZUA-161	f__SZUA-161	g__SOKG01	s__
SCS_008_390_bin.38	85.9409	0.201613	0.602622	1952347	4795	d__Bacteria	p__Pseudomonadota	c__Alphaproteobacteria	o__Rhizobiales	f__Hyphomicrobiaceae	g__Hyphomicrobium_A	s__Hyphomicrobium_A sp030609245
SCS_008_390_bin.39	81.8269	2.5641	0.423259	2220174	7904	d__Bacteria	p__Acidobacteriota	c__Aminicenantia	o__Aminicenantales	f__Aminicenantaceae	g__G020344415	s__
SCS_008_390_bin.4	99.0415	0.319489	0.607861	3270737	459303	d__Bacteria	p__Pseudomonadota	c__Alphaproteobacteria	o__Rhodobacterales	f__Rhodobacteraceae	g__Sulfitobacter	s__Sulfitobacter pontiacus
SCS_008_390_bin.40	80.3019	0	0.535151	896917	25316	d__Archaea	p__Hadarchaeota	c__Hadarchaeia	o__Hadarchaeales	f__Hadarchaeaceae	g__DG-33	s__DG-33 sp030601665
SCS_008_390_bin.41	65.1847	3.22332	0.426014	3414147	20098	d__Bacteria	p__Bacteroidota	c__Bacteroidia	o__Flavobacteriales	f__Flavobacteriaceae	g__Flagellimonas	s__
SCS_008_390_bin.42	54.5105	0.550055	0.420436	575207	5860	d__Bacteria	p__Patescibacteria	c__Microgenomatia	o__Woykebacterales	f__RBG-16-39-9b	g__	s__
SCS_008_390_bin.43	99.569	0.646552	0.509946	3889511	140860	d__Bacteria	p__Pseudomonadota	c__Gammaproteobacteria	o__Pseudomonadales	f__Halomonadaceae	g__Oceanospirillum	s__
SCS_008_390_bin.44	89.8305	0	0.560557	1330468	8690	d__Bacteria	p__Bipolaricaulota	c__Bipolaricaulia	o__UBA7950	f__UBA9294	g__UBA9294	s__UBA9294 sp030615945
SCS_008_390_bin.46	54.3103	1.72414	0.588462	1889615	7546	d__Bacteria	p__Pseudomonadota	c__Gammaproteobacteria	o__Pseudomonadales	f__Cellvibrionaceae	g__Marinimicrobium	s__Marinimicrobium koreense
SCS_008_390_bin.47	55.5449	1.7094	0.426486	728863	3612	d__Bacteria	p__Acidobacteriota	c__Aminicenantia	o__Aminicenantales	f__Aminicenantaceae	g__SOIV01	s__SOIV01 sp004377005
SCS_008_390_bin.48	68.9777	2.15054	0.427933	709917	7269	d__Bacteria	p__Omnitrophota	c__Koll11	o__JABMRN01	f__RBG-13-46-9	g__G020346285	s__
SCS_008_390_bin.49	100	0.201613	0.349106	2462129	215821	d__Bacteria	p__Bacillota	c__Bacilli	o__Lactobacillales	f__Streptococcaceae	g__Lactococcus	s__Lactococcus lactis
SCS_008_390_bin.5	75.5016	1.72414	0.586637	2975244	25234	d__Bacteria	p__Pseudomonadota	c__Gammaproteobacteria	o__Pseudomonadales	f__Oleiphilaceae	g__Marinobacter	s__Marinobacter sp014359475
SCS_008_390_bin.50	82.6976	0.528169	0.436438	2000614	15868	d__Bacteria	p__Pseudomonadota	c__Gammaproteobacteria	o__Nitrosococcales	f__Methylophagaceae	g__Methylophaga	s__Methylophaga thalassica
SCS_008_390_bin.51	58.4225	0.208986	0.483785	1419498	12821	d__Bacteria	p__Planctomycetota	c__Planctomycetia	o__Pirellulales	f__UBA1268	g__UBA1268	s__UBA1268 sp030616935
SCS_008_390_bin.52	61.86	6.03448	0.548769	4784870	2299	d__Bacteria	p__Pseudomonadota	c__Alphaproteobacteria	o__Rhodospirillales_A	f__Thalassospiraceae	g__Thalassospira	s__Thalassospira povalilytica
SCS_008_390_bin.53	89.9608	0.840682	0.48706	2081438	31501	d__Bacteria	p__Pseudomonadota	c__Gammaproteobacteria	o__Enterobacterales	f__Alteromonadaceae	g__Pseudidiomarina	s__Pseudidiomarina sp018222985
SCS_008_390_bin.54	95.5074	1.54626	0.408087	4241702	64311	d__Bacteria	p__Pseudomonadota	c__Gammaproteobacteria	o__Enterobacterales	f__Alteromonadaceae	g__Pseudoalteromonas	s__Pseudoalteromonas lipolytica_C
SCS_008_390_bin.55	95.2633	2.02343	0.568504	4255265	37813	d__Bacteria	p__Pseudomonadota	c__Alphaproteobacteria	o__Rhodobacterales	f__Rhodobacteraceae	g__Sulfitobacter	s__Sulfitobacter sp002731875
SCS_008_390_bin.56	95.0283	1.89459	0.490489	4330586	14082	d__Bacteria	p__Pseudomonadota	c__Gammaproteobacteria	o__Enterobacterales	f__Alteromonadaceae	g__Alteromonas	s__Alteromonas sp002729795
SCS_008_390_bin.57	74.3435	0.0977517	0.438998	743462	4270	d__Bacteria	p__NPL-UPA2	c__JAUVJM01	o__JAUVJM01	f__JAUVJM01	g__JAUWGW01	s__
SCS_008_390_bin.58	51.0251	1.42993	0.639794	1810981	2507	d__Bacteria	p__Actinomycetota	c__Actinomycetes	o__Mycobacteriales	f__Mycobacteriaceae	g__Mycobacterium	s__Mycobacterium sp030666145
SCS_008_390_bin.59	83.1983	1.09091	0.583727	2328316	10074	d__Bacteria	p__Chloroflexota	c__Anaerolineae	o__VGOG01	f__VGOG01	g__VGOG01	s__VGOG01 sp030615705
SCS_008_390_bin.6	53.7203	7.02754	0.428235	1017357	3049	d__Bacteria	p__Acidobacteriota	c__Aminicenantia	o__Aminicenantales	f__Aminicenantaceae	g__JAGLWV01	s__
SCS_008_390_bin.60	80.7957	2.24775	0.409251	1896113	4312	d__Bacteria	p__Marinisomatota	c__UBA2242	o__UBA2242	f__UBA2242	g__UBA9312	s__
SCS_008_390_bin.61	61.2069	0	0.413156	3907911	4439	d__Bacteria	p__Pseudomonadota	c__Gammaproteobacteria	o__Enterobacterales	f__Alteromonadaceae	g__Pseudoalteromonas	s__Pseudoalteromonas shioyasakiensis
SCS_008_390_bin.62	96.1661	0.152138	0.61257	3646940	38608	d__Bacteria	p__Pseudomonadota	c__Alphaproteobacteria	o__Rhodobacterales	f__Rhodobacteraceae	g__Sulfitobacter	s__Sulfitobacter sp001634775
SCS_008_390_bin.63	52.7586	3.44828	0.578508	3044978	12095	d__Bacteria	p__Pseudomonadota	c__Gammaproteobacteria	o__Pseudomonadales	f__Oleiphilaceae	g__Marinobacter	s__Marinobacter manganoxydans
SCS_008_390_bin.64	79.1385	0	0.367776	1284155	6289	d__Archaea	p__Thermoplasmatota	c__E2	o__DHVEG-1	f__DHVEG-1	g__JAUWYM01	s__JAUWYM01 sp030615845
SCS_008_390_bin.65	96.282	0.617353	0.613976	3374830	17947	d__Bacteria	p__Pseudomonadota	c__Gammaproteobacteria	o__Pseudomonadales	f__Pseudomonadaceae	g__Halopseudomonas	s__Halopseudomonas aestusnigri
SCS_008_390_bin.66	58.6754	5.64875	0.43985	2013577	2804	d__Bacteria	p__Desulfobacterota	c__DSM-4660	o__Desulfatiglandales	f__Desulfatiglandaceae	g__	s__
SCS_008_390_bin.67	52.9428	0.990099	0.665838	1532914	4028	d__Bacteria	p__Chloroflexota	c__Dehalococcoidia	o__DSTF01	f__	g__	s__
SCS_008_390_bin.68	73.965	2.68782	0.415842	1212960	6808	d__Bacteria	p__UBA6262	c__UBA6262	o__WVXT01	f__WVXT01	g__WVXT01	s__WVXT01 sp009619095
SCS_008_390_bin.69	73.4483	0	0.605014	3147467	34604	d__Bacteria	p__Pseudomonadota	c__Gammaproteobacteria	o__Pseudomonadales	f__Oleiphilaceae	g__Marinobacter	s__
SCS_008_390_bin.7	79.9691	0.0615764	0.569899	1859716	9729	d__Bacteria	p__Pseudomonadota	c__Gammaproteobacteria	o__Pseudomonadales	f__Halomonadaceae	g__Vreelandella	s__Vreelandella aquamarina
SCS_008_390_bin.72	52.931	3.44828	0.584248	2808017	10290	d__Bacteria	p__Pseudomonadota	c__Gammaproteobacteria	o__Pseudomonadales	f__Oleiphilaceae	g__Marinobacter	s__Marinobacter nauticus
SCS_008_390_bin.73	58.9659	8.62586	0.558451	763890	2575	d__Bacteria	p__Chloroflexota	c__Dehalococcoidia	o__E44-bin15	f__E44-bin15	g__E44-bin26	s__E44-bin26 sp030619615
SCS_008_390_bin.74	52.8911	0	0.402653	401393	2881	d__Bacteria	p__Aerophobota	c__Aerophobia	o__Aerophobales	f__AE-B3A	g__AE-B3A	s__
SCS_008_390_bin.75	65.5172	6.03448	0.605725	4392502	28005	d__Bacteria	p__Pseudomonadota	c__Gammaproteobacteria	o__Pseudomonadales	f__Oleiphilaceae	g__Marinobacter	s__
SCS_008_390_bin.76	67.4595	2.0077	0.417468	2866635	14420	d__Bacteria	p__Bacteroidota	c__Bacteroidia	o__Flavobacteriales	f__Flavobacteriaceae	g__Flagellimonas	s__Flagellimonas aurea
SCS_008_390_bin.77	51.6462	3.21403	0.501282	1798740	1673	d__Bacteria	p__Desulfobacterota	c__Desulfarculia	o__Adiutricales	f__JAFDHD01	g__	s__
SCS_008_390_bin.78	55.8631	0.8	0.603197	2536290	2039	d__Archaea	p__Thermoplasmatota	c__DTKX01	o__DTKX01	f__GCA-020343715	g__GCA-020343715	s__GCA-020343715 sp030597775
SCS_008_390_bin.79	59.7919	1.02256	0.470184	655963	3264	d__Bacteria	p__Omnitrophota	c__JAUWXU01	o__JAUWXU01	f__	g__	s__
SCS_008_390_bin.8	54.4329	3.63036	0.510826	629023	4540	d__Bacteria	p__Chloroflexota	c__Dehalococcoidia	o__Dehalococcoidales	f__JAUWZL01	g__JAUWZL01	s__
SCS_008_390_bin.80	53.9284	0	0.36776	1187356	5063	d__Bacteria	p__WOR-3	c__WOR-3	o__SM23-42	f__SM23-42	g__SOIY01	s__SOIY01 sp004376785
SCS_008_5_bin.10	64.0936	1.75439	0.658411	1633398	3214	d__Bacteria	p__Planctomycetota	c__Phycisphaerae	o__Phycisphaerales	f__SM1A02	g__JADFKZ01	s__
SCS_008_5_bin.11	50.1239	0.60241	0.63634	1108997	3064	d__Bacteria	p__Pseudomonadota	c__Alphaproteobacteria	o__Rhizobiales	f__Methyloligellaceae	g__	s__
SCS_008_5_bin.12	52.281	5.02027	0.578353	1744665	7980	d__Bacteria	p__Pseudomonadota	c__Gammaproteobacteria	o__JACDCP01	f__JACDCP01	g__	s__
SCS_008_5_bin.13	63.4208	1.32009	0.59057	2432035	4133	d__Bacteria	p__Pseudomonadota	c__Gammaproteobacteria	o__Pseudomonadales	f__Azotimanducaceae_A	g__Azophilus	s__
SCS_008_5_bin.14	59.231	3.58048	0.591538	2893099	4822	d__Bacteria	p__Pseudomonadota	c__Gammaproteobacteria	o__Rariloculales	f__Rariloculaceae	g__SMWC01	s__
SCS_008_5_bin.16	78.3871	0.138249	0.456308	1477228	6003	d__Bacteria	p__Desulfobacterota	c__Desulfobacteria	o__Desulfobacterales	f__UBA2156	g__UBA2156	s__UBA2156 sp011049715
SCS_008_5_bin.17	97.2926	0.465769	0.476138	2371048	134401	d__Bacteria	p__Pseudomonadota	c__Gammaproteobacteria	o__Enterobacterales	f__Alteromonadaceae	g__Pseudidiomarina	s__
SCS_008_5_bin.18	65.8694	1.34669	0.43071	2132766	2922	d__Bacteria	p__KSB1	c__UBA2214	o__CR04bin15	f__N075bin58	g__N075bin58	s__N075bin58 sp022562085
SCS_008_5_bin.19	73.5518	1.28205	0.647675	1553045	3622	d__Bacteria	p__Actinomycetota	c__Acidimicrobiia	o__UBA5794	f__UBA5794	g__JACZST01	s__
SCS_008_5_bin.2	98.498	3.13773	0.382135	5789352	238518	d__Bacteria	p__Pseudomonadota	c__Gammaproteobacteria	o__Enterobacterales	f__Alteromonadaceae	g__Colwellia	s__
SCS_008_5_bin.20	87.1148	6.01074	0.40303	1881009	7469	d__Bacteria	p__Desulfobacterota_D	c__UBA1144	o__UBA2774	f__UBA2774	g__CR02bin9	s__CR02bin9 sp004356555
SCS_008_5_bin.21	74.5066	1.28205	0.606625	1675772	8365	d__Bacteria	p__Actinomycetota	c__Acidimicrobiia	o__UBA5794	f__ZC4RG35	g__SZUA-217	s__SZUA-217 sp030623125
SCS_008_5_bin.22	84.0456	3.4188	0.50613	2254092	10920	d__Bacteria	p__Nitrospinota	c__Nitrospinia	o__Nitrospinales	f__Nitrospinaceae	g__SZUA-226	s__SZUA-226 sp030600405
SCS_008_5_bin.23	85.641	1.56695	0.616796	2224567	18216	d__Bacteria	p__Actinomycetota	c__Acidimicrobiia	o__UBA5794	f__ZC4RG35	g__SZUA-217	s__
SCS_008_5_bin.24	52.116	3.1348	0.648677	1203376	4262	d__Bacteria	p__Pseudomonadota	c__Alphaproteobacteria	o__SMXQ01	f__SMXQ01	g__JACZQV01	s__JACZQV01 sp022545545
SCS_008_5_bin.25	55.0316	0.959596	0.394258	798681	4092	d__Bacteria	p__Nitrospirota	c__Thermodesulfovibrionia	o__UBA6902	f__BMS3Bbin08	g__	s__
SCS_008_5_bin.26	79.4955	2.67094	0.541346	2391316	3609	d__Bacteria	p__JAUXIQ01	c__JAUXIQ01	o__JAUXIQ01	f__JAUXIQ01	g__JAUXIQ01	s__JAUXIQ01 sp030620925
SCS_008_5_bin.27	64.4623	1.9943	0.59703	2444061	3694	d__Bacteria	p__Acidobacteriota	c__Vicinamibacteria	o__Marinacidobacterales	f__SMYC01	g__	s__
SCS_008_5_bin.28	63.2048	5.45455	0.56668	2361088	4424	d__Bacteria	p__Chloroflexota	c__Anaerolineae	o__Anaerolineales	f__E44-bin32	g__JADFRG01	s__
SCS_008_5_bin.29	77.3582	2.5641	0.619404	1749499	10052	d__Bacteria	p__Actinomycetota	c__Acidimicrobiia	o__UBA5794	f__ZC4RG35	g__SZUA-217	s__
SCS_008_5_bin.3	78.177	3.59025	0.437059	2253206	3791	d__Bacteria	p__Pseudomonadota	c__Alphaproteobacteria	o__Sphingomonadales	f__Emcibacteraceae	g__Pseudemcibacter	s__
SCS_008_5_bin.31	66.5156	1.50626	0.567662	1975757	2894	d__Bacteria	p__Pseudomonadota	c__Gammaproteobacteria	o__Woeseiales	f__Woeseiaceae	g__JACZWL01	s__JACZWL01 sp027295475
SCS_008_5_bin.32	61.4976	0.746269	0.684258	1388846	3414	d__Bacteria	p__Pseudomonadota	c__Alphaproteobacteria	o__Rhodospirillales_A	f__JADFTO01	g__JACZQZ01	s__JACZQZ01 sp022545455
SCS_008_5_bin.33	93.0108	4.31737	0.463428	1732239	69451	d__Bacteria	p__Omnitrophota	c__Koll11	o__Tantalellales	f__Tantalellaceae	g__WJMH01	s__
SCS_008_5_bin.34	53.4268	0.0718907	0.356043	532803	3538	d__Archaea	p__Nanoarchaeota	c__Nanoarchaeia	o__Woesearchaeales	f__WJKL01	g__	s__
SCS_008_5_bin.35	55.6818	4.67914	0.356911	1508010	4935	d__Bacteria	p__Planctomycetota	c__Brocadiia	o__Brocadiales	f__Scalinduaceae	g__Scalindua_A	s__
SCS_008_5_bin.36	68.6893	1.94175	0.357618	784631	8454	d__Archaea	p__Thermoproteota	c__Nitrososphaeria	o__Nitrososphaerales	f__JACPRH01	g__JASMAB01	s__
SCS_008_5_bin.37	98.0193	0.782943	0.4442	5327466	78404	d__Bacteria	p__Pseudomonadota	c__Gammaproteobacteria	o__Enterobacterales	f__Vibrionaceae	g__Vibrio	s__Vibrio chagasii_B
SCS_008_5_bin.38	81.6897	2.25806	0.650005	2881610	8056	d__Bacteria	p__Myxococcota_A	c__UBA9160	o__SZUA-336	f__SZUA-336	g__	s__
SCS_008_5_bin.39	82.2171	3.22581	0.507291	2971863	9466	d__Bacteria	p__Desulfobacterota	c__Syntrophobacteria	o__BM002	f__BM002	g__BM002	s__BM002 sp030601545
SCS_008_5_bin.4	76.3754	0	0.340512	899761	11203	d__Archaea	p__Thermoproteota	c__Nitrososphaeria	o__Nitrososphaerales	f__Nitrosopumilaceae	g__CSP1-1	s__CSP1-1 sp030624325
SCS_008_5_bin.40	83.0556	0.959596	0.606572	2672502	5005	d__Bacteria	p__Nitrospirota	c__Nitrospiria	o__Nitrospirales	f__Nitrospiraceae	g__JACZQN01	s__
SCS_008_5_bin.41	90.2439	2.43902	0.597235	2558269	15095	d__Bacteria	p__Pseudomonadota	c__Gammaproteobacteria	o__Acidiferrobacterales	f__SPGG2	g__VRUB01	s__VRUB01 sp019456345
SCS_008_5_bin.42	66.6382	4.36847	0.597961	1350045	3328	d__Bacteria	p__Actinomycetota	c__Acidimicrobiia	o__UBA5794	f__UBA5794	g__B3-G11	s__
SCS_008_5_bin.43	61.4435	2.78846	0.640779	1251250	3464	d__Bacteria	p__JADFOP01	c__JADFOP01	o__JADFOP01	f__JADFOP01	g__JADFOP01	s__JADFOP01 sp027717595
SCS_008_5_bin.44	85.145	1.72255	0.442981	2257560	7351	d__Bacteria	p__Pseudomonadota	c__Gammaproteobacteria	o__Pseudomonadales	f__Moraxellaceae	g__Psychrobacter	s__Psychrobacter pacificensis
SCS_008_5_bin.45	94.8718	3.4188	0.601737	2062843	26428	d__Bacteria	p__Methylomirabilota	c__Methylomirabilia	o__Methylomirabilales	f__CSP1-5	g__CSP1-5	s__CSP1-5 sp019456075
SCS_008_5_bin.46	68.4366	4.65337	0.418747	1221117	4460	d__Bacteria	p__Acidobacteriota	c__Aminicenantia	o__Aminicenantales	f__Aminicenantaceae	g__SOIV01	s__SOIV01 sp004377005
SCS_008_5_bin.47	83.2258	3.42294	0.485372	3528061	11649	d__Bacteria	p__Desulfobacterota	c__DSM-4660	o__Desulfatiglandales	f__HGW-15	g__JAQYVK01	s__
SCS_008_5_bin.48	94.1184	0.963964	0.440475	5167974	24743	d__Bacteria	p__Pseudomonadota	c__Gammaproteobacteria	o__Enterobacterales	f__Psychrobiaceae	g__Psychrobium	s__
SCS_008_5_bin.49	69.9545	0	0.402494	898978	4633	d__Bacteria	p__Nitrospirota	c__Thermodesulfovibrionia	o__UBA6902	f__BMS3Bbin08	g__	s__
SCS_008_5_bin.5	55.4657	0	0.536422	739373	4281	d__Bacteria	p__Desulfobacterota_B	c__Binatia	o__UBA9968	f__UBA9968	g__JACZXR01	s__JACZXR01 sp022571535
SCS_008_5_bin.51	62.069	0	0.411929	4105710	10063	d__Bacteria	p__Pseudomonadota	c__Gammaproteobacteria	o__Enterobacterales	f__Alteromonadaceae	g__Pseudoalteromonas	s__Pseudoalteromonas gelatinilytica
SCS_008_5_bin.52	58.6729	2.58216	0.55554	1257449	7241	d__Bacteria	p__Pseudomonadota	c__Gammaproteobacteria	o__GCA-2729495	f__GCA-2729495	g__	s__
SCS_008_5_bin.54	85.3113	2.13885	0.448576	3340724	12002	d__Bacteria	p__Pseudomonadota	c__Gammaproteobacteria	o__Enterobacterales	f__Alteromonadaceae	g__Alteromonas	s__Alteromonas abrolhosensis
SCS_008_5_bin.55	65.8307	1.72414	0.670784	2147662	11878	d__Bacteria	p__Gemmatimonadota	c__Gemmatimonadetes	o__Gemmatimonadales	f__GWC2-71-9	g__WVYX01	s__
SCS_008_5_bin.57	62.6836	0.970874	0.474651	673565	2112	d__Archaea	p__Thermoproteota	c__Nitrososphaeria	o__Nitrososphaerales	f__JACPRH01	g__JASMAB01	s__JASMAB01 sp029460375
SCS_008_5_bin.58	68.1081	1.14943	0.597814	2299056	3208	d__Bacteria	p__Planctomycetota	c__Planctomycetia	o__Pirellulales	f__Lacipirellulaceae	g__Bythopirellula	s__
SCS_008_5_bin.59	72.3569	1.6129	0.531564	1670987	5224	d__Bacteria	p__Desulfobacterota_B	c__Binatia	o__UBA9968	f__UBA9968	g__JACZQL01	s__
SCS_008_5_bin.6	75.1724	5.17241	0.667699	1989817	15806	d__Bacteria	p__Gemmatimonadota	c__Gemmatimonadetes	o__Palauibacterales	f__Palauibacteraceae	g__G020351855	s__G020351855 sp030600085
SCS_008_5_bin.60	83.5741	2.67362	0.500422	2860311	5231	d__Bacteria	p__Pseudomonadota	c__Alphaproteobacteria	o__Rhodobacterales	f__Rhodobacteraceae	g__UBA3077	s__
SCS_008_5_bin.61	70.4891	0	0.619996	1606045	4721	d__Bacteria	p__JADFOP01	c__JADFOP01	o__JADFOP01	f__JADFOP01	g__JADFOP01	s__JADFOP01 sp022562795
SCS_008_5_bin.62	83.4172	3.73832	0.594218	2018229	4568	d__Archaea	p__Thermoproteota	c__Bathyarchaeia	o__TCS64	f__TCS64	g__GCA-2726865	s__
SCS_008_5_bin.63	52.1864	3.87097	0.486987	2256269	6277	d__Bacteria	p__Desulfobacterota	c__Desulfobacteria	o__Desulfobacterales	f__JAHEIW01	g__JAHEIW01	s__
SCS_008_5_bin.64	76.1344	1.53623	0.66804	2044849	7004	d__Bacteria	p__Pseudomonadota	c__Alphaproteobacteria	o__Kiloniellales	f__JAKSDN01	g__	s__
SCS_008_5_bin.65	89.4448	1.51985	0.359615	4178701	8774	d__Bacteria	p__Bacillota_A	c__Clostridia	o__Lachnospirales	f__Vallitaleaceae_A	g__Vallitalea_A	s__
SCS_008_5_bin.66	97.9539	7.5306	0.378341	6791582	84648	d__Bacteria	p__Pseudomonadota	c__Gammaproteobacteria	o__Enterobacterales	f__Alteromonadaceae	g__Colwellia	s__
SCS_008_5_bin.68	72.2141	4.3956	0.608847	2854978	5467	d__Bacteria	p__Krumholzibacteriota	c__Krumholzibacteria	o__WVZY01	f__	g__	s__
SCS_008_5_bin.69	78.172	2.11982	0.469751	3088222	7407	d__Bacteria	p__Desulfobacterota	c__DSM-4660	o__Desulfatiglandales	f__HGW-15	g__	s__
SCS_008_5_bin.7	82.4076	3.35231	0.580342	1165247	7381	d__Bacteria	p__Omnitrophota	c__Koll11	o__Aquiviventales	f__Aquiviventaceae	g__	s__
SCS_008_5_bin.70	78.9446	7.91536	0.479137	3647203	3687	d__Bacteria	p__JdFR-76	c__JdFR-76	o__JdFR-76	f__DREG01	g__JAUXJX01	s__JAUXJX01 sp030624545
SCS_008_5_bin.71	53.8962	5.89506	0.490864	1691602	3650	d__Bacteria	p__Pseudomonadota	c__Gammaproteobacteria	o__Pseudomonadales	f__JAUIET01	g__	s__
SCS_008_5_bin.72	72.2816	0.955603	0.598179	2566717	4018	d__Bacteria	p__UBA8248	c__UBA8248	o__UBA8248	f__UBA8248	g__CAMYJL01	s__
SCS_008_5_bin.73	84.1142	1.93548	0.670581	2474214	4617	d__Bacteria	p__Myxococcota_A	c__UBA9160	o__SZUA-336	f__SZUA-336	g__SMWZ01	s__
SCS_008_5_bin.74	67.5422	1.91516	0.490476	1649343	3592	d__Bacteria	p__Pseudomonadota	c__Gammaproteobacteria	o__Enterobacterales	f__Alteromonadaceae	g__Pseudidiomarina	s__Pseudidiomarina sp018222985
SCS_008_5_bin.75	85.9781	8.26149	0.51127	2481847	233839	d__Bacteria	p__Pseudomonadota	c__Gammaproteobacteria	o__Pseudomonadales	f__Halomonadaceae	g__Oceanospirillum	s__
SCS_008_5_bin.76	57.9479	4.3956	0.576621	1899790	3094	d__Bacteria	p__Gemmatimonadota	c__Gemmatimonadetes	o__Gemmatimonadales	f__GWC2-71-9	g__B16T1B5	s__
SCS_008_5_bin.77	62.069	0	0.513073	2869285	293410	d__Bacteria	p__Pseudomonadota	c__Gammaproteobacteria	o__Pseudomonadales	f__Halomonadaceae	g__Oceanospirillum	s__
SCS_008_5_bin.78	98.2581	3.99183	0.415802	5954150	129210	d__Bacteria	p__Pseudomonadota	c__Gammaproteobacteria	o__Enterobacterales	f__Vibrionaceae	g__Photobacterium	s__Photobacterium frigidiphilum
SCS_008_5_bin.79	63.1202	0.364342	0.61469	1372012	4454	d__Bacteria	p__Gemmatimonadota	c__Gemmatimonadetes	o__Gemmatimonadales	f__GWC2-71-9	g__B3T1B10	s__
SCS_008_5_bin.8	62.9423	0.855379	0.611765	2247518	4817	d__Bacteria	p__Pseudomonadota	c__Gammaproteobacteria	o__Pseudomonadales	f__Azotimanducaceae_A	g__JAPULC01	s__JAPULC01 sp027295305
SCS_008_5_bin.80	93.1624	3.84615	0.592363	1989841	11306	d__Bacteria	p__Methylomirabilota	c__Methylomirabilia	o__Methylomirabilales	f__CSP1-5	g__CSP1-5	s__CSP1-5 sp012974305
SCS_008_5_bin.81	65.1472	8.45204	0.634989	1698719	2210	d__Bacteria	p__Acidobacteriota	c__Terriglobia	o__Acidoferrales	f__2-02-FULL-67-57	g__JACZYA01	s__JACZYA01 sp022571295
SCS_008_5_bin.82	81.8681	3.2967	0.635348	2013853	16308	d__Bacteria	p__Gemmatimonadota	c__Gemmatimonadetes	o__Palauibacterales	f__KS3-K002	g__Indicimonas	s__Indicimonas acetifermentans
SCS_008_5_bin.83	60.8796	1.11111	0.61877	2388565	5617	d__Bacteria	p__Pseudomonadota	c__Gammaproteobacteria	o__Pseudomonadales	f__Azotimanducaceae_A	g__SMWF01	s__
SCS_008_5_bin.84	86.5176	4.60027	0.539932	2978082	2977	d__Bacteria	p__Pseudomonadota	c__Gammaproteobacteria	o__Acidiferrobacterales	f__SPGG2	g__SPGG2	s__SPGG2 sp001643475
SCS_008_5_bin.85	78.2942	1.7094	0.381142	1551287	3574	d__Bacteria	p__Nitrospinota	c__CAJXCL01	o__CAJXCL01	f__CAJXCL01	g__	s__
SCS_008_5_bin.87	56.9091	2.57576	0.497802	1487277	5538	d__Bacteria	p__Chloroflexota	c__Anaerolineae	o__Anaerolineales	f__E44-bin32	g__JADFRQ01	s__
SCS_008_5_bin.88	54.0415	6.33641	0.531417	1322004	5719	d__Bacteria	p__Desulfobacterota_B	c__Binatia	o__UBA9968	f__UBA9968	g__JACZXR01	s__
SCS_008_5_bin.89	71.0891	1.48515	0.645495	1337000	3468	d__Bacteria	p__Chloroflexota	c__Dehalococcoidia	o__JACVQG01	f__JAHKAY01	g__JASLQE01	s__
SCS_008_5_bin.9	57.5758	5.77778	0.56526	3529091	2592	d__Bacteria	p__Chloroflexota	c__Anaerolineae	o__Anaerolineales	f__E44-bin32	g__JADFRG01	s__
SCS_008_5_bin.90	85.8974	1.28205	0.624836	2101138	10148	d__Bacteria	p__Actinomycetota	c__Acidimicrobiia	o__UBA5794	f__SHLN01	g__JAUXLW01	s__JAUXLW01 sp030623545
SCS_008_5_bin.91	82.155	0.497312	0.603383	1748877	4800	d__Bacteria	p__Pseudomonadota	c__Alphaproteobacteria	o__Rhizobiales	f__Hyphomicrobiaceae	g__Hyphomicrobium_A	s__Hyphomicrobium_A sp030609245
SCS_008_50_bin.1	97.6	3.2	0.523185	2499055	501156	d__Archaea	p__Thermoplasmatota	c__Thermoplasmata	o__RBG-16-68-12	f__SOIM01	g__JAGLME01	s__
SCS_008_50_bin.10	64.1379	0	0.384911	2946034	5117	d__Bacteria	p__Pseudomonadota	c__Gammaproteobacteria	o__Enterobacterales	f__Alteromonadaceae	g__Thalassotalea_A	s__
SCS_008_50_bin.11	82.9523	1.0989	0.419751	2212620	9209	d__Bacteria	p__WOR-3	c__WOR-3	o__SM23-42	f__SM23-42	g__JAUVZL01	s__JAUVZL01 sp030613445
SCS_008_50_bin.12	58.1389	0.583333	0.443836	1182744	5051	d__Bacteria	p__Actinomycetota	c__Aquicultoria	o__Subteraquimicrobiales	f__	g__	s__
SCS_008_50_bin.13	57.767	4.36893	0.340457	763802	9307	d__Archaea	p__Thermoproteota	c__Nitrososphaeria	o__Nitrososphaerales	f__Nitrosopumilaceae	g__CSP1-1	s__CSP1-1 sp030624325
SCS_008_50_bin.15	99.5708	0.429185	0.62275	3364069	26567	d__Bacteria	p__Deinococcota	c__Deinococci	o__Deinococcales	f__Thermaceae	g__Allomeiothermus	s__Allomeiothermus silvanus
SCS_008_50_bin.16	51.2201	1.9802	0.488583	1427352	3222	d__Bacteria	p__Chloroflexota	c__Dehalococcoidia	o__Dehalococcoidales	f__RBG-16-60-22	g__JAUVXN01	s__
SCS_008_50_bin.17	50.6531	1.72721	0.611789	1810877	8637	d__Bacteria	p__Planctomycetota	c__Planctomycetia	o__Pirellulales	f__Thermoguttaceae	g__	s__
SCS_008_50_bin.19	84.5628	0.198708	0.342551	2983791	22071	d__Bacteria	p__Bacteroidota	c__Ignavibacteria	o__SJA-28	f__B-1AR	g__BS750m-G4	s__
SCS_008_50_bin.2	99.6633	0.196409	0.47581	2419277	233991	d__Bacteria	p__Pseudomonadota	c__Gammaproteobacteria	o__Enterobacterales	f__Alteromonadaceae	g__Pseudidiomarina	s__
SCS_008_50_bin.20	55.1724	2.58621	0.667311	3451510	7157	d__Bacteria	p__Pseudomonadota	c__Alphaproteobacteria	o__Rhodobacterales	f__Rhodobacteraceae	g__Salipiger	s__Salipiger pacificus_A
SCS_008_50_bin.21	90.4	2	0.554188	3263289	10426	d__Bacteria	p__Spirochaetota	c__Spirochaetia	o__SZUA-6	f__DRHE01	g__JAFGQJ01	s__JAFGQJ01 sp023136785
SCS_008_50_bin.22	68.2518	0	0.501465	826753	7650	d__Bacteria	p__Chloroflexota	c__Dehalococcoidia	o__Dehalococcoidales	f__JAUWZL01	g__JAUWZL01	s__JAUWZL01 sp030615305
SCS_008_50_bin.23	79.845	1.05634	0.434192	2087888	15557	d__Bacteria	p__Pseudomonadota	c__Gammaproteobacteria	o__Nitrosococcales	f__Methylophagaceae	g__Methylophaga	s__Methylophaga thalassica
SCS_008_50_bin.24	50.4608	4.24731	0.45999	1747281	3777	d__Bacteria	p__Desulfobacterota	c__Desulfobacteria	o__Desulfobacterales	f__UBA11574	g__JAUVVL01	s__
SCS_008_50_bin.25	91.4071	2.58065	0.50299	3613519	7398	d__Bacteria	p__Desulfobacterota	c__Desulfarculia	o__Adiutricales	f__JAFDHD01	g__	s__
SCS_008_50_bin.26	77.2406	1.9937	0.452009	2553037	39258	d__Bacteria	p__Pseudomonadota	c__Gammaproteobacteria	o__Nitrosococcales	f__Methylophagaceae	g__Methylophaga	s__Methylophaga pinxianii
SCS_008_50_bin.27	69.3925	0	0.375874	508662	11100	d__Archaea	p__B1Sed10-29	c__B1Sed10-29	o__B1Sed10-29	f__JAJRYS01	g__	s__
SCS_008_50_bin.28	55.1724	1.72414	0.394414	1100908	7900	d__Bacteria	p__Acidobacteriota	c__Aminicenantia	o__Aminicenantales	f__Aminicenantaceae	g__JAUWYH01	s__JAUWYH01 sp030615975
SCS_008_50_bin.3	75.2056	1.98762	0.471532	792317	8357	d__Bacteria	p__Omnitrophota	c__JAUWXU01	o__JAUWXU01	f__	g__	s__
SCS_008_50_bin.31	91.8892	0.431034	0.509183	3595897	20301	d__Bacteria	p__Pseudomonadota	c__Gammaproteobacteria	o__Pseudomonadales	f__Halomonadaceae	g__Oceanospirillum	s__
SCS_008_50_bin.32	61.3166	1.72414	0.514892	3967396	18954	d__Bacteria	p__Pseudomonadota	c__Gammaproteobacteria	o__Pseudomonadales	f__Halomonadaceae	g__Oceanospirillum	s__
SCS_008_50_bin.33	61.2069	0	0.604614	2965199	68327	d__Bacteria	p__Pseudomonadota	c__Gammaproteobacteria	o__Pseudomonadales	f__Oleiphilaceae	g__Marinobacter	s__
SCS_008_50_bin.34	89.6024	1.08424	0.571658	2283773	26626	d__Bacteria	p__Chloroflexota	c__Anaerolineae	o__UBA7937	f__UBA7937	g__UBA7937	s__UBA7937 sp030593425
SCS_008_50_bin.35	84.1599	0.434243	0.603049	1820042	4644	d__Bacteria	p__Pseudomonadota	c__Alphaproteobacteria	o__Rhizobiales	f__Hyphomicrobiaceae	g__Hyphomicrobium_A	s__Hyphomicrobium_A sp030609245
SCS_008_50_bin.37	85.322	2.72727	0.390169	1280992	13650	d__Bacteria	p__Nitrospirota	c__Thermodesulfovibrionia	o__UBA6902	f__BMS3Bbin08	g__	s__
SCS_008_50_bin.38	86.1818	2.72727	0.456973	2429748	52464	d__Bacteria	p__Chloroflexota	c__Anaerolineae	o__Anaerolineales	f__UBA11858	g__B10-G9	s__
SCS_008_50_bin.39	71.5672	1.86916	0.438109	908425	10247	d__Archaea	p__Aenigmatarchaeota	c__Aenigmatarchaeia	o__QMZP01	f__QMZP01	g__	s__
SCS_008_50_bin.4	77.4678	1.14449	0.500759	2901460	149732	d__Bacteria	p__Pseudomonadota	c__Gammaproteobacteria	o__Pseudomonadales	f__Nitrincolaceae	g__Amphritea	s__
SCS_008_50_bin.40	66.7694	2.46533	0.404578	524088	3717	d__Bacteria	p__Aerophobota	c__Aerophobia	o__Aerophobales	f__AE-B3A	g__AE-B3A	s__
SCS_008_50_bin.41	93.2073	0.840336	0.547083	1910548	51071	d__Bacteria	p__Desulfobacterota	c__GWC2-55-46	o__GWC2-55-46	f__JADFVP01	g__	s__
SCS_008_50_bin.42	79.2261	1.51557	0.570792	2115651	13631	d__Bacteria	p__Pseudomonadota	c__Gammaproteobacteria	o__Pseudomonadales	f__Halomonadaceae	g__Vreelandella	s__Vreelandella aquamarina
SCS_008_50_bin.43	82.3636	2.47475	0.503411	2476004	12911	d__Bacteria	p__Chloroflexota	c__Anaerolineae	o__Anaerolineales	f__E44-bin32	g__DUEZ01	s__
SCS_008_50_bin.44	84.3297	0	0.433874	1437756	7908	d__Bacteria	p__Aerophobota	c__Aerophobia	o__Aerophobales	f__AE-B3A	g__AE-B3B	s__AE-B3B sp005223085
SCS_008_50_bin.45	81.1662	2.47475	0.398934	1606182	3869	d__Bacteria	p__Actinomycetota	c__Humimicrobiia	o__Humimicrobiales	f__Humimicrobiaceae	g__M55B120	s__
SCS_008_50_bin.46	88.3895	1.1236	0.473482	1520305	24404	d__Bacteria	p__Aerophobota	c__Aerophobia	o__Aerophobales	f__AE-B3A	g__SOJT01	s__SOJT01 sp030602105
SCS_008_50_bin.47	76.6358	1.49813	0.366529	1381253	18787	d__Bacteria	p__WOR-3	c__WOR-3	o__SM23-42	f__SM23-42	g__SOIY01	s__SOIY01 sp004376785
SCS_008_50_bin.49	60.661	4.03226	0.442526	1059565	2344	d__Bacteria	p__Desulfobacterota	c__DSM-4660	o__Desulfatiglandales	f__B25-G16	g__B33-G16	s__
SCS_008_50_bin.5	65.8879	5.60748	0.306549	544154	9142	d__Archaea	p__Nanoarchaeota	c__Nanoarchaeia	o__Pacearchaeales	f__GW2011-AR1	g__	s__
SCS_008_50_bin.50	57.0883	9.63303	0.604026	1437037	2978	d__Bacteria	p__Chloroflexota	c__Anaerolineae	o__UBA1429	f__UBA1429	g__	s__
SCS_008_50_bin.52	91.2903	0.860215	0.504744	4130828	9352	d__Bacteria	p__Desulfobacterota	c__DSM-4660	o__Desulfatiglandales	f__Desulfatiglandaceae	g__JABMQV01	s__JABMQV01 sp030589715
SCS_008_50_bin.53	53.0693	0.990099	0.343583	603406	21507	d__Bacteria	p__Patescibacteria	c__Paceibacteria	o__Paceibacterales	f__GWA2-38-27	g__JAUWYA01	s__
SCS_008_50_bin.54	84.8228	8.93683	0.335533	1229139	2553	d__Bacteria	p__Atribacterota	c__JS1	o__SB-45	f__34-128	g__34-128	s__
SCS_008_50_bin.55	53.5209	1.70488	0.420975	2270473	2924	d__Bacteria	p__Pseudomonadota	c__Gammaproteobacteria	o__Enterobacterales	f__Alteromonadaceae	g__Thalassotalea_D	s__
SCS_008_50_bin.56	93.1624	5.12821	0.588041	2576683	10422	d__Bacteria	p__Methylomirabilota	c__Methylomirabilia	o__Methylomirabilales	f__CSP1-5	g__CSP1-5	s__CSP1-5 sp012974305
SCS_008_50_bin.57	95.8901	0.207469	0.665171	2114399	109115	d__Bacteria	p__Pseudomonadota	c__Gammaproteobacteria	o__Burkholderiales	f__Rhodocyclaceae	g__Tepidiphilus	s__Tepidiphilus succinatimandens
SCS_008_50_bin.58	59.6118	2.31787	0.668341	3531427	3466	d__Bacteria	p__Pseudomonadota	c__Gammaproteobacteria	o__Burkholderiales	f__Burkholderiaceae	g__Cupriavidus	s__Cupriavidus gilardii
SCS_008_50_bin.59	54.5455	0.568182	0.533792	1295628	5156	d__Bacteria	p__Planctomycetota	c__Phycisphaerae	o__Sedimentisphaerales	f__SG8-4	g__JAUVYV01	s__JAUVYV01 sp030602885
SCS_008_50_bin.6	90.1869	1.86916	0.438199	2338068	15348	d__Archaea	p__Thermoproteota	c__Bathyarchaeia	o__RBG-16-48-13	f__GCA-020355125	g__DAOVBJ01	s__
SCS_008_50_bin.60	99.3159	0.248756	0.551543	4806482	207594	d__Bacteria	p__Pseudomonadota	c__Alphaproteobacteria	o__Rhodospirillales_A	f__Thalassospiraceae	g__Thalassospira	s__Thalassospira sp002311515
SCS_008_50_bin.62	97.9923	0.165017	0.418994	3874271	92338	d__Bacteria	p__Bacteroidota	c__Bacteroidia	o__Flavobacteriales	f__Flavobacteriaceae	g__Flagellimonas	s__Flagellimonas aurea
SCS_008_50_bin.63	97.4441	0.674476	0.615695	3582175	93342	d__Bacteria	p__Pseudomonadota	c__Alphaproteobacteria	o__Rhodobacterales	f__Rhodobacteraceae	g__Sulfitobacter	s__Sulfitobacter sp002703405
SCS_008_50_bin.64	92.7592	7.12229	0.496582	7848121	6977	d__Bacteria	p__Poribacteria	c__DTPJ01	o__DTPJ01	f__WJIO01	g__	s__
SCS_008_50_bin.65	50.629	0.934579	0.471987	590082	3258	d__Archaea	p__Hydrothermarchaeota	c__Hydrothermarchaeia	o__Hydrothermarchaeales	f__Hydrothermarchaeaceae	g__JAHJSX01	s__
SCS_008_50_bin.66	58.9655	0	0.481042	7109871	7440	d__Bacteria	p__Pseudomonadota	c__Gammaproteobacteria	o__Pseudomonadales	f__Nitrincolaceae	g__Amphritea	s__
SCS_008_50_bin.67	71.5517	1.72414	0.483578	2302834	20888	d__Bacteria	p__Pseudomonadota	c__Gammaproteobacteria	o__Nitrosococcales	f__Methylophagaceae	g__Methylophaga	s__
SCS_008_50_bin.68	74.0542	2.02703	0.475908	1107894	4540	d__Bacteria	p__Chlamydiota	c__Chlamydiia	o__Chlamydiales	f__JAAKFR01	g__JAAKFT01	s__
SCS_008_50_bin.69	89.3771	0.785634	0.447882	3649604	12044	d__Bacteria	p__Pseudomonadota	c__Gammaproteobacteria	o__Enterobacterales	f__Alteromonadaceae	g__Alteromonas	s__Alteromonas abrolhosensis
SCS_008_50_bin.7	76.2046	0.990099	0.546737	1313444	4595	d__Bacteria	p__Chloroflexota	c__Dehalococcoidia	o__SZUA-161	f__SZUA-161	g__SOKG01	s__SOKG01 sp004376205
SCS_008_50_bin.70	100	0.344541	0.386671	3787410	143153	d__Bacteria	p__Pseudomonadota	c__Gammaproteobacteria	o__Pseudomonadales	f__Moraxellaceae	g__Acinetobacter	s__Acinetobacter nosocomialis
SCS_008_50_bin.72	85.5932	0	0.501061	1247829	19159	d__Bacteria	p__Bipolaricaulota	c__Bipolaricaulia	o__UBA7950	f__UBA9294	g__JAUVYF01	s__
SCS_008_50_bin.73	65.8013	2.99145	0.423307	1149377	2682	d__Bacteria	p__Acidobacteriota	c__Aminicenantia	o__Aminicenantales	f__Aminicenantaceae	g__SOIV01	s__SOIV01 sp004377005
SCS_008_50_bin.74	69.4051	2.58565	0.496797	1588830	3190	d__Bacteria	p__TA06	c__DG-26	o__E44-bin18	f__E44-bin18	g__E44-bin18	s__E44-bin18 sp004376575
SCS_008_50_bin.75	57.6745	0.902184	0.600018	1287674	3835	d__Bacteria	p__Methylomirabilota	c__Methylomirabilia	o__Methylomirabilales	f__CSP1-5	g__CSP1-5	s__CSP1-5 sp019456075
SCS_008_50_bin.76	55.6106	0	0.471328	536182	25895	d__Bacteria	p__Patescibacteria	c__WWE3	o__9FT-COMBO-53-11	f__9FT-COMBO-53-11	g__JAUXIZ01	s__
SCS_008_50_bin.77	82.1197	1.61638	0.602306	2942735	14993	d__Bacteria	p__Pseudomonadota	c__Gammaproteobacteria	o__Pseudomonadales	f__Oleiphilaceae	g__Marinobacter	s__
SCS_008_50_bin.78	60.2959	0.903614	0.63886	1361097	3583	d__Bacteria	p__Pseudomonadota	c__Alphaproteobacteria	o__Rhizobiales	f__Methyloligellaceae	g__	s__
SCS_008_50_bin.79	61.3261	0.110011	0.514504	606471	4312	d__Bacteria	p__Chloroflexota	c__Dehalococcoidia	o__Dehalococcoidales	f__E44-bin46	g__E44-bin46	s__
SCS_008_50_bin.8	53.4483	0	0.548669	4402259	36777	d__Bacteria	p__Pseudomonadota	c__Alphaproteobacteria	o__Rhodospirillales_A	f__Thalassospiraceae	g__Thalassospira	s__Thalassospira povalilytica
SCS_008_50_bin.80	55.1724	0	0.450055	2045224	5033	d__Bacteria	p__Pseudomonadota	c__Gammaproteobacteria	o__Nitrosococcales	f__Methylophagaceae	g__Methylophaga	s__Methylophaga sp002696735
SCS_008_50_bin.81	98.9933	0.671141	0.336497	3426024	256256	d__Bacteria	p__Bacteroidota	c__Bacteroidia	o__Flavobacteriales	f__Flavobacteriaceae	g__Urechidicola	s__
SCS_008_50_bin.82	83.8734	0	0.674119	1539967	4889	d__Bacteria	p__Chloroflexota	c__Dehalococcoidia	o__SM23-28-2	f__RBG-16-64-32	g__	s__
SCS_008_50_bin.83	77.6362	2.24719	0.416251	1402919	5267	d__Bacteria	p__UBA6262	c__UBA6262	o__WVXT01	f__WVXT01	g__WVXT01	s__WVXT01 sp030671905
SCS_008_50_bin.84	98.8081	0.319489	0.60777	3445195	145938	d__Bacteria	p__Pseudomonadota	c__Alphaproteobacteria	o__Rhodobacterales	f__Rhodobacteraceae	g__Sulfitobacter	s__Sulfitobacter pontiacus
SCS_008_50_bin.85	55.8666	6.43564	0.564646	677752	1822	d__Bacteria	p__Chloroflexota	c__Dehalococcoidia	o__E44-bin15	f__E44-bin15	g__E44-bin26	s__
SCS_008_50_bin.86	58.6207	0	0.485461	2255994	18988	d__Bacteria	p__Pseudomonadota	c__Gammaproteobacteria	o__Enterobacterales	f__Alteromonadaceae	g__Pseudidiomarina	s__Pseudidiomarina sp018222985
SCS_008_50_bin.87	66.7107	1.1236	0.40424	837115	7444	d__Bacteria	p__Aerophobota	c__Aerophobia	o__Aerophobales	f__AE-B3A	g__JAUWRC01	s__JAUWRC01 sp030640665
SCS_008_50_bin.88	52.1619	5.10753	0.319405	1873029	2233	d__Bacteria	p__Bacteroidota	c__Bacteroidia	o__Flavobacteriales	f__Vicingaceae	g__BRH-c54	s__BRH-c54 sp002359215
SCS_008_50_bin.89	66.8917	10.006	0.541543	1224084	1945	d__Bacteria	p__Chloroflexota	c__Dehalococcoidia	o__Dehalococcoidales	f__RBG-16-60-22	g__E44-bin89	s__
SCS_008_50_bin.9	68.7282	1.98126	0.613419	1838251	6095	d__Bacteria	p__Pseudomonadota	c__Alphaproteobacteria	o__Rhizobiales	f__Methyloligellaceae	g__JAJFHN01	s__
SCS_008_690_bin.10	93.3874	2.15054	0.481612	2329474	30267	d__Bacteria	p__PUNC01	c__Erginobacteria	o__Erginobacterales	f__	g__	s__
SCS_008_690_bin.100	53.2132	3.44828	0.486427	2389106	33364	d__Bacteria	p__Pseudomonadota	c__Gammaproteobacteria	o__Enterobacterales	f__Alteromonadaceae	g__Pseudidiomarina	s__Pseudidiomarina sp018222985
SCS_008_690_bin.101	66.6132	0	0.39829	1400913	7905	d__Bacteria	p__Acidobacteriota	c__Aminicenantia	o__Aminicenantales	f__Aminicenantaceae	g__DAOVDU01	s__DAOVDU01 sp030669305
SCS_008_690_bin.102	55.8025	1.85185	0.356785	475746	24036	d__Bacteria	p__Patescibacteria	c__Paceibacteria	o__Paceibacterales	f__DG-74-3	g__DG-74-3	s__
SCS_008_690_bin.103	94.2613	0.692268	0.59628	3209413	41643	d__Bacteria	p__Pseudomonadota	c__Gammaproteobacteria	o__Pseudomonadales	f__Oleiphilaceae	g__Marinobacter	s__
SCS_008_690_bin.104	87.4328	1.6129	0.580188	3881704	23885	d__Bacteria	p__Pseudomonadota	c__Alphaproteobacteria	o__Rhizobiales	f__Hyphomicrobiaceae	g__Filomicrobium	s__Filomicrobium sp030607105
SCS_008_690_bin.105	74.4667	1.0989	0.414883	1192916	18150	d__Bacteria	p__WOR-3	c__UBA3073	o__JACQXS01	f__JAGMCI01	g__	s__
SCS_008_690_bin.107	92.3754	0.600886	0.537497	1300626	17194	d__Bacteria	p__Omnitrophota	c__Koll11	o__Tantalellales	f__Tantalellaceae	g__Makaraimicrobium	s__Makaraimicrobium sp030617085
SCS_008_690_bin.108	73.8176	0.253378	0.398975	2698298	134752	d__Bacteria	p__Pseudomonadota	c__Gammaproteobacteria	o__Enterobacterales	f__Alteromonadaceae	g__Pseudoalteromonas	s__Pseudoalteromonas marina
SCS_008_690_bin.109	91.5254	0	0.446361	1802809	53500	d__Bacteria	p__Aerophobota	c__Aerophobia	o__Aerophobales	f__AE-B3A	g__SOJT01	s__SOJT01 sp030602545
SCS_008_690_bin.110	61.3636	0	0.411619	3364216	14076	d__Bacteria	p__Pseudomonadota	c__Gammaproteobacteria	o__Enterobacterales	f__Alteromonadaceae	g__Pseudoalteromonas	s__Pseudoalteromonas lipolytica_C
SCS_008_690_bin.111	94.3638	1.60279	0.619072	5059883	76608	d__Bacteria	p__Pseudomonadota	c__Gammaproteobacteria	o__Pseudomonadales	f__Pseudomonadaceae	g__Pseudomonas_E	s__Pseudomonas_E putida_Y
SCS_008_690_bin.112	56.4899	3.62903	0.636864	1295480	4044	d__Bacteria	p__Pseudomonadota	c__Alphaproteobacteria	o__Rhizobiales	f__Methyloligellaceae	g__	s__
SCS_008_690_bin.113	63.8614	1.9802	0.359651	603060	7864	d__Bacteria	p__Patescibacteria	c__JAUVWW01	o__JAUVWW01	f__JAUVWW01	g__JAUVWW01	s__JAUVWW01 sp030603885
SCS_008_690_bin.114	90.429	0.110011	0.480545	1613338	124734	d__Bacteria	p__Chloroflexota	c__Dehalococcoidia	o__Dehalococcoidales	f__DAOWJC01	g__DAOWJC01	s__
SCS_008_690_bin.115	82.4406	0.112233	0.451596	3164821	10635	d__Bacteria	p__Pseudomonadota	c__Gammaproteobacteria	o__Enterobacterales	f__Alteromonadaceae	g__Alteromonas	s__Alteromonas macleodii
SCS_008_690_bin.116	94.7359	3.41354	0.441404	3049679	40730	d__Bacteria	p__Pseudomonadota	c__Gammaproteobacteria	o__Nitrosococcales	f__Methylophagaceae	g__Methylophaga	s__Methylophaga thalassica
SCS_008_690_bin.117	86.19	2.46914	0.475427	2020300	99196	d__Bacteria	p__Pseudomonadota	c__Gammaproteobacteria	o__Enterobacterales	f__Alteromonadaceae	g__Pseudidiomarina	s__
SCS_008_690_bin.119	52.0376	1.72414	0.634318	3047996	3990	d__Bacteria	p__Pseudomonadota	c__Alphaproteobacteria	o__Rhodobacterales	f__Rhodobacteraceae	g__Sulfitobacter	s__
SCS_008_690_bin.12	87.4194	1.29032	0.442634	2195982	10120	d__Bacteria	p__Desulfobacterota	c__Desulfobacteria	o__Desulfobacterales	f__UBA11574	g__JAUVVL01	s__JAUVVL01 sp030604635
SCS_008_690_bin.120	75.0916	4.94505	0.475078	630023	12092	d__Bacteria	p__Omnitrophota	c__JAUWXU01	o__JAUWXU01	f__	g__	s__
SCS_008_690_bin.121	59.871	0.990099	0.533717	1079764	4973	d__Bacteria	p__Chloroflexota	c__Dehalococcoidia	o__Dehalococcoidales	f__Fen-1064	g__	s__
SCS_008_690_bin.122	50.4854	0	0.442366	635442	7713	d__Archaea	p__Thermoproteota	c__Bathyarchaeia	o__Bathyarchaeales	f__SOJC01	g__SOJC01	s__SOJC01 sp004376645
SCS_008_690_bin.123	100	0.497512	0.540377	4561145	161896	d__Bacteria	p__Pseudomonadota	c__Alphaproteobacteria	o__Rhodospirillales_A	f__Thalassospiraceae	g__Thalassospira	s__Thalassospira profundimaris_C
SCS_008_690_bin.124	84.9004	1.4652	0.533345	1661337	7546	d__Bacteria	p__Zixibacteria	c__MSB-5A5	o__DG-27	f__DG-27	g__DG-27	s__DG-27 sp030605835
SCS_008_690_bin.125	66.2316	1.9802	0.543556	1802879	6370	d__Bacteria	p__Chloroflexota	c__Dehalococcoidia	o__RBG-13-53-26	f__RBG-13-53-26	g__JAUWXW01	s__
SCS_008_690_bin.126	77.2028	1.07527	0.433178	724240	6542	d__Bacteria	p__Omnitrophota	c__JAUWXU01	o__JAUWXU01	f__JAUWXU01	g__JAUWXU01	s__
SCS_008_690_bin.127	76.8182	3.27273	0.579217	2052695	5026	d__Bacteria	p__Chloroflexota	c__Anaerolineae	o__VGOG01	f__VGOG01	g__VGOG01	s__VGOG01 sp030615705
SCS_008_690_bin.13	96	0.4	0.572705	1823721	12719	d__Archaea	p__Thermoplasmatota	c__Thermoplasmata	o__RBG-16-68-12	f__JAGMCJ01	g__JAGMCJ01	s__JAGMCJ01 sp023136265
SCS_008_690_bin.130	81.7757	1.86916	0.443114	1919450	18508	d__Archaea	p__Thermoproteota	c__Bathyarchaeia	o__RBG-16-48-13	f__GCA-020355125	g__DAOVBJ01	s__
SCS_008_690_bin.131	65.5172	5.17241	0.606293	3041902	14826	d__Bacteria	p__Pseudomonadota	c__Gammaproteobacteria	o__Pseudomonadales	f__Oleiphilaceae	g__Marinobacter	s__
SCS_008_690_bin.132	64.6535	0.990099	0.355651	535416	96296	d__Bacteria	p__Patescibacteria	c__Paceibacteria	o__Paceibacterales	f__JAUWXI01	g__JAUWXI01	s__JAUWXI01 sp030616435
SCS_008_690_bin.133	61.8186	2.8971	0.509624	4472801	3049	d__Bacteria	p__Poribacteria	c__DTPJ01	o__DTPJ01	f__WJIO01	g__	s__
SCS_008_690_bin.134	51.1766	2.8347	0.663479	2512528	1920	d__Bacteria	p__Pseudomonadota	c__Gammaproteobacteria	o__Xanthomonadales	f__Xanthomonadaceae	g__Stenotrophomonas	s__Stenotrophomonas maltophilia_Q
SCS_008_690_bin.135	51.0055	2.12121	0.617828	1645012	2378	d__Bacteria	p__Chloroflexota	c__Anaerolineae	o__B4-G1	f__B4-G1	g__JAUWNP01	s__
SCS_008_690_bin.136	52.7796	2.2977	0.423104	1873489	2277	d__Bacteria	p__Zixibacteria	c__MSB-5A5	o__GN15	f__PGXB01	g__	s__
SCS_008_690_bin.137	59.6674	0	0.474819	602910	1949	d__Bacteria	p__Omnitrophota	c__JAUWXU01	o__JAUWXU01	f__	g__	s__
SCS_008_690_bin.138	52.8686	6.06921	0.564978	1079270	1682	d__Bacteria	p__Planctomycetota	c__Phycisphaerae	o__JAACET01	f__JAACET01	g__JAACET01	s__
SCS_008_690_bin.139	69.2395	3.85209	0.665351	5124743	2255	d__Bacteria	p__Pseudomonadota	c__Gammaproteobacteria	o__Burkholderiales	f__Burkholderiaceae	g__Burkholderia	s__Burkholderia contaminans
SCS_008_690_bin.14	71.0293	0.626959	0.586797	2471479	6429	d__Bacteria	p__Chloroflexota	c__Anaerolineae	o__UBA7937	f__B3-Chlor	g__JAUWLF01	s__JAUWLF01 sp030613785
SCS_008_690_bin.140	54.2688	1.63594	0.504388	1742292	1658	d__Bacteria	p__Desulfobacterota	c__Desulfarculia	o__Adiutricales	f__JAFDHD01	g__	s__
SCS_008_690_bin.15	61.0292	1.7094	0.417716	913054	2882	d__Bacteria	p__Acidobacteriota	c__Aminicenantia	o__Aminicenantales	f__Aminicenantaceae	g__SOIV01	s__SOIV01 sp004377005
SCS_008_690_bin.16	54.3103	1.72414	0.581705	2792641	12136	d__Bacteria	p__Pseudomonadota	c__Gammaproteobacteria	o__Pseudomonadales	f__Oleiphilaceae	g__Marinobacter	s__Marinobacter nauticus
SCS_008_690_bin.17	83.8284	0.990099	0.58758	1026042	15340	d__Bacteria	p__Chloroflexota	c__Dehalococcoidia	o__E44-bin15	f__E44-bin15	g__JAUVVB01	s__JAUVVB01 sp030604825
SCS_008_690_bin.18	96.1272	0.207469	0.66599	2099130	136145	d__Bacteria	p__Pseudomonadota	c__Gammaproteobacteria	o__Burkholderiales	f__Rhodocyclaceae	g__Tepidiphilus	s__Tepidiphilus succinatimandens
SCS_008_690_bin.2	87.8432	0.789779	0.600467	2193793	9446	d__Bacteria	p__Actinomycetota	c__Actinomycetes	o__Propionibacteriales	f__Propionibacteriaceae	g__Cutibacterium	s__Cutibacterium acnes
SCS_008_690_bin.20	89.0044	4.37321	0.411419	1754356	79554	d__Bacteria	p__UBA6262	c__UBA6262	o__WVXT01	f__WVXT01	g__WVXT01	s__WVXT01 sp030671905
SCS_008_690_bin.21	67.4679	1.7094	0.422278	1360553	7642	d__Bacteria	p__Acidobacteriota	c__Aminicenantia	o__Aminicenantales	f__Aminicenantaceae	g__G020344415	s__
SCS_008_690_bin.22	55.9803	2.5641	0.470219	482758	4434	d__Bacteria	p__Omnitrophota	c__Koll11	o__JAFGHF01	f__JAFGHF01	g__	s__
SCS_008_690_bin.23	50.7511	6.20367	0.621815	2095421	1759	d__Bacteria	p__Deinococcota	c__Deinococci	o__Deinococcales	f__Thermaceae	g__Allomeiothermus	s__Allomeiothermus silvanus
SCS_008_690_bin.24	72.7273	3.38983	0.401095	889518	5083	d__Bacteria	p__Aerophobota	c__Aerophobia	o__Aerophobales	f__AE-B3A	g__JAUWRC01	s__JAUWRC01 sp030640665
SCS_008_690_bin.25	83.0508	0	0.432555	1205810	7293	d__Bacteria	p__Aerophobota	c__Aerophobia	o__Aerophobales	f__AE-B3A	g__AE-B3B	s__AE-B3B sp005223085
SCS_008_690_bin.26	77.7095	1.1988	0.593872	932097	3969	d__Bacteria	p__Marinisomatota	c__Marinisomatia	o__SCGC-AAA003-L08	f__TS1B11	g__G020354025	s__
SCS_008_690_bin.27	81.0345	0	0.657866	2921396	12088	d__Bacteria	p__Pseudomonadota	c__Gammaproteobacteria	o__Pseudomonadales	f__Alcanivoracaceae	g__Alloalcanivorax	s__Alloalcanivorax venustensis
SCS_008_690_bin.28	64.6552	1.72414	0.59905	3206786	5627	d__Bacteria	p__Pseudomonadota	c__Gammaproteobacteria	o__Pseudomonadales	f__Cellvibrionaceae	g__Marinimicrobium	s__Marinimicrobium koreense
SCS_008_690_bin.3	88.9463	1.0989	0.371012	1451048	196903	d__Bacteria	p__WOR-3	c__UBA3073	o__JACQXS01	f__JAUWAR01	g__JAUWAR01	s__JAUWAR01 sp030601965
SCS_008_690_bin.30	88.4615	0	0.349959	2256444	143012	d__Bacteria	p__Marinisomatota	c__Marinisomatia	o__Marinisomatales	f__JAHJCW01	g__JAHJCW01	s__
SCS_008_690_bin.31	52.149	1.32308	0.378242	650898	6369	d__Archaea	p__Thermoplasmatota	c__E2	o__DHVEG-1	f__DHVEG-1	g__	s__
SCS_008_690_bin.33	83.8333	1.33333	0.443535	1352379	6022	d__Bacteria	p__Actinomycetota	c__CAJVYJ01	o__CAJVYJ01	f__CAJVYJ01	g__JAUVQW01	s__
SCS_008_690_bin.34	79.8165	2.75229	0.581287	2604373	12038	d__Bacteria	p__Chloroflexota	c__Anaerolineae	o__UBA7937	f__B3-Chlor	g__B3-Chlor	s__B3-Chlor sp030616025
SCS_008_690_bin.35	56.5707	0	0.373531	591413	10159	d__Bacteria	p__Patescibacteria	c__JAUVWW01	o__JAUVWW01	f__JAUVWW01	g__JAUVWW01	s__
SCS_008_690_bin.36	71.729	0.934579	0.375245	538691	20737	d__Archaea	p__Nanoarchaeota	c__Nanoarchaeia	o__Pacearchaeales	f__JAHJTO01	g__	s__
SCS_008_690_bin.37	68.6441	0.154083	0.499395	646212	8925	d__Bacteria	p__Bipolaricaulota	c__Bipolaricaulia	o__UBA7950	f__UBA9294	g__JAUVYF01	s__JAUVYF01 sp030670905
SCS_008_690_bin.38	99.4949	0.505051	0.683712	3681780	36944	d__Bacteria	p__Actinomycetota	c__Actinomycetes	o__Actinomycetales	f__Microbacteriaceae	g__Microbacterium	s__Microbacterium sp000800925
SCS_008_690_bin.39	92.3283	1.1178	0.631091	2154189	22133	d__Bacteria	p__Pseudomonadota	c__Alphaproteobacteria	o__Rhizobiales	f__Methyloligellaceae	g__Methyloceanibacter	s__Methyloceanibacter sp002390155
SCS_008_690_bin.4	51.7102	8.11881	0.502736	874233	5746	d__Bacteria	p__Chloroflexota	c__Dehalococcoidia	o__Dehalococcoidales	f__E44-bin46	g__E44-bin46	s__
SCS_008_690_bin.40	75.3986	2.38053	0.542458	3968646	3571	d__Bacteria	p__Bacillota	c__Bacilli	o__Brevibacillales	f__Brevibacillaceae	g__Brevibacillus	s__Brevibacillus agri
SCS_008_690_bin.41	84.8624	0.917431	0.577239	1883580	16879	d__Bacteria	p__Chloroflexota	c__Anaerolineae	o__UBA7937	f__UBA7937	g__UBA7937	s__UBA7937 sp030593425
SCS_008_690_bin.42	51.5432	1.03909	0.397889	515486	5627	d__Bacteria	p__Patescibacteria	c__UBA1384	o__	f__	g__	s__
SCS_008_690_bin.43	58.2778	5.94059	0.506153	703196	4629	d__Bacteria	p__Chloroflexota	c__Dehalococcoidia	o__Dehalococcoidales	f__JAUWZL01	g__JAUWZL01	s__JAUWZL01 sp030615305
SCS_008_690_bin.44	72.8108	4.6123	0.5402	1447315	3625	d__Bacteria	p__Planctomycetota	c__Brocadiia	o__Brocadiales	f__Bathyanammoxibiaceae	g__Bathyanammoxibius	s__Bathyanammoxibius sp030598065
SCS_008_690_bin.45	51.8827	1.95473	0.415699	495917	4441	d__Bacteria	p__Patescibacteria	c__Microgenomatia	o__Woykebacterales	f__RBG-16-39-9b	g__	s__
SCS_008_690_bin.46	79.2424	3.73737	0.402365	1439729	3661	d__Bacteria	p__Actinomycetota	c__Humimicrobiia	o__Humimicrobiales	f__Humimicrobiaceae	g__M55B120	s__
SCS_008_690_bin.47	77.4079	2.2977	0.507357	2071720	2714	d__Bacteria	p__BS750m-G25	c__BS750m-G25	o__BS750m-G25	f__BS750m-G25	g__BS750m-G25	s__
SCS_008_690_bin.48	61.4107	8.68339	0.541321	2464853	2381	d__Bacteria	p__RBG-13-61-14	c__RBG-13-61-14	o__	f__	g__	s__
SCS_008_690_bin.49	54.4224	0	0.388967	648022	100923	d__Bacteria	p__Patescibacteria	c__Microgenomatia	o__GWA2-44-7	f__UBA8517	g__JAHJHG01	s__
SCS_008_690_bin.5	73.0651	9.19729	0.419807	1165716	8518	d__Bacteria	p__Omnitrophota	c__Koll11	o__JAHIPI01	f__JAHIPI01	g__	s__
SCS_008_690_bin.50	65.3719	0	0.350413	679130	3454	d__Bacteria	p__Actinomycetota	c__Humimicrobiia	o__Humimicrobiales	f__Humimicrobiaceae	g__Hydromicrobium	s__Hydromicrobium sp004376325
SCS_008_690_bin.51	53.6664	4.2775	0.491636	1636547	5865	d__Archaea	p__Asgardarchaeota	c__Thorarchaeia	o__Thorarchaeales	f__Thorarchaeaceae	g__WTCK01	s__
SCS_008_690_bin.52	55.1724	0	0.559569	4356548	23279	d__Bacteria	p__Pseudomonadota	c__Gammaproteobacteria	o__Pseudomonadales	f__Halomonadaceae	g__Vreelandella	s__
SCS_008_690_bin.53	80.3145	0	0.628442	3112376	178220	d__Bacteria	p__Actinomycetota	c__Actinomycetes	o__Mycobacteriales	f__Mycobacteriaceae	g__Rhodococcus	s__Rhodococcus qingshengii
SCS_008_690_bin.54	60.3522	1.14247	0.608773	1324441	3514	d__Bacteria	p__Pseudomonadota	c__Alphaproteobacteria	o__Rhizobiales	f__Hyphomicrobiaceae	g__Hyphomicrobium_A	s__Hyphomicrobium_A sp030609245
SCS_008_690_bin.55	75.7302	7.37031	0.572706	3710316	18667	d__Bacteria	p__Pseudomonadota	c__Gammaproteobacteria	o__Pseudomonadales	f__Oleiphilaceae	g__Marinobacter	s__Marinobacter salsuginis
SCS_008_690_bin.56	50.5484	3.62219	0.51889	2031487	1723	d__Bacteria	p__Pseudomonadota	c__Gammaproteobacteria	o__Enterobacterales	f__Enterobacteriaceae	g__Escherichia	s__Escherichia coli
SCS_008_690_bin.57	71.6272	0.422648	0.644724	2238436	6782	d__Bacteria	p__Actinomycetota	c__Actinomycetes	o__Mycobacteriales	f__Mycobacteriaceae	g__Mycobacterium	s__Mycobacterium sp030666145
SCS_008_690_bin.58	80.7126	0.107759	0.565434	1880093	11217	d__Bacteria	p__Pseudomonadota	c__Gammaproteobacteria	o__Pseudomonadales	f__Halomonadaceae	g__Vreelandella	s__Vreelandella aquamarina
SCS_008_690_bin.59	66.9967	1.18812	0.482716	889691	25599	d__Bacteria	p__Chloroflexota	c__Dehalococcoidia	o__Dehalococcoidales	f__JAUVZV01	g__JAUVZV01	s__JAUVZV01 sp030602375
SCS_008_690_bin.6	81.3636	0	0.308407	1759569	129652	d__Bacteria	p__Actinomycetota	c__Humimicrobiia	o__JAHJRV01	f__JAHJRV01	g__JAHJRV01	s__
SCS_008_690_bin.60	57.7586	0	0.400242	4132801	19159	d__Bacteria	p__Pseudomonadota	c__Gammaproteobacteria	o__Enterobacterales	f__Alteromonadaceae	g__Pseudoalteromonas	s__Pseudoalteromonas tetraodonis
SCS_008_690_bin.61	94.3385	2.4	0.356664	2456342	35183	d__Archaea	p__Thermoplasmatota	c__E2	o__DHVEG-1	f__DHVEG-1	g__JAGLML01	s__JAGLML01 sp030619765
SCS_008_690_bin.62	88.3733	0.0910232	0.597394	4121374	14560	d__Bacteria	p__Pseudomonadota	c__Alphaproteobacteria	o__Rhizobiales	f__Rhizobiaceae	g__Agrobacterium	s__Agrobacterium salinitolerans
SCS_008_690_bin.63	97.8022	1.16354	0.500761	3510973	58610	d__Bacteria	p__TA06	c__DG-26	o__E44-bin18	f__E44-bin18	g__E44-bin18	s__
SCS_008_690_bin.64	97.8022	1.64835	0.379399	3087776	69596	d__Bacteria	p__WOR-3	c__E44-bin80	o__E44-bin80	f__E44-bin80	g__E44-bin80	s__
SCS_008_690_bin.65	62.357	0	0.440814	542444	4074	d__Bacteria	p__NPL-UPA2	c__JAUVJM01	o__JAUVJM01	f__JAUVJM01	g__JAUWGW01	s__
SCS_008_690_bin.66	97.437	1.37615	0.678108	5418953	138777	d__Bacteria	p__Pseudomonadota	c__Gammaproteobacteria	o__Burkholderiales	f__Burkholderiaceae	g__Cupriavidus	s__Cupriavidus gilardii
SCS_008_690_bin.67	99.1096	0.0391389	0.414645	3183687	80544	d__Bacteria	p__Pseudomonadota	c__Gammaproteobacteria	o__Pseudomonadales	f__Moraxellaceae	g__Acinetobacter	s__Acinetobacter johnsonii
SCS_008_690_bin.68	81.8246	1.64211	0.617014	3165293	11804	d__Archaea	p__Thermoplasmatota	c__DTKX01	o__DTKX01	f__GCA-020343715	g__GCA-020343715	s__GCA-020343715 sp030597775
SCS_008_690_bin.69	88.0556	3.55556	0.470258	1603386	12110	d__Bacteria	p__Actinomycetota	c__CAJVYJ01	o__CAJVYJ01	f__JAUVQD01	g__JAUVQD01	s__JAUVQD01 sp030598355
SCS_008_690_bin.7	67.265	0	0.555787	1527347	3888	d__Bacteria	p__Actinomycetota	c__Geothermincolia	o__Fen-727	f__Anoxymicrobiaceae	g__	s__
SCS_008_690_bin.70	63.7993	0	0.343461	601810	18808	d__Bacteria	p__Omnitrophota	c__Koll11	o__JAGLLT01	f__	g__	s__
SCS_008_690_bin.72	66.3666	8.58086	0.456373	1802500	12270	d__Bacteria	p__Chloroflexota	c__Dehalococcoidia	o__Dehalococcoidales	f__DAOWJH01	g__DAOWJH01	s__
SCS_008_690_bin.73	88.6441	0	0.475221	1434003	14027	d__Bacteria	p__Aerophobota	c__Aerophobia	o__Aerophobales	f__AE-B3A	g__SOJT01	s__SOJT01 sp030602105
SCS_008_690_bin.74	61.5062	2.9703	0.568498	571939	5707	d__Bacteria	p__Chloroflexota	c__Dehalococcoidia	o__E44-bin15	f__E44-bin15	g__E29-bin15	s__E29-bin15 sp004377275
SCS_008_690_bin.76	77.1677	0	0.56	825315	13730	d__Bacteria	p__Chloroflexota	c__Dehalococcoidia	o__E44-bin15	f__E44-bin15	g__E44-bin26	s__E44-bin26 sp030619615
SCS_008_690_bin.77	98.9399	3.0361	0.446445	3242815	374518	d__Bacteria	p__Pseudomonadota	c__Gammaproteobacteria	o__Nitrosococcales	f__Methylophagaceae	g__Methylophaga	s__Methylophaga pinxianii
SCS_008_690_bin.78	69.3069	0.990099	0.549589	754849	5819	d__Bacteria	p__Chloroflexota	c__Dehalococcoidia	o__Dehalococcoidales	f__JAUXAE01	g__JAUXAE01	s__JAUXAE01 sp030620035
SCS_008_690_bin.79	100	0.207555	0.386647	3857648	313443	d__Bacteria	p__Pseudomonadota	c__Gammaproteobacteria	o__Pseudomonadales	f__Moraxellaceae	g__Acinetobacter	s__Acinetobacter nosocomialis
SCS_008_690_bin.8	87.6858	2.4	0.364114	1682538	23349	d__Archaea	p__Thermoplasmatota	c__E2	o__DHVEG-1	f__DHVEG-1	g__JAUWYM01	s__JAUWYM01 sp030615845
SCS_008_690_bin.80	78.0374	1.86916	0.59047	1678604	14250	d__Archaea	p__Thermoproteota	c__Bathyarchaeia	o__TCS64	f__TCS64	g__BS750m-G28	s__
SCS_008_690_bin.81	80.5085	0	0.560612	1805042	9010	d__Bacteria	p__Bipolaricaulota	c__Bipolaricaulia	o__UBA7950	f__UBA9294	g__UBA9294	s__UBA9294 sp030615945
SCS_008_690_bin.82	59.3472	5.40707	0.39827	1020196	4852	d__Bacteria	p__Desulfobacterota	c__DSM-4660	o__Desulfatiglandales	f__B25-G16	g__B33-G16	s__B33-G16 sp030615565
SCS_008_690_bin.83	80	2.8	0.498696	896286	10367	d__Archaea	p__Hadarchaeota	c__Hadarchaeia	o__Hadarchaeales	f__Hadarchaeaceae	g__JAUWXD01	s__JAUWXD01 sp030616505
SCS_008_690_bin.84	91.4448	0.702811	0.622499	2203969	28816	d__Bacteria	p__Pseudomonadota	c__Alphaproteobacteria	o__Rhizobiales	f__Methyloligellaceae	g__Methyloceanibacter	s__
SCS_008_690_bin.85	60.8911	0.110011	0.546033	747761	5166	d__Bacteria	p__Chloroflexota	c__Dehalococcoidia	o__Dehalococcoidales	f__RBG-16-60-22	g__E44-bin89	s__
SCS_008_690_bin.86	51.0651	3.9604	0.56219	704815	8102	d__Bacteria	p__Chloroflexota	c__Dehalococcoidia	o__E44-bin15	f__E44-bin15	g__JADFVG01	s__JADFVG01 sp030626475
SCS_008_690_bin.87	68.3357	6.19658	0.437397	2154332	4053	d__Bacteria	p__Acidobacteriota	c__Aminicenantia	o__Aminicenantales	f__Aminicenantaceae	g__JAGLWV01	s__
SCS_008_690_bin.88	66.9537	3.66826	0.527797	1021998	3709	d__Bacteria	p__Chloroflexota	c__Dehalococcoidia	o__GIF9	f__AB-539-J10	g__E29-bin54	s__
SCS_008_690_bin.89	50.9705	2.80374	0.436228	1315004	3293	d__Archaea	p__Asgardarchaeota	c__Thorarchaeia	o__Thorarchaeales	f__Thorarchaeaceae	g__MP5-2226	s__
SCS_008_690_bin.90	99.7354	0.293682	0.441833	5228663	236493	d__Bacteria	p__Pseudomonadota	c__Gammaproteobacteria	o__Enterobacterales	f__Vibrionaceae	g__Vibrio	s__Vibrio gigantis
SCS_008_690_bin.91	70.7147	3.22581	0.390272	864147	6016	d__Bacteria	p__Omnitrophota	c__Koll11	o__JABMRG01	f__JAFGKX01	g__G020354945	s__
SCS_008_690_bin.92	68.1674	0	0.396042	662854	9440	d__Bacteria	p__Omnitrophota	c__Koll11	o__Gorgyraeales	f__Gorgyraeaceae	g__JABMRA01	s__
SCS_008_690_bin.93	89.5192	3.4188	0.403828	2123722	7953	d__Bacteria	p__Acidobacteriota	c__Aminicenantia	o__Aminicenantales	f__Aminicenantaceae	g__JAUWYH01	s__JAUWYH01 sp030615975
SCS_008_690_bin.94	83.4862	1.83486	0.616026	2265718	5351	d__Bacteria	p__Chloroflexota	c__Anaerolineae	o__UBA1429	f__UBA1429	g__	s__
SCS_008_690_bin.95	54.2079	7.72277	0.395536	634276	8822	d__Bacteria	p__Patescibacteria	c__Paceibacteria	o__Paceibacterales	f__JAUWAW01	g__JAUWAW01	s__JAUWAW01 sp030601865
SCS_008_690_bin.96	93.6957	1.88406	0.655667	3843096	13320	d__Bacteria	p__Pseudomonadota	c__Alphaproteobacteria	o__UBA828	f__UBA828	g__JAUVWK01	s__JAUVWK01 sp030604165
SCS_008_690_bin.97	60.303	0.909091	0.537627	1386559	9523	d__Bacteria	p__Chloroflexota	c__Anaerolineae	o__Anaerolineales	f__E44-bin32	g__DUEZ01	s__DUEZ01 sp030605795
SCS_008_690_bin.98	68.8329	1.21012	0.600909	899144	6096	d__Bacteria	p__Chloroflexota	c__Dehalococcoidia	o__JAUVWM01	f__JAUVWM01	g__JAUVWM01	s__JAUVWM01 sp030604105
SCS_008_690_bin.99	73.8318	0	0.536703	749696	14487	d__Archaea	p__Hadarchaeota	c__Hadarchaeia	o__Hadarchaeales	f__Hadarchaeaceae	g__DG-33	s__DG-33 sp030601665
SCS_011_0_bin.1	60.1831	1.28788	0.613188	1452481	4722	d__Bacteria	p__Nitrospirota	c__Nitrospiria	o__Nitrospirales	f__Nitrospiraceae	g__	s__
SCS_011_0_bin.10	64.7477	1.85185	0.611354	2529983	3563	d__Bacteria	p__Pseudomonadota	c__Gammaproteobacteria	o__Pseudomonadales	f__Azotimanducaceae_A	g__JAPULC01	s__JAPULC01 sp027295305
SCS_011_0_bin.12	85.5106	1.76056	0.582567	2046991	17642	d__Bacteria	p__Pseudomonadota	c__Gammaproteobacteria	o__GCA-2729495	f__GCA-2729495	g__JAPUGB01	s__JAPUGB01 sp027293165
SCS_011_0_bin.13	56.0819	5.98739	0.522027	1331553	4624	d__Bacteria	p__Desulfobacterota_B	c__Binatia	o__UBA9968	f__UBA9968	g__JACZXR01	s__
SCS_011_0_bin.14	52.8493	3.48915	0.589381	2222624	3194	d__Bacteria	p__Pseudomonadota	c__Gammaproteobacteria	o__Pseudomonadales	f__Azotimanducaceae_A	g__Azophilus	s__
SCS_011_0_bin.15	58.3428	2.65907	0.633878	1191171	1770	d__Bacteria	p__Acidobacteriota	c__Terriglobia	o__Acidoferrales	f__2-02-FULL-67-57	g__JACZYA01	s__JACZYA01 sp022571295
SCS_011_0_bin.16	90.765	4.57576	0.416014	3885593	12792	d__Bacteria	p__Pseudomonadota	c__Gammaproteobacteria	o__Enterobacterales	f__Psychrobiaceae	g__Psychrobium	s__
SCS_011_0_bin.17	73.9904	7.14286	0.378338	1410853	5418	d__Bacteria	p__Desulfobacterota_D	c__UBA1144	o__RKRQ01	f__JAJCZQ01	g__	s__
SCS_011_0_bin.18	57.8166	1.66192	0.611899	1314494	6089	d__Bacteria	p__Actinomycetota	c__Acidimicrobiia	o__UBA5794	f__ZC4RG35	g__JACZUI01	s__
SCS_011_0_bin.19	74.1379	7.02194	0.453608	1770983	4574	d__Bacteria	p__Pseudomonadota	c__Gammaproteobacteria	o__Burkholderiales	f__Nitrosomonadaceae	g__GCA-2721545	s__
SCS_011_0_bin.2	54.6415	1.09212	0.598346	2410249	4221	d__Bacteria	p__Acidobacteriota	c__Vicinamibacteria	o__Marinacidobacterales	f__SMYC01	g__	s__
SCS_011_0_bin.20	52.8638	2.28111	0.499055	1488115	3769	d__Bacteria	p__Desulfobacterota_B	c__Binatia	o__UBA9968	f__UBA9968	g__JAUXIP01	s__
SCS_011_0_bin.21	98.4794	5.423	0.379459	6519555	60036	d__Bacteria	p__Pseudomonadota	c__Gammaproteobacteria	o__Enterobacterales	f__Alteromonadaceae	g__Colwellia	s__
SCS_011_0_bin.22	59.4305	2.63682	0.682164	1296976	2864	d__Bacteria	p__Pseudomonadota	c__Alphaproteobacteria	o__Rhodospirillales_A	f__JADFTO01	g__JACZQZ01	s__JACZQZ01 sp022545455
SCS_011_0_bin.23	62.8554	8.90212	0.430177	1215251	10350	d__Bacteria	p__Pseudomonadota	c__Gammaproteobacteria	o__Burkholderiales	f__Nitrosomonadaceae	g__GCA-2721545	s__GCA-2721545 sp003230615
SCS_011_0_bin.24	59.971	3.33333	0.5868	2267707	2911	d__Bacteria	p__Chloroflexota	c__Dehalococcoidia	o__UBA3495	f__UBA3495	g__JADFQT01	s__
SCS_011_0_bin.25	83.5857	1.89815	0.577448	2967993	9832	d__Bacteria	p__Pseudomonadota	c__Gammaproteobacteria	o__Pseudomonadales	f__Azotimanducaceae_A	g__JAPUFN01	s__JAPUFN01 sp027293665
SCS_011_0_bin.26	57.931	3.44828	0.629777	1428012	4479	d__Bacteria	p__Actinomycetota	c__Acidimicrobiia	o__UBA5794	f__UBA11373	g__JACZWZ01	s__
SCS_011_0_bin.27	77.128	0.645161	0.671931	2464735	2601	d__Bacteria	p__Myxococcota_A	c__UBA9160	o__SZUA-336	f__SZUA-336	g__SMWZ01	s__SMWZ01 sp004356455
SCS_011_0_bin.28	82.052	0.201613	0.602524	1851764	4855	d__Bacteria	p__Pseudomonadota	c__Alphaproteobacteria	o__Rhizobiales	f__Hyphomicrobiaceae	g__Hyphomicrobium_A	s__Hyphomicrobium_A sp030609245
SCS_011_0_bin.29	52.5862	3.44828	0.568693	3599991	6658	d__Bacteria	p__Pseudomonadota	c__Gammaproteobacteria	o__Woeseiales	f__Woeseiaceae	g__JADFGH01	s__
SCS_011_0_bin.3	71.6853	0	0.376828	1616314	6527	d__Bacteria	p__Desulfobacterota_D	c__UBA1144	o__UBA2774	f__	g__	s__
SCS_011_0_bin.31	94.5122	3.25203	0.59462	2760346	16494	d__Bacteria	p__Pseudomonadota	c__Gammaproteobacteria	o__Acidiferrobacterales	f__SPGG2	g__VRUB01	s__VRUB01 sp019456345
SCS_011_0_bin.32	91.772	1.83392	0.414269	2324108	11991	d__Bacteria	p__Pseudomonadota	c__Gammaproteobacteria	o__UBA4575	f__UBA4575	g__JAPUHH01	s__JAPUHH01 sp027297825
SCS_011_0_bin.33	52.3569	1.23829	0.630193	1369546	2821	d__Bacteria	p__Pseudomonadota	c__Alphaproteobacteria	o__Rhizobiales	f__Methyloligellaceae	g__	s__
SCS_011_0_bin.34	60.6921	4.89973	0.652695	1987072	3345	d__Bacteria	p__Planctomycetota	c__Phycisphaerae	o__Phycisphaerales	f__SM1A02	g__JADFKZ01	s__
SCS_011_0_bin.35	90.5516	4.22337	0.533798	3145587	10697	d__Bacteria	p__Pseudomonadota	c__Gammaproteobacteria	o__UBA4486	f__JAKEHO01	g__JAKEHO01	s__JAKEHO01 sp027296625
SCS_011_0_bin.36	94.0909	2.72727	0.590458	2772966	9521	d__Bacteria	p__Nitrospirota	c__Nitrospiria	o__Nitrospirales	f__Nitrospiraceae	g__JACZQN01	s__JACZQN01 sp022545705
SCS_011_0_bin.37	62.7786	5.71687	0.651538	1477542	4485	d__Bacteria	p__Pseudomonadota	c__Alphaproteobacteria	o__SMXQ01	f__SMXQ01	g__SMXQ01	s__SMXQ01 sp027292975
SCS_011_0_bin.38	57.837	9.43051	0.61043	1903136	3619	d__Bacteria	p__Pseudomonadota	c__Alphaproteobacteria	o__SMXQ01	f__SMXQ01	g__SMXQ01	s__
SCS_011_0_bin.39	80.624	2.72727	0.564568	2082139	10012	d__Bacteria	p__Chloroflexota	c__Anaerolineae	o__Anaerolineales	f__E44-bin32	g__JADFRG01	s__
SCS_011_0_bin.4	77.4684	0.909091	0.489942	1868651	5687	d__Bacteria	p__Nitrospirota	c__Nitrospiria	o__Nitrospirales	f__UBA8639	g__UBA8639	s__
SCS_011_0_bin.40	58.5646	0	0.338137	2949146	10962	d__Bacteria	p__Bacteroidota	c__Bacteroidia	o__Flavobacteriales	f__Flavobacteriaceae	g__Urechidicola	s__
SCS_011_0_bin.41	77.3504	1.28205	0.627534	1862068	4723	d__Bacteria	p__Actinomycetota	c__Acidimicrobiia	o__UBA5794	f__SHLN01	g__JAUXLW01	s__JAUXLW01 sp030623545
SCS_011_0_bin.42	85.7143	0.840336	0.35484	1492814	7300	d__Bacteria	p__Desulfobacterota_D	c__UBA1144	o__N074bin48	f__N074bin48	g__N074bin48	s__N074bin48 sp004356685
SCS_011_0_bin.43	99.084	3.50976	0.381391	5623423	82920	d__Bacteria	p__Pseudomonadota	c__Gammaproteobacteria	o__Enterobacterales	f__Alteromonadaceae	g__Colwellia	s__Colwellia psychrerythraea_C
SCS_011_0_bin.44	53.7217	2.91262	0.319315	712172	4745	d__Archaea	p__Thermoproteota	c__Nitrososphaeria	o__Nitrososphaerales	f__Nitrosopumilaceae	g__	s__
SCS_011_0_bin.45	63.7304	6.42633	0.648934	1930583	2944	d__Bacteria	p__Pseudomonadota	c__Alphaproteobacteria	o__SMXQ01	f__SMXQ01	g__JACZQV01	s__JACZQV01 sp022545545
SCS_011_0_bin.46	89.8058	4.85437	0.357928	1177551	15088	d__Archaea	p__Thermoproteota	c__Nitrososphaeria	o__Nitrososphaerales	f__Nitrosopumilaceae	g__JAEHKU01	s__JAEHKU01 sp016838825
SCS_011_0_bin.47	50.8621	5.17241	0.440373	4114905	4392	d__Bacteria	p__Pseudomonadota	c__Gammaproteobacteria	o__Enterobacterales	f__Psychrobiaceae	g__Psychrobium	s__
SCS_011_0_bin.48	92.3063	3.61811	0.375816	1724967	10540	d__Bacteria	p__Desulfobacterota_D	c__UBA1144	o__RKRQ01	f__JAJCZQ01	g__JAJCZQ01	s__JAJCZQ01 sp030624695
SCS_011_0_bin.49	77.4667	9.1341	0.556937	2730121	10833	d__Bacteria	p__Pseudomonadota	c__Gammaproteobacteria	o__Woeseiales	f__Woeseiaceae	g__JACZWL01	s__
SCS_011_0_bin.5	77.3463	0.0746826	0.441327	946857	11268	d__Archaea	p__Thermoproteota	c__Nitrososphaeria	o__Nitrososphaerales	f__JAPUIC01	g__JAPUIC01	s__JAPUIC01 sp027297425
SCS_011_0_bin.50	85.7453	3.20122	0.538325	3258412	3305	d__Bacteria	p__Pseudomonadota	c__Gammaproteobacteria	o__Acidiferrobacterales	f__SPGG2	g__SPGG2	s__SPGG2 sp001643475
SCS_011_0_bin.51	88.6277	0	0.6085	1664527	12675	d__Bacteria	p__JADFOP01	c__JADFOP01	o__JADFOP01	f__JADFOP01	g__JADFOP01	s__JADFOP01 sp022562795
SCS_011_0_bin.52	92.7404	5.88235	0.401208	1912687	15391	d__Bacteria	p__Desulfobacterota_D	c__UBA1144	o__UBA2774	f__UBA2774	g__CR02bin9	s__CR02bin9 sp004356555
SCS_011_0_bin.53	65.2129	1.59665	0.551904	1787272	3971	d__Bacteria	p__Pseudomonadota	c__Gammaproteobacteria	o__Xanthomonadales	f__SZUA-36	g__JAJRRA01	s__
SCS_011_0_bin.54	93.2906	3.45679	0.372508	4581613	45865	d__Bacteria	p__Pseudomonadota	c__Gammaproteobacteria	o__Enterobacterales	f__Alteromonadaceae	g__Colwellia_A	s__
SCS_011_0_bin.55	58.6339	1.29813	0.577202	1068549	3362	d__Bacteria	p__Chloroflexota	c__Dehalococcoidia	o__UBA3495	f__GCA-2712585	g__JAPULR01	s__JAPULR01 sp027294635
SCS_011_0_bin.56	85.8989	8.89011	0.501074	2425462	5429	d__Bacteria	p__Pseudomonadota	c__Gammaproteobacteria	o__GCA-001735895	f__GCA-001735895	g__GCA-001735895	s__GCA-001735895 sp027293245
SCS_011_0_bin.57	87.7536	2.55599	0.66624	2361098	7416	d__Bacteria	p__Pseudomonadota	c__Alphaproteobacteria	o__Kiloniellales	f__JAKSDN01	g__	s__
SCS_011_0_bin.58	96.0418	2.91262	0.465294	1427192	26152	d__Archaea	p__Thermoproteota	c__Nitrososphaeria	o__Nitrososphaerales	f__UBA57	g__B1T1B5	s__B1T1B5 sp027295865
SCS_011_0_bin.59	65.534	7.76699	0.341854	535354	4768	d__Archaea	p__Thermoproteota	c__Nitrososphaeria	o__Nitrososphaerales	f__Nitrosopumilaceae	g__DRGT01	s__
SCS_011_0_bin.6	59.6491	0	0.599957	1642648	16229	d__Bacteria	p__Methylomirabilota	c__Methylomirabilia	o__Methylomirabilales	f__CSP1-5	g__CSP1-5	s__CSP1-5 sp019456075
SCS_011_0_bin.60	87.7493	3.25736	0.616899	1598687	10474	d__Bacteria	p__Actinomycetota	c__Acidimicrobiia	o__UBA5794	f__ZC4RG35	g__SZUA-217	s__SZUA-217 sp027296205
SCS_011_0_bin.61	69.7593	2.3995	0.499332	2041783	2990	d__Bacteria	p__Pseudomonadota	c__Gammaproteobacteria	o__GCA-001735895	f__GCA-001735895	g__GCA-001735895	s__GCA-001735895 sp022545625
SCS_011_0_bin.62	76.8697	0.854701	0.541329	2567817	3794	d__Bacteria	p__Acidobacteriota	c__UBA6911	o__RPQK01	f__RPQK01	g__JAUXKG01	s__JAUXKG01 sp030624355
SCS_011_0_bin.63	54.2191	1.24498	0.585346	1585029	4816	d__Bacteria	p__Pseudomonadota	c__Alphaproteobacteria	o__Rhizobiales	f__Methyloligellaceae	g__UBA2767	s__
SCS_011_0_bin.64	78.4091	1.36364	0.380957	1141919	4497	d__Bacteria	p__Planctomycetota	c__Brocadiia	o__Brocadiales	f__Scalinduaceae	g__Scalindua_A	s__Scalindua_A sediminis
SCS_011_0_bin.65	89.3318	7.48848	0.533495	2620125	8738	d__Bacteria	p__Desulfobacterota_B	c__Binatia	o__UBA9968	f__UBA9968	g__JAUXIP01	s__JAUXIP01 sp030620935
SCS_011_0_bin.66	92.931	6.45354	0.591183	2206187	17033	d__Bacteria	p__Methylomirabilota	c__Methylomirabilia	o__Methylomirabilales	f__CSP1-5	g__CSP1-5	s__CSP1-5 sp027293415
SCS_011_0_bin.67	94.958	1.68067	0.345402	1887085	15557	d__Bacteria	p__Desulfobacterota_D	c__UBA1144	o__N074bin48	f__N074bin48	g__	s__
SCS_011_0_bin.7	72.8507	0	0.646984	1720450	5793	d__Bacteria	p__Gemmatimonadota	c__Gemmatimonadetes	o__Gemmatimonadales	f__GWC2-71-9	g__N074bin45	s__
SCS_011_0_bin.8	86.2445	1.7094	0.645832	1656737	4053	d__Bacteria	p__Actinomycetota	c__Acidimicrobiia	o__UBA5794	f__UBA5794	g__JACZST01	s__
SCS_011_0_bin.9	82.0733	1.83422	0.407198	4682766	14726	d__Bacteria	p__Pseudomonadota	c__Gammaproteobacteria	o__Enterobacterales	f__Shewanellaceae	g__Shewanella	s__Shewanella surugensis
SCS_011_190_bin.1	91.6011	9.20044	0.451193	2716992	9599	d__Bacteria	p__Pseudomonadota	c__Gammaproteobacteria	o__Nitrosococcales	f__Methylophagaceae	g__Methylophaga	s__Methylophaga pinxianii
SCS_011_190_bin.10	61.9017	4.48718	0.399664	1297681	2846	d__Bacteria	p__Acidobacteriota	c__Aminicenantia	o__Aminicenantales	f__Aminicenantaceae	g__JAUWYH01	s__JAUWYH01 sp030615975
SCS_011_190_bin.12	53.2236	4.81527	0.596966	1675737	1571	d__Bacteria	p__Pseudomonadota	c__Alphaproteobacteria	o__Rhizobiales	f__Hyphomicrobiaceae	g__Hyphomicrobium_A	s__Hyphomicrobium_A sp030609245
SCS_011_190_bin.13	73.4206	1.00154	0.342804	1134591	2956	d__Bacteria	p__Atribacterota	c__JS1	o__SB-45	f__34-128	g__34-128	s__34-128 sp002849045
SCS_011_190_bin.15	86.4407	0	0.472807	1752519	16658	d__Bacteria	p__Aerophobota	c__Aerophobia	o__Aerophobales	f__AE-B3A	g__SOJT01	s__SOJT01 sp030602105
SCS_011_190_bin.16	68.7266	0.627892	0.411645	1203552	3392	d__Bacteria	p__Aerophobota	c__Aerophobia	o__Aerophobales	f__AE-B3A	g__AE-B3A	s__
SCS_011_190_bin.17	82.3575	0	0.429283	1275405	9462	d__Bacteria	p__Aerophobota	c__Aerophobia	o__Aerophobales	f__AE-B3A	g__AE-B3B	s__AE-B3B sp005223085
SCS_011_190_bin.18	63.1741	0	0.557013	998617	2954	d__Bacteria	p__Bipolaricaulota	c__Bipolaricaulia	o__UBA7950	f__UBA9294	g__UBA9294	s__UBA9294 sp030615945
SCS_011_190_bin.19	54.4671	8.62069	0.423119	1857604	5978	d__Bacteria	p__Pseudomonadota	c__Gammaproteobacteria	o__Enterobacterales	f__Vibrionaceae	g__Photobacterium	s__
SCS_011_190_bin.2	99.6633	0.224467	0.475773	2417292	123014	d__Bacteria	p__Pseudomonadota	c__Gammaproteobacteria	o__Enterobacterales	f__Alteromonadaceae	g__Pseudidiomarina	s__
SCS_011_190_bin.20	85.5329	2.16049	0.378463	3852143	20157	d__Bacteria	p__Pseudomonadota	c__Gammaproteobacteria	o__Enterobacterales	f__Alteromonadaceae	g__Thalassotalea_A	s__
SCS_011_190_bin.21	53.5661	1.36918	0.560139	1073977	1721	d__Archaea	p__Thermoproteota	c__Bathyarchaeia	o__TCS64	f__TCS64	g__BS750m-G28	s__
SCS_011_190_bin.22	67.0957	0.816993	0.525649	1542489	2186	d__Archaea	p__Halobacteriota	c__Methanosarcinia	o__Methanotrichales	f__Methanotrichaceae	g__Methanothrix	s__Methanothrix soehngenii
SCS_011_190_bin.3	90.9096	2.50922	0.56708	3089167	7755	d__Bacteria	p__Pseudomonadota	c__Gammaproteobacteria	o__Pseudomonadales	f__Halomonadaceae	g__Vreelandella	s__Vreelandella aquamarina
SCS_011_190_bin.5	77.2188	0.932407	0.340618	2483794	4206	d__Bacteria	p__Bacteroidota	c__Bacteroidia	o__Flavobacteriales	f__Flavobacteriaceae	g__Urechidicola	s__
SCS_011_190_bin.6	57.8947	8.5327	0.48943	529706	4350	d__Bacteria	p__Chloroflexota	c__Dehalococcoidia	o__Dehalococcoidales	f__RBG-16-60-22	g__JAUVXN01	s__
SCS_011_190_bin.7	69.505	0.854701	0.423987	1347190	3687	d__Bacteria	p__Acidobacteriota	c__Aminicenantia	o__Aminicenantales	f__Aminicenantaceae	g__SOIV01	s__SOIV01 sp004377005
SCS_011_190_bin.8	81.1102	1.32518	0.573326	2227305	10813	d__Bacteria	p__Chloroflexota	c__Anaerolineae	o__UBA7937	f__UBA7937	g__UBA7937	s__UBA7937 sp030593425
SCS_011_190_bin.9	71.3881	2.08786	0.44561	4006897	3757	d__Bacteria	p__Pseudomonadota	c__Gammaproteobacteria	o__Enterobacterales	f__Shewanellaceae	g__Shewanella	s__Shewanella psychrophila
SCS_011_390_bin.1	73.3435	0.792769	0.642531	2612324	3090	d__Bacteria	p__Actinomycetota	c__Actinomycetes	o__Mycobacteriales	f__Mycobacteriaceae	g__Mycobacterium	s__Mycobacterium sp030666145
SCS_011_390_bin.10	69.0192	6.68409	0.589149	1465123	4107	d__Archaea	p__Thermoproteota	c__Bathyarchaeia	o__TCS64	f__TCS64	g__BS750m-G28	s__BS750m-G28 sp030602935
SCS_011_390_bin.11	54.9798	3.56125	0.414252	908002	5108	d__Bacteria	p__Acidobacteriota	c__Aminicenantia	o__Aminicenantales	f__Aminicenantaceae	g__JADHWO01	s__
SCS_011_390_bin.12	77.6951	0.0826446	0.345968	902323	3987	d__Bacteria	p__Actinomycetota	c__Humimicrobiia	o__Humimicrobiales	f__Humimicrobiaceae	g__Hydromicrobium	s__Hydromicrobium sp004376325
SCS_011_390_bin.13	50.9601	5.61056	0.560324	548954	2553	d__Bacteria	p__Chloroflexota	c__Dehalococcoidia	o__E44-bin15	f__E44-bin15	g__	s__
SCS_011_390_bin.14	62.5799	1.49813	0.420081	906702	3015	d__Bacteria	p__UBA6262	c__UBA6262	o__WVXT01	f__WVXT01	g__WVXT01	s__WVXT01 sp009619095
SCS_011_390_bin.15	74.037	0	0.431071	998872	4168	d__Bacteria	p__Aerophobota	c__Aerophobia	o__Aerophobales	f__AE-B3A	g__AE-B3B	s__AE-B3B sp005223085
SCS_011_390_bin.16	83.0508	0.154083	0.558271	1376291	8690	d__Bacteria	p__Bipolaricaulota	c__Bipolaricaulia	o__UBA7950	f__UBA9294	g__UBA9294	s__UBA9294 sp030615945
SCS_011_390_bin.17	55.0784	0.15674	0.580714	1819238	3307	d__Bacteria	p__Chloroflexota	c__Anaerolineae	o__VGOG01	f__VGOG01	g__VGOG01	s__VGOG01 sp030615705
SCS_011_390_bin.18	71.8233	1.2987	0.474121	641589	3033	d__Bacteria	p__Omnitrophota	c__JAUWXU01	o__JAUWXU01	f__	g__	s__
SCS_011_390_bin.19	88.0094	1.29405	0.567653	2721773	4964	d__Bacteria	p__Pseudomonadota	c__Gammaproteobacteria	o__Pseudomonadales	f__Halomonadaceae	g__Vreelandella	s__Vreelandella aquamarina
SCS_011_390_bin.2	67.9291	0.614092	0.527437	1532158	2446	d__Bacteria	p__Zixibacteria	c__MSB-5A5	o__DG-27	f__DG-27	g__DG-27	s__DG-27 sp030605835
SCS_011_390_bin.20	54.1757	1.40187	0.527481	698849	1837	d__Archaea	p__Hadarchaeota	c__Hadarchaeia	o__Hadarchaeales	f__Hadarchaeaceae	g__DG-33	s__DG-33 sp030601665
SCS_011_390_bin.3	97.2714	0.896611	0.406974	4342185	12335	d__Bacteria	p__Pseudomonadota	c__Gammaproteobacteria	o__Enterobacterales	f__Alteromonadaceae	g__Pseudoalteromonas	s__Pseudoalteromonas sp002685175
SCS_011_390_bin.4	87.4608	2.45559	0.572201	1885638	3672	d__Bacteria	p__Chloroflexota	c__Anaerolineae	o__UBA7937	f__UBA7937	g__UBA7937	s__UBA7937 sp030593425
SCS_011_390_bin.5	70.7574	1.75689	0.420047	1118482	3153	d__Bacteria	p__Acidobacteriota	c__Aminicenantia	o__Aminicenantales	f__Aminicenantaceae	g__SOIV01	s__SOIV01 sp004377005
SCS_011_390_bin.6	89.5131	0	0.474176	1673308	12683	d__Bacteria	p__Aerophobota	c__Aerophobia	o__Aerophobales	f__AE-B3A	g__SOJT01	s__SOJT01 sp030602105
SCS_011_390_bin.7	73.6246	8.73786	0.329511	853277	3183	d__Archaea	p__Thermoproteota	c__Nitrososphaeria	o__Nitrososphaerales	f__Nitrosopumilaceae	g__CSP1-1	s__
SCS_011_390_bin.8	61.6529	6.44628	0.394109	1667862	6749	d__Bacteria	p__Aerophobota	c__Aerophobia	o__Aerophobales	f__AE-B3A	g__JAUWRC01	s__
SCS_011_390_bin.9	70.1849	0.154083	0.500547	832885	6091	d__Bacteria	p__Bipolaricaulota	c__Bipolaricaulia	o__UBA7950	f__UBA9294	g__JAUVYF01	s__JAUVYF01 sp030670905
SCS_011_5_bin.1	74.2122	1.7094	0.610954	2211116	5727	d__Bacteria	p__Actinomycetota	c__Acidimicrobiia	o__UBA5794	f__ZC4RG35	g__JACZUI01	s__
SCS_011_5_bin.10	70.6116	3.28283	0.496611	1785267	6644	d__Bacteria	p__Chloroflexota	c__Anaerolineae	o__Anaerolineales	f__E44-bin32	g__JADFRQ01	s__
SCS_011_5_bin.11	74.2189	1.28205	0.483106	3358136	6665	d__Bacteria	p__JdFR-76	c__JdFR-76	o__JdFR-76	f__DREG01	g__JAUXJX01	s__JAUXJX01 sp030624545
SCS_011_5_bin.12	68.0466	5.50691	0.48698	1391611	5039	d__Bacteria	p__Desulfobacterota	c__JdFR-97	o__JdFR-97	f__	g__	s__
SCS_011_5_bin.13	84.0456	3.84615	0.626181	2194658	8841	d__Bacteria	p__Actinomycetota	c__Acidimicrobiia	o__UBA5794	f__SHLN01	g__JAUXLW01	s__JAUXLW01 sp030623545
SCS_011_5_bin.14	82.8447	2.23172	0.647958	1437431	3730	d__Bacteria	p__Actinomycetota	c__Acidimicrobiia	o__UBA5794	f__UBA5794	g__JACZST01	s__
SCS_011_5_bin.15	50.9404	9.82759	0.37044	4930035	1571	d__Bacteria	p__Bacteroidota	c__Bacteroidia	o__	f__	g__	s__
SCS_011_5_bin.16	71.9931	4.2735	0.596744	2708938	4139	d__Bacteria	p__Acidobacteriota	c__Vicinamibacteria	o__Marinacidobacterales	f__SMYC01	g__	s__
SCS_011_5_bin.17	75.6504	4.25136	0.542536	2118963	4667	d__Bacteria	p__Pseudomonadota	c__Gammaproteobacteria	o__Acidiferrobacterales	f__SPGG2	g__SPGG2	s__SPGG2 sp001643475
SCS_011_5_bin.18	74.6078	5.32796	0.404197	1837346	5922	d__Bacteria	p__Desulfobacterota_D	c__UBA1144	o__UBA2774	f__UBA2774	g__CR02bin9	s__CR02bin9 sp004356555
SCS_011_5_bin.2	87.6176	6.34796	0.505648	4114567	8704	d__Bacteria	p__Chloroflexota	c__Anaerolineae	o__Promineifilales	f__Promineifilaceae	g__	s__
SCS_011_5_bin.20	70.1291	4.1608	0.57556	2949285	6566	d__Bacteria	p__Pseudomonadota	c__Gammaproteobacteria	o__MnTg04	f__MnTg04	g__	s__
SCS_011_5_bin.21	52.6323	1.10011	0.63755	1368742	4242	d__Bacteria	p__Chloroflexota	c__Dehalococcoidia	o__SM23-28-2	f__RBG-16-64-32	g__	s__
SCS_011_5_bin.23	56.1472	8.61123	0.447398	1179151	8357	d__Bacteria	p__Pseudomonadota	c__Gammaproteobacteria	o__UBA4486	f__UBA4486	g__	s__
SCS_011_5_bin.24	51.6502	2.20022	0.669244	1017201	2712	d__Bacteria	p__Chloroflexota	c__Dehalococcoidia	o__SM23-28-2	f__RBG-16-64-32	g__JADFNQ01	s__JADFNQ01 sp022563285
SCS_011_5_bin.25	65.8254	6.47465	0.508132	3656151	3631	d__Bacteria	p__Desulfobacterota	c__DSM-4660	o__Desulfatiglandales	f__HGW-15	g__	s__
SCS_011_5_bin.26	55.0548	1.07527	0.659312	1576364	3204	d__Bacteria	p__Planctomycetota	c__Phycisphaerae	o__Phycisphaerales	f__SM1A02	g__JADFKZ01	s__
SCS_011_5_bin.27	68.9585	1.36201	0.547327	1506818	4038	d__Bacteria	p__Desulfobacterota	c__G020345765	o__	f__	g__	s__
SCS_011_5_bin.28	73.8636	1.13636	0.529951	1406513	10142	d__Bacteria	p__Planctomycetota	c__Brocadiia	o__Brocadiales	f__Bathyanammoxibiaceae	g__Bathyanammoxibius	s__
SCS_011_5_bin.29	69.6	1.09212	0.416828	1358242	5130	d__Bacteria	p__Acidobacteriota	c__Aminicenantia	o__Aminicenantales	f__Aminicenantaceae	g__SOIV01	s__SOIV01 sp004377005
SCS_011_5_bin.3	57.3291	1.75689	0.419469	945691	3228	d__Bacteria	p__Acidobacteriota	c__Aminicenantia	o__Aminicenantales	f__Aminicenantaceae	g__JAGLWV01	s__
SCS_011_5_bin.30	56.6149	8.84615	0.584918	3524962	1605	d__Bacteria	p__Actinomycetota	c__Acidimicrobiia	o__UBA5794	f__ZC4RG35	g__JANQRA01	s__
SCS_011_5_bin.31	77.6667	2.53623	0.669696	2267507	8106	d__Bacteria	p__Pseudomonadota	c__Alphaproteobacteria	o__Kiloniellales	f__JAKSDN01	g__	s__
SCS_011_5_bin.32	74.853	6.78971	0.321069	2612027	6629	d__Bacteria	p__Bacteroidota	c__Bacteroidia	o__Flavobacteriales	f__Flavobacteriaceae	g__Lutibacter	s__
SCS_011_5_bin.33	62.2257	0	0.340579	1329073	9502	d__Bacteria	p__Desulfobacterota_D	c__UBA1144	o__N074bin48	f__N074bin48	g__	s__
SCS_011_5_bin.34	86.9983	1.0989	0.450701	2081772	9036	d__Bacteria	p__Zixibacteria	c__MSB-5A5	o__GN15	f__FEB-12	g__JACZWU01	s__
SCS_011_5_bin.35	82.3625	2.91262	0.46751	1136961	9115	d__Archaea	p__Thermoproteota	c__Nitrososphaeria	o__Nitrososphaerales	f__UBA57	g__B1T1B5	s__B1T1B5 sp027295865
SCS_011_5_bin.36	56.8966	5.17241	0.58117	2301750	7142	d__Bacteria	p__Pseudomonadota	c__Gammaproteobacteria	o__GCA-2729495	f__GCA-2729495	g__JAPUGB01	s__
SCS_011_5_bin.38	65.3012	2.93427	0.581449	1354808	11843	d__Bacteria	p__Pseudomonadota	c__Gammaproteobacteria	o__GCA-2729495	f__GCA-2729495	g__JAPUGB01	s__JAPUGB01 sp027293165
SCS_011_5_bin.40	57.3425	0.824373	0.657668	1702496	9357	d__Bacteria	p__Myxococcota_A	c__UBA9160	o__UBA9160	f__JAPUKG01	g__	s__
SCS_011_5_bin.41	67.7842	1.0989	0.618514	1337857	3591	d__Bacteria	p__Gemmatimonadota	c__Gemmatimonadetes	o__Gemmatimonadales	f__GWC2-71-9	g__B3T1B10	s__B3T1B10 sp022566515
SCS_011_5_bin.42	86.3248	1.7094	0.600561	1936938	23862	d__Bacteria	p__Methylomirabilota	c__Methylomirabilia	o__Methylomirabilales	f__CSP1-5	g__CSP1-5	s__CSP1-5 sp019456075
SCS_011_5_bin.43	59.2717	2.62319	0.659561	3556269	3349	d__Bacteria	p__Pseudomonadota	c__Alphaproteobacteria	o__MPNO01	f__MPNO01	g__	s__
SCS_011_5_bin.44	53.6398	2.29885	0.599627	1613314	3223	d__Bacteria	p__Planctomycetota	c__Planctomycetia	o__Pirellulales	f__Lacipirellulaceae	g__Bythopirellula	s__
SCS_011_5_bin.45	95.1456	1.12024	0.460489	1439945	9873	d__Archaea	p__Thermoproteota	c__Nitrososphaeria	o__Nitrososphaerales	f__JACPRH01	g__JASMAB01	s__JASMAB01 sp029460375
SCS_011_5_bin.47	77.4169	0.0534188	0.64293	1502156	6037	d__Bacteria	p__JADFOP01	c__JADFOP01	o__JADFOP01	f__JADFOP01	g__JADFOP01	s__JADFOP01 sp027717595
SCS_011_5_bin.48	60.5016	1.2069	0.541398	2913066	4449	d__Bacteria	p__Pseudomonadota	c__Gammaproteobacteria	o__Xanthomonadales	f__SZUA-36	g__JAJRRA01	s__
SCS_011_5_bin.49	77.1505	2.74194	0.467097	2574913	4881	d__Bacteria	p__Desulfobacterota	c__Desulfobacteria	o__Desulfobacterales	f__UBA2156	g__UBA2156	s__UBA2156 sp011049715
SCS_011_5_bin.5	91.784	1.81214	0.535064	2322640	39685	d__Bacteria	p__Pseudomonadota	c__Gammaproteobacteria	o__UBA4486	f__JAKEHO01	g__JAKEHO01	s__JAKEHO01 sp027296625
SCS_011_5_bin.50	77.8731	3.18841	0.544469	1636586	5825	d__Bacteria	p__Pseudomonadota	c__Alphaproteobacteria	o__Sphingomonadales	f__SMXR01	g__SMXR01	s__
SCS_011_5_bin.51	65.5217	1.0989	0.677655	1559189	5648	d__Bacteria	p__Gemmatimonadota	c__Gemmatimonadetes	o__Palauibacterales	f__Palauibacteraceae	g__G020351855	s__G020351855 sp027295155
SCS_011_5_bin.53	85.5176	4.51092	0.596523	2983917	6689	d__Bacteria	p__UBA8248	c__UBA8248	o__UBA8248	f__UBA8248	g__CAMYJL01	s__
SCS_011_5_bin.54	81.7477	0.201613	0.603463	1762910	4536	d__Bacteria	p__Pseudomonadota	c__Alphaproteobacteria	o__Rhizobiales	f__Hyphomicrobiaceae	g__Hyphomicrobium_A	s__Hyphomicrobium_A sp030609245
SCS_011_5_bin.55	95.6897	5.34483	0.590975	2437979	7601	d__Bacteria	p__Methylomirabilota	c__Methylomirabilia	o__Methylomirabilales	f__CSP1-5	g__CSP1-5	s__CSP1-5 sp027293415
SCS_011_5_bin.56	50.1724	1.72414	0.644583	1599950	6504	d__Bacteria	p__Pseudomonadota	c__Alphaproteobacteria	o__UBA8366	f__JADFVY01	g__	s__
SCS_011_5_bin.57	55.235	0.854701	0.629742	1597343	4829	d__Bacteria	p__Acidobacteriota	c__Polarisedimenticolia	o__JAPUKU01	f__JAPUKU01	g__JAPUKU01	s__JAPUKU01 sp027295505
SCS_011_5_bin.58	95.122	3.04878	0.594325	2862681	16167	d__Bacteria	p__Pseudomonadota	c__Gammaproteobacteria	o__Acidiferrobacterales	f__SPGG2	g__VRUB01	s__VRUB01 sp019456345
SCS_011_5_bin.59	92.7273	2.72727	0.529944	2028904	21540	d__Bacteria	p__Nitrospirota	c__Nitrospiria	o__JACQBZ01	f__	g__	s__
SCS_011_5_bin.6	96.6364	2.87879	0.590766	2389976	16870	d__Bacteria	p__Nitrospirota	c__Nitrospiria	o__Nitrospirales	f__Nitrospiraceae	g__JACZQN01	s__JACZQN01 sp022545705
SCS_011_5_bin.60	77.1613	2.92627	0.480894	3607916	4695	d__Bacteria	p__Desulfobacterota	c__DSM-4660	o__Desulfatiglandales	f__HGW-15	g__	s__
SCS_011_5_bin.61	65.4065	1.9802	0.64353	1376912	2050	d__Bacteria	p__Chloroflexota	c__Dehalococcoidia	o__JACVQG01	f__JAHKAY01	g__JASLQE01	s__
SCS_011_5_bin.62	55.6818	1.13636	0.521646	922581	15553	d__Bacteria	p__Planctomycetota	c__Brocadiia	o__Brocadiales	f__Bathyanammoxibiaceae	g__Bathyanammoxibius	s__Bathyanammoxibius amoris
SCS_011_5_bin.63	76.9587	0.854701	0.640298	1825826	3444	d__Bacteria	p__Acidobacteriota	c__Terriglobia	o__Acidoferrales	f__2-02-FULL-67-57	g__JACZYA01	s__JACZYA01 sp022571295
SCS_011_5_bin.64	52.0333	1.36334	0.437246	1182967	5359	d__Bacteria	p__KSB1	c__UBA2214	o__CR04bin15	f__N075bin58	g__N075bin58	s__
SCS_011_5_bin.65	66.8587	0.645161	0.703411	2268435	4807	d__Bacteria	p__Myxococcota_A	c__UBA9160	o__UBA9160	f__SMWR01	g__JACZXC01	s__
SCS_011_5_bin.66	93.1034	9.26332	0.501259	2353564	7988	d__Bacteria	p__Pseudomonadota	c__Gammaproteobacteria	o__GCA-001735895	f__GCA-001735895	g__GCA-001735895	s__GCA-001735895 sp027293245
SCS_011_5_bin.67	58.122	6.83761	0.612011	1385089	1599	d__Bacteria	p__Acidobacteriota	c__Polarisedimenticolia	o__JAPUIV01	f__JAPUIV01	g__	s__
SCS_011_5_bin.68	83.4504	2.57716	0.61309	3337626	9307	d__Bacteria	p__Pseudomonadota	c__Gammaproteobacteria	o__Pseudomonadales	f__Azotimanducaceae_A	g__JAPULC01	s__JAPULC01 sp027295305
SCS_011_5_bin.69	77.788	2.58065	0.509867	2441120	7935	d__Bacteria	p__Desulfobacterota	c__Syntrophobacteria	o__BM002	f__BM002	g__BM002	s__BM002 sp030601545
SCS_011_5_bin.7	82.6805	3.97849	0.648536	3035202	6650	d__Bacteria	p__Myxococcota_A	c__UBA9160	o__SZUA-336	f__SZUA-336	g__	s__
SCS_011_5_bin.70	90.9091	4.64646	0.487729	3547225	17734	d__Bacteria	p__Chloroflexota	c__Anaerolineae	o__Anaerolineales	f__UBA4823	g__PFL25	s__
SCS_011_5_bin.71	71.7762	2.35021	0.563086	2333134	3486	d__Bacteria	p__Pseudomonadota	c__Gammaproteobacteria	o__Woeseiales	f__Woeseiaceae	g__JACZWL01	s__JACZWL01 sp027295475
SCS_011_5_bin.73	88.224	2.73148	0.590421	3640968	11135	d__Bacteria	p__Pseudomonadota	c__Gammaproteobacteria	o__Pseudomonadales	f__Azotimanducaceae_A	g__Azophilus	s__
SCS_011_5_bin.74	60.872	1.6	0.644998	1148474	4907	d__Archaea	p__Thermoplasmatota	c__Thermoplasmata	o__RBG-16-68-12	f__JAJISG01	g__JAJISK01	s__
SCS_011_5_bin.75	71.1064	0.2849	0.537508	2228782	2916	d__Bacteria	p__JAUXIQ01	c__JAUXIQ01	o__JAUXIQ01	f__JAUXIQ01	g__JAUXIQ01	s__JAUXIQ01 sp030620925
SCS_011_5_bin.8	90.5508	0	0.608671	1597444	12714	d__Bacteria	p__JADFOP01	c__JADFOP01	o__JADFOP01	f__JADFOP01	g__JADFOP01	s__JADFOP01 sp022562795
SCS_011_5_bin.9	64.1849	1.52363	0.677396	1692508	3250	d__Bacteria	p__Pseudomonadota	c__Alphaproteobacteria	o__Rhodospirillales_A	f__JADFTO01	g__JACZQZ01	s__JACZQZ01 sp022545455
SCS_011_50_bin.1	63.0841	2.33645	0.314145	3068911	5558	d__Archaea	p__Asgardarchaeota	c__Lokiarchaeia	o__Sigynarchaeales	f__SOKP01	g__Loki-b32	s__
SCS_011_50_bin.10	52.0462	6.93069	0.544789	1418039	3140	d__Bacteria	p__Chloroflexota	c__Dehalococcoidia	o__SZUA-161	f__SZUA-161	g__	s__
SCS_011_50_bin.100	59.3182	0.909091	0.521776	1821817	6227	d__Bacteria	p__Chloroflexota	c__Anaerolineae	o__Anaerolineales	f__E44-bin32	g__E44-bin32	s__
SCS_011_50_bin.101	50.0502	0.762911	0.575895	1307370	3502	d__Bacteria	p__Pseudomonadota	c__Gammaproteobacteria	o__Woeseiales	f__Woeseiaceae	g__B93T1B8	s__
SCS_011_50_bin.102	57.6446	3.19235	0.5475	2357229	3385	d__Bacteria	p__Planctomycetota	c__Phycisphaerae	o__Sedimentisphaerales	f__Anaerohalosphaeraceae	g__B28-G16	s__
SCS_011_50_bin.103	61.4899	1.55303	0.394125	941783	7318	d__Bacteria	p__Nitrospirota	c__Thermodesulfovibrionia	o__UBA6902	f__BMS3Bbin08	g__	s__
SCS_011_50_bin.104	57.7586	0	0.398426	4526758	46525	d__Bacteria	p__Pseudomonadota	c__Gammaproteobacteria	o__Enterobacterales	f__Moritellaceae	g__Moritella	s__
SCS_011_50_bin.105	97.9167	0.309685	0.407258	4428904	170588	d__Bacteria	p__Pseudomonadota	c__Gammaproteobacteria	o__Enterobacterales	f__Alteromonadaceae	g__Pseudoalteromonas	s__Pseudoalteromonas sp002685175
SCS_011_50_bin.106	98.01	0.497512	0.541625	4355092	67408	d__Bacteria	p__Pseudomonadota	c__Alphaproteobacteria	o__Rhodospirillales_A	f__Thalassospiraceae	g__Thalassospira	s__Thalassospira profundimaris_C
SCS_011_50_bin.107	75.0972	4.19048	0.48256	1400857	3192	d__Bacteria	p__Actinomycetota	c__CAJVYJ01	o__CAJVYJ01	f__JAUVQD01	g__	s__
SCS_011_50_bin.108	94.5719	0.948276	0.614205	3218325	21981	d__Bacteria	p__Pseudomonadota	c__Gammaproteobacteria	o__Pseudomonadales	f__Pseudomonadaceae	g__Halopseudomonas	s__Halopseudomonas aestusnigri
SCS_011_50_bin.109	95.9016	6.33538	0.629598	4931761	99750	d__Bacteria	p__Pseudomonadota	c__Gammaproteobacteria	o__Pseudomonadales	f__Pseudomonadaceae	g__Stutzerimonas	s__Stutzerimonas sp002692525
SCS_011_50_bin.11	76.9231	4.70085	0.60617	3122199	16394	d__Bacteria	p__Acidobacteriota	c__B3-B38	o__	f__	g__	s__
SCS_011_50_bin.110	97.8022	3.2967	0.671228	3012496	19704	d__Bacteria	p__Gemmatimonadota	c__Gemmatimonadetes	o__Gemmatimonadales	f__GWC2-71-9	g__WVYX01	s__WVYX01 sp030601605
SCS_011_50_bin.112	70.0156	1.15025	0.3145	1049180	682419	d__Archaea	p__Nanoarchaeota	c__Nanoarchaeia	o__Pacearchaeales	f__GW2011-AR1	g__JAFCEO01	s__
SCS_011_50_bin.113	53.5599	0	0.343321	546468	10763	d__Archaea	p__Thermoproteota	c__Nitrososphaeria	o__Nitrososphaerales	f__Nitrosopumilaceae	g__CSP1-1	s__
SCS_011_50_bin.114	51.9081	4.38735	0.662792	1266438	3001	d__Bacteria	p__Pseudomonadota	c__Alphaproteobacteria	o__JACZXZ01	f__JACZXZ01	g__JACZXZ01	s__JACZXZ01 sp022571365
SCS_011_50_bin.115	83.6364	5.90909	0.548261	2473523	23534	d__Bacteria	p__Chloroflexota	c__Anaerolineae	o__Anaerolineales	f__E44-bin32	g__	s__
SCS_011_50_bin.116	71.2678	2.18424	0.426496	1310224	3380	d__Bacteria	p__Acidobacteriota	c__Aminicenantia	o__Aminicenantales	f__Aminicenantaceae	g__JAGLWV01	s__
SCS_011_50_bin.119	89.4144	5.09694	0.506845	2054875	25504	d__Bacteria	p__UBA1439	c__Tritonobacteria	o__UBA1439	f__	g__	s__
SCS_011_50_bin.12	51.4019	0.934579	0.455405	718493	4085	d__Archaea	p__Thermoproteota	c__Bathyarchaeia	o__RBG-16-48-13	f__GCA-020355125	g__DAOVBJ01	s__
SCS_011_50_bin.120	84.3158	0	0.438008	1035413	7562	d__Archaea	p__Hydrothermarchaeota	c__Hydrothermarchaeia	o__Hydrothermarchaeales	f__	g__	s__
SCS_011_50_bin.121	95.4023	0	0.618025	2853547	27076	d__Bacteria	p__Planctomycetota	c__Planctomycetia	o__Pirellulales	f__Thermoguttaceae	g__	s__
SCS_011_50_bin.122	82.6816	0.558659	0.357167	2187096	14617	d__Bacteria	p__Bacteroidota	c__Ignavibacteria	o__Ignavibacteriales	f__Ignavibacteriaceae	g__	s__
SCS_011_50_bin.123	83.0526	4	0.515059	1693210	11331	d__Archaea	p__Thermoplasmatota	c__Thermoplasmata	o__SG8-5	f__SG8-5	g__	s__
SCS_011_50_bin.124	62.9976	5.74118	0.473085	1811845	2204	d__Bacteria	p__Spirochaetota	c__Spirochaetia	o__SZUA-6	f__DRHE01	g__DRHE01	s__DRHE01 sp011049745
SCS_011_50_bin.125	60.2066	0	0.530552	2283238	2711	d__Bacteria	p__Planctomycetota	c__Planctomycetia	o__Pirellulales	f__JAGQOS01	g__	s__
SCS_011_50_bin.126	79.6057	3.92549	0.345175	2583469	7903	d__Bacteria	p__Cloacimonadota	c__Cloacimonadia	o__Cloacimonadales	f__TCS61	g__JACNIV01	s__
SCS_011_50_bin.127	57.4829	0.448029	0.316907	1742460	2059	d__Bacteria	p__Bacteroidota	c__Bacteroidia	o__Bacteroidales	f__	g__	s__
SCS_011_50_bin.128	51.8416	0.56	0.508097	1263891	2266	d__Bacteria	p__Spirochaetota	c__Spirochaetia	o__SZUA-6	f__DRHE01	g__	s__
SCS_011_50_bin.129	53.0411	1.84815	0.529212	1241887	1937	d__Bacteria	p__Zixibacteria	c__MSB-5A5	o__DG-27	f__DG-27	g__DG-27	s__DG-27 sp030605835
SCS_011_50_bin.14	62.0987	1.0989	0.610952	2565003	4724	d__Bacteria	p__Gemmatimonadota	c__Gemmatimonadetes	o__Gemmatimonadales	f__GWC2-71-9	g__B3T1B10	s__
SCS_011_50_bin.15	75.8667	3.56078	0.41585	2057503	23267	d__Bacteria	p__Spirochaetota	c__B62-G9	o__B62-G9	f__DRHN01	g__DRHN01	s__DRHN01 sp030673105
SCS_011_50_bin.16	78.8457	3.3966	0.453835	1961507	3436	d__Bacteria	p__Zixibacteria	c__MSB-5A5	o__GN15	f__PGXB01	g__	s__
SCS_011_50_bin.17	83.4083	1.9802	0.551286	2216067	13145	d__Bacteria	p__Chloroflexota	c__Dehalococcoidia	o__Dehalococcoidales	f__UBA2162	g__JACQGQ01	s__
SCS_011_50_bin.18	59.9237	0.103306	0.605732	1123887	2163	d__Bacteria	p__Planctomycetota	c__Phycisphaerae	o__SM23-33	f__SM23-33	g__	s__
SCS_011_50_bin.19	52.385	0	0.42336	982757	3526	d__Bacteria	p__Desulfobacterota	c__DSM-4660	o__Desulfatiglandales	f__B25-G16	g__B33-G16	s__
SCS_011_50_bin.2	62.6894	0	0.488889	967276	5009	d__Bacteria	p__Planctomycetota	c__Phycisphaerae	o__Sedimentisphaerales	f__Anaerohalosphaeraceae	g__	s__
SCS_011_50_bin.20	61.1576	1.6	0.507482	1506677	7018	d__Bacteria	p__Spirochaetota	c__Spirochaetia	o__SZUA-6	f__	g__	s__
SCS_011_50_bin.22	71.5152	3.63636	0.484758	2209076	6017	d__Bacteria	p__Chloroflexota	c__Anaerolineae	o__Anaerolineales	f__UBA4823	g__PFL25	s__PFL25 sp030613705
SCS_011_50_bin.23	89.011	0.18315	0.433701	2431101	8182	d__Bacteria	p__Zixibacteria	c__MSB-5A5	o__UBA10806	f__4484-95	g__JAGGSN01	s__
SCS_011_50_bin.24	84.2828	3.11931	0.608459	3340282	22147	d__Bacteria	p__Pseudomonadota	c__Gammaproteobacteria	o__Pseudomonadales	f__Pseudomonadaceae	g__Stutzerimonas	s__Stutzerimonas sp003325755
SCS_011_50_bin.25	67.2414	0	0.450145	2533736	23701	d__Bacteria	p__Pseudomonadota	c__Gammaproteobacteria	o__Nitrosococcales	f__Methylophagaceae	g__Methylophaga	s__Methylophaga pinxianii
SCS_011_50_bin.26	82.0156	3.51906	0.415732	1212038	11775	d__Bacteria	p__Omnitrophota	c__Koll11	o__Zapsychrales	f__	g__	s__
SCS_011_50_bin.27	86.7987	0.49505	0.462482	1190387	14902	d__Bacteria	p__Chloroflexota	c__Dehalococcoidia	o__GIF9	f__AB-539-J10	g__JAGMDB01	s__JAGMDB01 sp023128875
SCS_011_50_bin.28	58.8785	1.86916	0.304285	610316	15250	d__Archaea	p__EX4484-52	c__EX4484-52	o__EX4484-52	f__	g__	s__
SCS_011_50_bin.29	85.1906	1.72414	0.554338	2908711	14706	d__Bacteria	p__Pseudomonadota	c__Gammaproteobacteria	o__Pseudomonadales	f__Halomonadaceae	g__Vreelandella	s__Vreelandella sp002366715
SCS_011_50_bin.3	75.9076	4.62046	0.541101	1329588	5003	d__Bacteria	p__Chloroflexota	c__Dehalococcoidia	o__Dehalococcoidales	f__RBG-16-60-22	g__E44-bin89	s__
SCS_011_50_bin.30	67.3267	3.42034	0.570854	640286	3915	d__Bacteria	p__Chloroflexota	c__Dehalococcoidia	o__Dehalococcoidales	f__JAUXAE01	g__	s__
SCS_011_50_bin.31	86.9159	0	0.38884	1090113	339620	d__Archaea	p__Aenigmatarchaeota	c__Aenigmatarchaeia	o__QMZP01	f__QMZP01	g__	s__
SCS_011_50_bin.32	76.7367	2.61044	0.639356	1684033	3657	d__Bacteria	p__Pseudomonadota	c__Alphaproteobacteria	o__Rhizobiales	f__Methyloligellaceae	g__	s__
SCS_011_50_bin.33	83.1776	0.934579	0.471838	1112769	6934	d__Archaea	p__Hydrothermarchaeota	c__Hydrothermarchaeia	o__Hydrothermarchaeales	f__Hydrothermarchaeaceae	g__JAHJSX01	s__
SCS_011_50_bin.34	95.4023	0.155651	0.562364	3632377	36566	d__Bacteria	p__Pseudomonadota	c__Gammaproteobacteria	o__Pseudomonadales	f__Halomonadaceae	g__Vreelandella	s__Vreelandella lionensis
SCS_011_50_bin.35	53.4928	1.75439	0.552288	793943	3655	d__Bacteria	p__Chloroflexota	c__Dehalococcoidia	o__SZUA-161	f__SZUA-161	g__SOKG01	s__SOKG01 sp004376205
SCS_011_50_bin.36	98.2985	0.514847	0.550331	4060111	54239	d__Bacteria	p__Pseudomonadota	c__Gammaproteobacteria	o__Pseudomonadales	f__Cellvibrionaceae	g__	s__
SCS_011_50_bin.37	80.3544	0.832049	0.4781	1078068	5602	d__Bacteria	p__Aerophobota	c__Aerophobia	o__Aerophobales	f__AE-B3A	g__SOJT01	s__SOJT01 sp030602105
SCS_011_50_bin.38	50.4226	3.44828	0.496313	2196018	9808	d__Bacteria	p__Planctomycetota	c__Planctomycetia	o__Pirellulales	f__UBA1268	g__CACORA01	s__
SCS_011_50_bin.39	94.563	2	0.572214	1421378	6577	d__Archaea	p__Thermoplasmatota	c__Thermoplasmata	o__RBG-16-68-12	f__JAGMCJ01	g__JAGMCJ01	s__JAGMCJ01 sp023136265
SCS_011_50_bin.4	87.1782	2.27704	0.530946	1992553	14079	d__Bacteria	p__UBA1439	c__Tritonobacteria	o__Tritonobacterales	f__Tritonobacteraceae	g__	s__
SCS_011_50_bin.40	63.807	1.40809	0.51427	1587458	9672	d__Bacteria	p__Desulfobacterota	c__Syntrophobacteria	o__BM002	f__BM002	g__BM002	s__BM002 sp030601545
SCS_011_50_bin.41	95.5398	0.329083	0.526864	3552005	16742	d__Bacteria	p__Gemmatimonadota	c__Glassbacteria	o__GWA2-58-10	f__GWA2-58-10	g__JAUVUV01	s__JAUVUV01 sp030604975
SCS_011_50_bin.42	54.8544	0	0.540136	1135946	3650	d__Archaea	p__Thermoproteota	c__Bathyarchaeia	o__TCS64	f__TCS64	g__RBG-16-57-9	s__
SCS_011_50_bin.43	93.1034	5.60345	0.5928	2217011	10415	d__Bacteria	p__Methylomirabilota	c__Methylomirabilia	o__Methylomirabilales	f__CSP1-5	g__CSP1-5	s__CSP1-5 sp027293415
SCS_011_50_bin.44	72.4392	0	0.477145	1193196	14893	d__Bacteria	p__Chloroflexota	c__Dehalococcoidia	o__Dehalococcoidales	f__RBG-16-60-22	g__	s__
SCS_011_50_bin.45	94.4622	1.17146	0.619905	3133249	37231	d__Bacteria	p__Pseudomonadota	c__Alphaproteobacteria	o__Rhodobacterales	f__Rhodobacteraceae	g__Sulfitobacter	s__Sulfitobacter sp001634775
SCS_011_50_bin.46	64.8044	8.85032	0.497115	3334153	3847	d__Bacteria	p__Chloroflexota	c__Anaerolineae	o__Anaerolineales	f__E44-bin32	g__DUEZ01	s__
SCS_011_50_bin.47	51.3623	5.55995	0.62377	1406297	2886	d__Bacteria	p__Pseudomonadota	c__Alphaproteobacteria	o__UBA11136	f__UBA11136	g__	s__
SCS_011_50_bin.49	94.6976	2.0571	0.437114	2683678	40230	d__Bacteria	p__Pseudomonadota	c__Gammaproteobacteria	o__Nitrosococcales	f__Methylophagaceae	g__Methylophaga	s__Methylophaga thalassica
SCS_011_50_bin.5	78.1969	5.6	0.530916	892797	22009	d__Archaea	p__Hadarchaeota	c__Hadarchaeia	o__Hadarchaeales	f__Hadarchaeaceae	g__DG-33	s__
SCS_011_50_bin.50	85.3176	2.56188	0.437121	4580332	8306	d__Bacteria	p__Pseudomonadota	c__Gammaproteobacteria	o__Enterobacterales	f__Shewanellaceae	g__Shewanella	s__
SCS_011_50_bin.52	84.0456	0.883191	0.637288	1893377	8401	d__Bacteria	p__JADFOP01	c__JADFOP01	o__JADFOP01	f__JADFOP01	g__JADFOP01	s__JADFOP01 sp027717595
SCS_011_50_bin.53	94.8718	2.99145	0.650207	3645501	103098	d__Bacteria	p__Acidobacteriota	c__Polarisedimenticolia	o__JAPUKU01	f__JAPUKU01	g__JAPUKU01	s__
SCS_011_50_bin.54	91.1215	0	0.471509	1222985	8316	d__Archaea	p__Hydrothermarchaeota	c__Hydrothermarchaeia	o__Hydrothermarchaeales	f__WAQR01	g__	s__
SCS_011_50_bin.55	99.5791	0.112233	0.475818	2386369	179332	d__Bacteria	p__Pseudomonadota	c__Gammaproteobacteria	o__Enterobacterales	f__Alteromonadaceae	g__Pseudidiomarina	s__
SCS_011_50_bin.57	76.1313	0.229422	0.57956	2908312	21416	d__Bacteria	p__Pseudomonadota	c__Gammaproteobacteria	o__Pseudomonadales	f__Oleiphilaceae	g__Marinobacter	s__Marinobacter flavimaris
SCS_011_50_bin.58	52.4272	2.91262	0.341315	744875	15464	d__Archaea	p__Thermoproteota	c__Nitrososphaeria	o__Nitrososphaerales	f__Nitrosopumilaceae	g__CSP1-1	s__CSP1-1 sp016276965
SCS_011_50_bin.6	91.5888	5.14019	0.482725	3011327	19209	d__Archaea	p__Asgardarchaeota	c__Thorarchaeia	o__Thorarchaeales	f__Thorarchaeaceae	g__WTCK01	s__
SCS_011_50_bin.60	69.8276	5.17241	0.606273	3145145	15267	d__Bacteria	p__Pseudomonadota	c__Gammaproteobacteria	o__Pseudomonadales	f__Oleiphilaceae	g__Marinobacter	s__
SCS_011_50_bin.61	83.1567	3.22581	0.463064	2312194	5045	d__Bacteria	p__Desulfobacterota	c__Desulfobacteria	o__Desulfobacterales	f__UBA2156	g__UBA2156	s__UBA2156 sp011049715
SCS_011_50_bin.62	59.3729	0	0.368755	502952	8123	d__Bacteria	p__Patescibacteria	c__Paceibacteria	o__Paceibacterales	f__RBG-13-36-15	g__RBG-13-36-15	s__RBG-13-36-15 sp011050465
SCS_011_50_bin.63	90.7417	6.3579	0.594644	3453373	37274	d__Bacteria	p__Pseudomonadota	c__Gammaproteobacteria	o__Pseudomonadales	f__Oleiphilaceae	g__Marinobacter	s__
SCS_011_50_bin.64	96.5909	1.13636	0.529106	1842326	30909	d__Bacteria	p__Planctomycetota	c__Brocadiia	o__Brocadiales	f__Bathyanammoxibiaceae	g__Bathyanammoxibius	s__
SCS_011_50_bin.65	66.3551	0	0.535363	746229	14687	d__Archaea	p__Hadarchaeota	c__Hadarchaeia	o__Hadarchaeales	f__Hadarchaeaceae	g__DG-33	s__DG-33 sp030601665
SCS_011_50_bin.66	51.3323	0	0.517604	1590631	4132	d__Bacteria	p__Pseudomonadota	c__Gammaproteobacteria	o__Enterobacterales	f__Alteromonadaceae	g__Pseudidiomarina	s__
SCS_011_50_bin.67	57.953	6.83761	0.641505	1431135	3136	d__Bacteria	p__Actinomycetota	c__Acidimicrobiia	o__UBA5794	f__UBA11373	g__JACZWZ01	s__
SCS_011_50_bin.69	93.4409	1.29032	0.508076	3590153	6934	d__Bacteria	p__Desulfobacterota	c__Desulfarculia	o__Adiutricales	f__JAFDHD01	g__	s__
SCS_011_50_bin.7	61.6232	0.990099	0.593375	1000500	3673	d__Bacteria	p__Chloroflexota	c__Dehalococcoidia	o__JAUVWM01	f__JAUVWM01	g__JAUVWM01	s__JAUVWM01 sp030604105
SCS_011_50_bin.70	82.2034	0	0.503213	1405150	25016	d__Bacteria	p__Bipolaricaulota	c__Bipolaricaulia	o__UBA7950	f__UBA9294	g__JAUVYF01	s__
SCS_011_50_bin.71	98.4492	0.633271	0.450055	3025564	56873	d__Bacteria	p__Pseudomonadota	c__Gammaproteobacteria	o__Nitrosococcales	f__Methylophagaceae	g__Methylophaga	s__Methylophaga sp002696735
SCS_011_50_bin.72	97.8022	2.1978	0.477753	3146415	18179	d__Bacteria	p__Zixibacteria	c__MSB-5A5	o__UBA10806	f__UBA10806	g__	s__
SCS_011_50_bin.73	83.6962	0.496278	0.600797	1955641	7250	d__Bacteria	p__Pseudomonadota	c__Alphaproteobacteria	o__Rhizobiales	f__Hyphomicrobiaceae	g__Hyphomicrobium_A	s__Hyphomicrobium_A sp030609245
SCS_011_50_bin.74	52.8505	0.924499	0.420027	3222668	6185	d__Bacteria	p__Aerophobota	c__Aerophobia	o__Aerophobales	f__AE-B3A	g__AE-B3A	s__
SCS_011_50_bin.75	79.1204	3.4188	0.43601	1968250	6027	d__Bacteria	p__Acidobacteriota	c__Aminicenantia	o__Aminicenantales	f__Aminicenantaceae	g__SOIV01	s__SOIV01 sp004377005
SCS_011_50_bin.76	85.4078	5.17241	0.554053	2955123	8599	d__Bacteria	p__Planctomycetota	c__Planctomycetia	o__Pirellulales	f__UBA7805	g__UBA7805	s__UBA7805 sp902630355
SCS_011_50_bin.77	68.9252	4.6729	0.469735	981793	6540	d__Archaea	p__Hydrothermarchaeota	c__Hydrothermarchaeia	o__Hydrothermarchaeales	f__Hydrothermarchaeaceae	g__JAHJSX01	s__
SCS_011_50_bin.78	79.1517	0.934579	0.593701	1672261	11835	d__Archaea	p__Thermoproteota	c__Bathyarchaeia	o__TCS64	f__TCS64	g__GCA-2726865	s__
SCS_011_50_bin.79	89.4706	1.65313	0.486725	2042514	24078	d__Bacteria	p__Pseudomonadota	c__Gammaproteobacteria	o__Enterobacterales	f__Alteromonadaceae	g__Pseudidiomarina	s__Pseudidiomarina sp018222985
SCS_011_50_bin.8	65.8959	5.59441	0.636119	2237872	1479	d__Bacteria	p__Gemmatimonadota	c__Gemmatimonadetes	o__Longimicrobiales	f__UBA6960	g__	s__
SCS_011_50_bin.80	56.1442	1.72414	0.597899	2110180	10840	d__Bacteria	p__Pseudomonadota	c__Gammaproteobacteria	o__Pseudomonadales	f__Oleiphilaceae	g__Marinobacter	s__Marinobacter vinifirmus
SCS_011_50_bin.81	99.0701	3.46209	0.500858	5713346	118300	d__Bacteria	p__Pseudomonadota	c__Gammaproteobacteria	o__Pseudomonadales	f__Nitrincolaceae	g__Amphritea	s__
SCS_011_50_bin.82	67.3933	1.01449	0.655314	2546050	4562	d__Bacteria	p__Pseudomonadota	c__Alphaproteobacteria	o__UBA828	f__UBA828	g__JAUVWK01	s__JAUVWK01 sp030604165
SCS_011_50_bin.83	63.3185	7.9085	0.601388	5719437	3696	d__Bacteria	p__Planctomycetota	c__Planctomycetia	o__Planctomycetales	f__Planctomycetaceae	g__	s__
SCS_011_50_bin.84	59.0359	3.46535	0.657178	1295852	3406	d__Bacteria	p__Chloroflexota	c__Dehalococcoidia	o__SM23-28-2	f__RBG-16-64-32	g__JADFNQ01	s__
SCS_011_50_bin.85	60.77	0.308698	0.449235	2661557	11593	d__Bacteria	p__Pseudomonadota	c__Gammaproteobacteria	o__Enterobacterales	f__Alteromonadaceae	g__Alteromonas	s__Alteromonas macleodii
SCS_011_50_bin.86	57.7586	8.62069	0.656458	1911063	6504	d__Bacteria	p__Planctomycetota	c__Phycisphaerae	o__SM23-33	f__SM23-33	g__HyVt-337	s__
SCS_011_50_bin.87	74.2574	2.9703	0.501585	1467908	10219	d__Bacteria	p__Chloroflexota	c__Dehalococcoidia	o__Dehalococcoidales	f__RBG-16-60-22	g__	s__
SCS_011_50_bin.89	63.2324	4.1834	0.612381	1857002	3637	d__Bacteria	p__Pseudomonadota	c__Alphaproteobacteria	o__Rhizobiales	f__Methyloligellaceae	g__JAJFHN01	s__
SCS_011_50_bin.9	95.2302	0	0.481767	2940340	21893	d__Bacteria	p__Planctomycetota	c__Planctomycetia	o__Pirellulales	f__UBA1268	g__UBA1268	s__UBA1268 sp002694955
SCS_011_50_bin.91	84.08	3.2	0.647345	1298032	10444	d__Archaea	p__Thermoplasmatota	c__Thermoplasmata	o__RBG-16-68-12	f__JAJISG01	g__JAJISK01	s__
SCS_011_50_bin.93	55.0655	6.59341	0.482912	1440680	4763	d__Bacteria	p__Zixibacteria	c__MSB-5A5	o__UBA10806	f__UBA10806	g__	s__
SCS_011_50_bin.94	77.8936	2.62172	0.418879	992629	7554	d__Bacteria	p__UBA6262	c__UBA6262	o__WVXT01	f__WVXT01	g__WVXT01	s__WVXT01 sp030671905
SCS_011_50_bin.95	77.2673	3.47222	0.59578	2323923	3953	d__Bacteria	p__Methylomirabilota	c__Methylomirabilia	o__Methylomirabilales	f__CSP1-5	g__CSP1-5	s__CSP1-5 sp019456075
SCS_011_50_bin.96	82.2543	0	0.532313	2252430	5917	d__Bacteria	p__JAUXIQ01	c__JAUXIQ01	o__JAUXIQ01	f__JAUXIQ01	g__JAUXIQ01	s__JAUXIQ01 sp030620925
SCS_011_50_bin.97	81.1254	0.854701	0.634037	2222403	6028	d__Bacteria	p__Acidobacteriota	c__Terriglobia	o__Acidoferrales	f__2-02-FULL-67-57	g__JACZYA01	s__
SCS_011_50_bin.98	100	0	0.571686	3848139	121056	d__Bacteria	p__Pseudomonadota	c__Alphaproteobacteria	o__Rhodobacterales	f__Rhodobacteraceae	g__Sulfitobacter	s__Sulfitobacter sp002731875
SCS_011_50_bin.99	50.2727	3.28283	0.564251	1410294	6353	d__Bacteria	p__Chloroflexota	c__Anaerolineae	o__Anaerolineales	f__E44-bin32	g__JADFRG01	s__
SCS_011_690_bin.1	68.6916	0.311526	0.319496	2248317	13860	d__Archaea	p__Asgardarchaeota	c__Lokiarchaeia	o__Sigynarchaeales	f__SOKP01	g__SOKP01	s__
SCS_011_690_bin.10	62.1733	1.90671	0.415985	815776	3197	d__Bacteria	p__UBA6262	c__UBA6262	o__WVXT01	f__WVXT01	g__WVXT01	s__WVXT01 sp009619095
SCS_011_690_bin.11	79.4667	1.86667	0.536816	1005155	24344	d__Archaea	p__Hadarchaeota	c__Hadarchaeia	o__Hadarchaeales	f__Hadarchaeaceae	g__DG-33	s__DG-33 sp030601665
SCS_011_690_bin.12	57.2373	0	0.35411	812930	9344	d__Bacteria	p__Actinomycetota	c__Humimicrobiia	o__Humimicrobiales	f__Humimicrobiaceae	g__Hydromicrobium	s__Hydromicrobium sp004376325
SCS_011_690_bin.13	52.5526	1.68539	0.404953	477843	2995	d__Bacteria	p__Aerophobota	c__Aerophobia	o__Aerophobales	f__AE-B3A	g__AE-B3A	s__AE-B3A sp005223095
SCS_011_690_bin.14	70.8448	0.8	0.361128	1071587	5651	d__Archaea	p__Thermoplasmatota	c__E2	o__DHVEG-1	f__DHVEG-1	g__JAUWYM01	s__
SCS_011_690_bin.15	62.7892	3.11342	0.403336	596847	3163	d__Bacteria	p__Aerophobota	c__Aerophobia	o__Aerophobales	f__AE-B3A	g__JAUWRC01	s__JAUWRC01 sp030640665
SCS_011_690_bin.16	84.391	2.5641	0.400791	1756579	8420	d__Bacteria	p__Acidobacteriota	c__Aminicenantia	o__Aminicenantales	f__Aminicenantaceae	g__JAUWYH01	s__JAUWYH01 sp030615975
SCS_011_690_bin.17	96	3.2	0.358174	3391301	30466	d__Archaea	p__Thermoplasmatota	c__E2	o__DHVEG-1	f__DHVEG-1	g__JAGLML01	s__JAGLML01 sp030619765
SCS_011_690_bin.19	56.8197	1.1236	0.449111	787169	5227	d__Bacteria	p__UBP18	c__UBA7526	o__UBA7526	f__UBA7526	g__JAUWXM01	s__JAUWXM01 sp030616365
SCS_011_690_bin.2	54.3	5	0.494033	898188	3763	d__Bacteria	p__Planctomycetota	c__Phycisphaerae	o__Sedimentisphaerales	f__SG8-4	g__	s__
SCS_011_690_bin.20	89.8305	0	0.563898	1535767	8633	d__Bacteria	p__Bipolaricaulota	c__Bipolaricaulia	o__UBA7950	f__UBA9294	g__UBA9294	s__UBA9294 sp030615945
SCS_011_690_bin.21	89.5131	1.1236	0.472472	1510724	14652	d__Bacteria	p__Aerophobota	c__Aerophobia	o__Aerophobales	f__AE-B3A	g__SOJT01	s__SOJT01 sp030602105
SCS_011_690_bin.22	78.1947	2.73705	0.470223	775898	2705	d__Bacteria	p__Omnitrophota	c__JAUWXU01	o__JAUWXU01	f__	g__	s__
SCS_011_690_bin.23	72.1147	1.22324	0.573362	1518836	2491	d__Bacteria	p__Chloroflexota	c__Anaerolineae	o__UBA7937	f__UBA7937	g__UBA7937	s__UBA7937 sp030593425
SCS_011_690_bin.24	79.3991	0	0.434218	936922	4128	d__Bacteria	p__Aerophobota	c__Aerophobia	o__Aerophobales	f__AE-B3A	g__AE-B3B	s__AE-B3B sp005223085
SCS_011_690_bin.27	98.3051	0	0.335938	1816369	21669	d__Bacteria	p__Atribacterota	c__JS1	o__SB-45	f__34-128	g__JAUWHZ01	s__
SCS_011_690_bin.28	72.562	2.72727	0.578417	1627377	6101	d__Bacteria	p__Chloroflexota	c__Anaerolineae	o__VGOG01	f__VGOG01	g__VGOG01	s__VGOG01 sp030615705
SCS_011_690_bin.3	71.4281	1.7094	0.433039	1610557	2798	d__Bacteria	p__Acidobacteriota	c__Aminicenantia	o__Aminicenantales	f__Aminicenantaceae	g__SOIV01	s__SOIV01 sp004377005
SCS_011_690_bin.4	50.7854	7.12202	0.463313	1132901	2195	d__Bacteria	p__Planctomycetota	c__Phycisphaerae	o__Sedimentisphaerales	f__SG8-4	g__JAUWAY01	s__
SCS_011_690_bin.5	51.3867	4.23729	0.503306	1710391	3620	d__Bacteria	p__Bipolaricaulota	c__Bipolaricaulia	o__UBA7950	f__UBA9294	g__JAUVYF01	s__
SCS_011_690_bin.6	90.4494	1.1236	0.3697	2246890	23599	d__Bacteria	p__WOR-3	c__WOR-3	o__SM23-42	f__SM23-42	g__SOIY01	s__SOIY01 sp004376785
SCS_011_690_bin.8	60.2073	9.02711	0.479094	1105527	4232	d__Bacteria	p__Chloroflexota	c__Dehalococcoidia	o__Dehalococcoidales	f__RBG-16-60-22	g__	s__
SCS_011_690_bin.9	72.9349	2.1978	0.451766	1759418	3868	d__Bacteria	p__Zixibacteria	c__MSB-5A5	o__MSB-5A5	f__SM1-73	g__SM23-73-3	s__

## Sheet: Supplementary Table S5
Supplementary Table S5. Detailed information on microbial co-occurrence networks at different sediment depths, including topological parameters such as the number of nodes, edges, modules, average degree, and average clustering coefficient.
Depth	0-10 cm	50-190 cm	390-690 cm
Total nodes	308	296	194
Total links	1149	570	395
R square of power-law	0.759038	0.846002	0.855782
Average degree (avgK)	7.46104	3.85135	4.07216
Average clustering coefficient (avgCC)	0.856	0.893	0.638304
Average path distance (GD)	2.8728	1.54825	1.3062
Geodesic efficiency (E)	0.534495	0.78792	0.872578
Harmonic geodesic distance (HD)	1.87092	1.26916	1.14603
Maximal degree	41	14	14
Nodes with max degree	fdhB, SOKP01, 2-02-FULL-50-16-A, S5133MH16, UBA11574, GCA-2699125, QNYZ01, GCA-2687515, XYD12-FULL-36-8	9FT-COMBO-55-16, B75-G9, UBA5619	sorA, SOJZ01, B3-JM-08, B1-G15, Cenarchaeum, CG1-02-33-12, B3-B38
Centralization of degree (CD)	0.109247	0.0344022	0.0514396
Maximal betweenness	1034	73	17
Nodes with max betweenness	Thalassotalea-A	HRBIN33	B75-G9
Centralization of betweenness (CB)	0.0215901	0.00165001	0.0008781
Maximal stress centrality	357318	369	48
Nodes with max stress centrality	Thalassotalea-A	9FT-COMBO-55-16, B75-G9, UBA5619	SOJC01
Centralization of stress centrality (CS)	7.47097	0.00823495	0.00245896
Maximal eigenvector centrality	1	1	1
Nodes with max eigenvector centrality	XYD12-FULL-36-8	fdhA	sorA, B3-JM-08, B1-G15, Cenarchaeum, B3-B38
Centralization of eigenvector centrality (CE)	0.913562	0.962585	0.939476
Maximal closeness centrality	1.36E-05	1.22E-05	2.88E-05
Nodes with max closeness centrality	nife-group-3c, SZUA-161, 9FT-COMBO-55-16, 4484-190-2, BMS3Bbin08, SURF-10, UBA3076, B30-G6, FW602-bin16, SURF-23, SURF-12	9FT-COMBO-55-16, B75-G9, UBA5619	sorA, SOJZ01, B3-JM-08, B1-G15, Cenarchaeum, CG1-02-33-12, B3-B38
Centralization of closeness centrality (CCL)	0.00124149	0.000318613	0.00051022
Density (D)	0.0243031	0.0130554	0.0210993
Reciprocity	1	1	1
Transitivity (Trans)	0.751121	0.85548	0.902783
Connectedness (Con)	0.0806506	0.0208887	0.0275626
Efficiency	0.723127	0.428035	0.273138
Hierarchy	0	0	0
Lubness	1	1	1
modularity	0.736	0.934	0.897
positive	0.8564	0.8246	0.9013
negative	0.1436	0.1754	0.0987

## Sheet: Supplementary Table S6
Supplementary Table S6. Presence of key genes involved in different carbon fixation pathways among all carbon-fixing MAGs, along with their taxonomic classification and genome quality information.
Carbon fixation	CBB			WL		rTCA		DC/4HB			3HP/4HB			roTCA			rGLY			completeness	contamination	domain	phylum	class	order	family	genus	species
key gene	rbcS	rbcL	prkB	acsB	acsA	aclB	aclA	K15016	K14534	K01007	K15016	K14534	K15019	CS	korABCD	porABCD	fdhAB	GcvTH,GcvPAPB	fhs
011_690_bin17	None			None		1	1	None			None			None			None			96	3.2	d__Archaea	p__Thermoplasmatota	c__E2	o__DHVEG-1	f__DHVEG-1	g__JAGLML01	s__JAGLML01 sp030619765
011_50_bin81	1	1	1	None		None		None			None			None			None			99.0701	3.46209	d__Bacteria	p__Pseudomonadota	c__Gammaproteobacteria	o__Pseudomonadales	f__Nitrincolaceae	g__Amphritea	s__
011_50_bin71	1	1	2	None		None		None			None			None			None			98.4492	0.633271	d__Bacteria	p__Pseudomonadota	c__Gammaproteobacteria	o__Nitrosococcales	f__Methylophagaceae	g__Methylophaga	s__Methylophaga sp002696735
011_50_bin69	None			1	2	None		None			None			None			None			93.4409	1.29032	d__Bacteria	p__Desulfobacterota	c__Desulfarculia	o__Adiutricales	f__JAFDHD01	g__	s__
011_50_bin64	None			1	1	None		None			None			None			None			96.5909	1.13636	d__Bacteria	p__Planctomycetota	c__Brocadiia	o__Brocadiales	f__Bathyanammoxibiaceae	g__Bathyanammoxibius	s__
011_5_bin70	None			1	1	None		None			None			None			1	2	1	90.9091	4.64646	d__Bacteria	p__Chloroflexota	c__Anaerolineae	o__Anaerolineales	f__UBA4823	g__PFL25	s__
011_5_bin6	None			None		1	1	None			None			None			None			96.6364	2.87879	d__Bacteria	p__Nitrospirota	c__Nitrospiria	o__Nitrospirales	f__Nitrospiraceae	g__JACZQN01	s__JACZQN01 sp022545705
011_5_bin59	None			None		1	1	None			None			None			None			92.7273	2.72727	d__Bacteria	p__Nitrospirota	c__Nitrospiria	o__JACQBZ01	f__	g__	s__
011_5_bin58	None			None		None		None			None			None			1	1	1	95.122	3.04878	d__Bacteria	p__Pseudomonadota	c__Gammaproteobacteria	o__Acidiferrobacterales	f__SPGG2	g__VRUB01	s__VRUB01 sp019456345
011_5_bin5	None			None		None		None			None			None			1	3	1	91.784	1.81214	d__Bacteria	p__Pseudomonadota	c__Gammaproteobacteria	o__UBA4486	f__JAKEHO01	g__JAKEHO01	s__JAKEHO01 sp027296625
011_0_bin36	None			None		1	1	None			None			None			None			94.0909	2.72727	d__Bacteria	p__Nitrospirota	c__Nitrospiria	o__Nitrospirales	f__Nitrospiraceae	g__JACZQN01	s__JACZQN01 sp022545705
011_0_bin31	None			None		None		None			None			None			1	1	1	94.5122	3.25203	d__Bacteria	p__Pseudomonadota	c__Gammaproteobacteria	o__Acidiferrobacterales	f__SPGG2	g__VRUB01	s__VRUB01 sp019456345
008_690_bin96	None			None		None		None			None			None			1	2	1	93.6957	1.88406	d__Bacteria	p__Pseudomonadota	c__Alphaproteobacteria	o__UBA828	f__UBA828	g__JAUVWK01	s__JAUVWK01 sp030604165
008_690_bin61	None			None		1	1	1	1	1	None			None			None			94.3385	2.4	d__Archaea	p__Thermoplasmatota	c__E2	o__DHVEG-1	f__DHVEG-1	g__JAGLML01	s__JAGLML01 sp030619765
008_690_bin13	None			1	1	None		None			None			None			None			96	0.4	d__Archaea	p__Thermoplasmatota	c__Thermoplasmata	o__RBG-16-68-12	f__JAGMCJ01	g__JAGMCJ01	s__JAGMCJ01 sp023136265
008_690_bin114	None			1	1	None		None			None			None			None			90.429	0.110011_0011_0011_	d__Bacteria	p__Chloroflexota	c__Dehalococcoidia	o__Dehalococcoidales	f__DAOWJC01	g__DAOWJC01	s__
008_690_bin109	None			1	2	None		None			None			None			None			91.5254	0	d__Bacteria	p__Aerophobota	c__Aerophobia	o__Aerophobales	f__AE-B3A	g__SOJT01	s__SOJT01 sp030602545
008_690_bin10	None			1	1	None		None			None			None			None			93.3874	2.15054	d__Bacteria	p__PUNC01	c__Erginobacteria	o__Erginobacterales	f__	g__	s__
008_50_bin6	None			None		None		None			None			None			1	7	1	90.1869	1.86916	d__Archaea	p__Thermoproteota	c__Bathyarchaeia	o__RBG-16-48-13	f__GCA-020355125	g__DAOVBJ01	s__
008_50_bin52	None			1	1	None		2	8	1	None			None			None			91.2903	0.860215	d__Bacteria	p__Desulfobacterota	c__DSM-4660	o__Desulfatiglandales	f__Desulfatiglandaceae	g__JABMQV01	s__JABMQV01 sp030589715
008_50_bin41	None			None		None		None			None			1	1	1	None			93.2073	0.840336	d__Bacteria	p__Desulfobacterota	c__GWC2-55-46	o__GWC2-55-46	f__JADFVP01	g__	s__
008_50_bin25	None			1	2	None		None			None			None			None			91.4071	2.58065	d__Bacteria	p__Desulfobacterota	c__Desulfarculia	o__Adiutricales	f__JAFDHD01	g__	s__
008_50_bin1	None			1	1	None		None			None			None			None			97.6	3.2	d__Archaea	p__Thermoplasmatota	c__Thermoplasmata	o__RBG-16-68-12	f__SOIM01	g__JAGLME01	s__
008_5_bin80	1	1	2	None		None		None			None			None			None			93.1624	3.84615	d__Bacteria	p__Methylomirabilota	c__Methylomirabilia	o__Methylomirabilales	f__CSP1-5	g__CSP1-5	s__CSP1-5 sp012974305
008_5_bin41	None			None		None		None			None			None			1	1	1	90.2439	2.43902	d__Bacteria	p__Pseudomonadota	c__Gammaproteobacteria	o__Acidiferrobacterales	f__SPGG2	g__VRUB01	s__VRUB01 sp019456345
008_390_bin24	1	1	2	None		None		None			None			None			None			97.51044008_99453	0.898289	d__Bacteria	p__Pseudomonadota	c__Gammaproteobacteria	o__Nitrosococcales	f__Methylophagaceae	g__Methylophaga	s__Methylophaga sp002696735
008_190_bin54	None			1	1	1	1	None			None			None			None			91.5254	0	d__Bacteria	p__Bipolaricaulota	c__Bipolaricaulia	o__UBA7950	f__UBA9294	g__UBA9294	s__UBA9294 sp030615945
008_190_bin119	None			1	1	None		None			None			None			None			97.6	4.4	d__Bacteria	p__Spirochaetota	c__B62-G9	o__B62-G9	f__DRHN01	g__JAGLSF01	s__JAGLSF01 sp023136305
008_0_bin27	1	1	2	None		None		None			None			None			None			93.1624	3.30484	d__Bacteria	p__Methylomirabilota	c__Methylomirabilia	o__Methylomirabilales	f__CSP1-5	g__CSP1-5	s__CSP1-5 sp012974305
003_690_bin97	None			1	2	None		None			None			None			None			93.2203	0	d__Bacteria	p__Aerophobota	c__Aerophobia	o__Aerophobales	f__AE-B3A	g__SOJT01	s__SOJT01 sp030602545
003_690_bin3	None			None		None		None			None			1	3	2	None			98.0932	0.955688	d__Bacteria	p__Pseudomonadota	c__Gammaproteobacteria	o__Enterobacterales	f__Enterobacteriaceae	g__Enterobacter	s__Enterobacter chengduensis
003_690_bin23	None			1	1	None		None			None			None			None			97.6	1.6	d__Archaea	p__Thermoplasmatota	c__Thermoplasmata	o__RBG-16-68-12	f__SOIM01	g__SOIM01	s__SOIM01 sp004377185
003_690_bin15	None			None		None		1	2	1	None			None			None			97.1963	4.74479	d__Archaea	p__Asgardarchaeota	c__Heimdallarchaeia	o__Hodarchaeales	f__YT1-057	g__YT1-057	s__
003_50_bin88	1	1	2	None		None		None			None			None			None			96.5812	4.2735	d__Bacteria	p__Methylomirabilota	c__Methylomirabilia	o__Methylomirabilales	f__CSP1-5	g__CSP1-5	s__CSP1-5 sp012974305
003_50_bin48	None			1	1	None		None			None			None			None			91.8667	0.8	d__Archaea	p__Thermoplasmatota	c__Thermoplasmata	o__RBG-16-68-12	f__JAGMCJ01	g__JAGMCJ01	s__JAGMCJ01 sp023136265
003_50_bin42	1	1	1	None		None		None			None			None			None			95.6571	3.14378	d__Bacteria	p__Pseudomonadota	c__Gammaproteobacteria	o__Pseudomonadales	f__Nitrincolaceae	g__Amphritea	s__
003_50_bin4	None			None		None		None			None			None			3	11	1	95.5045	4.3956	d__Bacteria	p__TA06	c__DG-26	o__E44-_bin18	f__E44-_bin18	g__E44-_bin18	s__
003_50_bin12	None			None		None		None			None			1	4	2	None			96.5726	1.2836	d__Bacteria	p__Pseudomonadota	c__Alphaproteobacteria	o__Rhizobiales	f__JAUVMS01	g__JAUVMS01	s__JAUVMS01 sp030600135
003_50_bin115	None			1	1	None		2	6	1	None			None			None			91.2903	4	d__Bacteria	p__Desulfobacterota	c__DSM-4660	o__Desulfatiglandales	f__Desulfatiglandaceae	g__JABMQV01	s__JABMQV01 sp030589715
003_5_bin53	1	1	2	None		None		None			None			None			None			97.4359	4.44444	d__Bacteria	p__Methylomirabilota	c__Methylomirabilia	o__Methylomirabilales	f__CSP1-5	g__CSP1-5	s__CSP1-5 sp012974305
008_0_bin51	None			None		None		None			None			2	1	1	None			99.5935	0.406504	d__Bacteria	p__Campylobacterota	c__Campylobacteria	o__Campylobacterales	f__Arcobacteraceae	g__MAAG01	s__
008_190_bin49	None			None		None		1	3	1	None			None			None			86.7987	3.9604	d__Bacteria	p__Chloroflexota	c__Dehalococcoidia	o__GIF9	f__UBA5620	g__JACNFS01	s__JACNFS01 sp030604795
003_50_bin62	None			2	1	None		None			None			None			None			89.977	1.93548	d__Bacteria	p__Desulfobacterota	c__Desulfarculia	o__Adiutricales	f__JAFDHD01	g__	s__
011_0_bin46	None			None		None		None			1	1	1	None			None			89.8058	4.85437	d__Archaea	p__Thermoproteota	c__Nitrososphaeria	o__Nitrososphaerales	f__Nitrosopumilaceae	g__JAEHKU01	s__JAEHKU01 sp016838825
003_50_bin44	None			None		None		None			1	1	1	None			None			88.2748	0	d__Archaea	p__Thermoproteota	c__Nitrososphaeria	o__Nitrososphaerales	f__Nitrosopumilaceae	g__CSP1-1	s__CSP1-1 sp030624325
003_5_bin45	None			None		None		None			1	1	1	None			None			87.3786	0.0746826	d__Archaea	p__Thermoproteota	c__Nitrososphaeria	o__Nitrososphaerales	f__Nitrosopumilaceae	g__CSP1-1	s__CSP1-1 sp030624325
008_690_bin93	None			1	1	None		None			None			None			None			89.5192	3.4188	d__Bacteria	p__Acidobacteriota	c__Aminicenantia	o__Aminicenantales	f__Aminicenantaceae	g__JAUWYH01	s__JAUWYH01 sp030615975
003_190_bin59	None			1	1	None		None			None			None			None			86.3786	0.19802	d__Bacteria	p__Chloroflexota	c__Dehalococcoidia	o__JAUVWM01	f__JAUVWM01	g__JAUVWM01	s__JAUVWM01 sp030604105
011_0_bin50	None			None		None		None			None			None			1	1	1	85.7453	3.20122	d__Bacteria	p__Pseudomonadota	c__Gammaproteobacteria	o__Acidiferrobacterales	f__SPGG2	g__SPGG2	s__SPGG2 sp001643475
008_390_bin28	None			1	1	None		None			None			None			None			88.6645	2.5641	d__Bacteria	p__Acidobacteriota	c__Aminicenantia	o__Aminicenantales	f__Aminicenantaceae	g__JAUWYH01	s__JAUWYH01 sp030615975
003_690_bin31	None			1	1	None		None			None			None			None			87.1795	1.7094	d__Bacteria	p__Acidobacteriota	c__Aminicenantia	o__Aminicenantales	f__Aminicenantaceae	g__SOIA01	s__SOIA01 sp004378665
003_5_bin50	None			1	1	None		None			None			None			None			85.6061	1.81818	d__Bacteria	p__Nitrospirota	c__Thermodesulfovibrionia	o__UBA6902	f__BMS3B_bin08	g__DAOVVO01	s__
008_190_bin29	None			1	1	None		None			None			None			None			89.4389	0	d__Bacteria	p__Chloroflexota	c__Dehalococcoidia	o__JAUVWM01	f__JAUVWM01	g__JAUVWM01	s__JAUVWM01 sp030604105
003_50_bin41	None			None		None		None			None			1	1	1	None			87.7584	2.64228	d__Bacteria	p__Campylobacterota	c__Campylobacteria	o__Campylobacterales	f__Arcobacteraceae	g__Poseidonibacter	s__
008_0_bin3	1	2	2	None		None		None			None			None			None			85.4331	0.306122	d__Bacteria	p__Pseudomonadota	c__Gammaproteobacteria	o__Burkholderiales	f__Nitrosomonadaceae	g__GCA-2721545	s__GCA-2721545 sp003_230615
008_190_bin80	2	1	1	None		None		None			None			None			None			86.6453	4.2735	d__Bacteria	p__Methylomirabilota	c__Methylomirabilia	o__Methylomirabilales	f__CSP1-5	g__CSP1-5	s__CSP1-5 sp012974305
008_690_bin12	None			1	1	None		None			None			None			None			87.4194	1.29032	d__Bacteria	p__Desulfobacterota	c__Desulfobacteria	o__Desulfobacterales	f__UBA11574	g__JAUVVL01	s__JAUVVL01 sp030604635
008_690_bin73	None			2	1	None		None			None			None			None			88.6441	0	d__Bacteria	p__Aerophobota	c__Aerophobia	o__Aerophobales	f__AE-B3A	g__SOJT01	s__SOJT01 sp030602105
008_390_bin16	None			2	1	None		None			None			None			None			89.447	0	d__Bacteria	p__Aerophobota	c__Aerophobia	o__Aerophobales	f__AE-B3A	g__SOJT01	s__SOJT01 sp030602105
003_50_bin40	None			1	1	None		None			None			None			None			89.5131	1.94076	d__Bacteria	p__Aerophobota	c__Aerophobia	o__Aerophobales	f__AE-B3A	g__SOJT01	s__SOJT01 sp030602105
011_390_bin6	None			1	1	None		None			None			None			None			89.5131	0	d__Bacteria	p__Aerophobota	c__Aerophobia	o__Aerophobales	f__AE-B3A	g__SOJT01	s__SOJT01 sp030602105
011_690_bin21	None			1	1	None		None			None			None			None			89.5131	1.1236	d__Bacteria	p__Aerophobota	c__Aerophobia	o__Aerophobales	f__AE-B3A	g__SOJT01	s__SOJT01 sp030602105
003_190_bin23	None			2	1	None		None			None			None			None			85.3211	0.917431	d__Bacteria	p__Chloroflexota	c__Anaerolineae	o__UBA7937	f__B3-Chlor	g__B3-Chlor	s__B3-Chlor sp030616025
008_50_bin34	None			1	1	None		None			None			None			None			89.6024	1.08424	d__Bacteria	p__Chloroflexota	c__Anaerolineae	o__UBA7937	f__UBA7937	g__UBA7937	s__UBA7937 sp030593425
008_390_bin21	None			1	1	None		None			None			None			None			89.4495	1.37615	d__Bacteria	p__Chloroflexota	c__Anaerolineae	o__UBA7937	f__UBA7937	g__UBA7937	s__UBA7937 sp030593425
003_50_bin100	None			1	1	None		None			None			None			None			85.7798	1.83486	d__Bacteria	p__Chloroflexota	c__Anaerolineae	o__UBA7937	f__UBA7937	g__UBA7937	s__UBA7937 sp030593425
003_690_bin102	None			1	1	None		None			None			None			None			85.3211	1.83486	d__Bacteria	p__Chloroflexota	c__Anaerolineae	o__UBA7937	f__B3-Chlor	g__B3-Chlor	s__B3-Chlor sp030616025
003_690_bin40	None			1	1	None		None			None			None			None			87.2606	1.13636	d__Bacteria	p__Planctomycetota	c__Phycisphaerae	o__Sedimentisphaerales	f__SG8-4	g__JAUVYQ01	s__
003_390_bin83	None			1	1	None		None			None			None			None			85	0.909091	d__Bacteria	p__Actinomycetota	c__Humimicrobiia	o__Humimicrobiales	f__Humimicrobiaceae	g__Hydromicrobium	s__Hydromicrobium sp004376325
008_190_bin38	None			1	1	None		None			None			None			None			86.9697	0	d__Bacteria	p__Actinomycetota	c__Humimicrobiia	o__Humimicrobiales	f__Humimicrobiaceae	g__Hydromicrobium	s__Hydromicrobium sp004376325
003_50_bin5	None			1	1	None		None			None			None			None			86.7758	0.833333	d__Bacteria	p__Actinomycetota	c__CAJVYJ01	o__CAJVYJ01	f__JAUVQD01	g__	s__
003_50_bin76	None			1	1	None		None			None			None			None			89.697	1.81818	d__Bacteria	p__Actinomycetota	c__Humimicrobiia	o__Humimicrobiales	f__Humimicrobiaceae	g__M55B120	s__
003_390_bin76	None			1	1	None		None			None			None			None			87.8702	1.70455	d__Bacteria	p__Planctomycetota	c__Phycisphaerae	o__FEN-1346	f__FEN-1346	g__JAUVZF01	s__
003_190_bin65	None			1	1	None		None			None			None			None			86.9637	0	d__Bacteria	p__Chloroflexota	c__Dehalococcoidia	o__Dehalococcoidales	f__JAUXAE01	g__JAUXAE01	s__JAUXAE01 sp03062003_5
008_5_bin84	None			None		None		None			None			None			1	1	1	86.5176	4.60027	d__Bacteria	p__Pseudomonadota	c__Gammaproteobacteria	o__Acidiferrobacterales	f__SPGG2	g__SPGG2	s__SPGG2 sp001643475
003_690_bin88	None			2	1	None		None			None			None			None			85	3.81818	d__Bacteria	p__Chloroflexota	c__Anaerolineae	o__Anaerolineales	f__UBA4823	g__PFL25	s__
011_390_bin4	None			1	1	None		None			None			None			None			87.4608	2.45559	d__Bacteria	p__Chloroflexota	c__Anaerolineae	o__UBA7937	f__UBA7937	g__UBA7937	s__UBA7937 sp030593425
008_50_bin38	None			1	1	None		None			None			None			None			86.1818	2.72727	d__Bacteria	p__Chloroflexota	c__Anaerolineae	o__Anaerolineales	f__UBA11858	g__B10-G9	s__
011_50_bin4	None			1	1	None		None			None			None			None			87.1782	2.27704	d__Bacteria	p__UBA1439	c__Tritonobacteria	o__Tritonobacterales	f__Tritonobacteraceae	g__	s__
003_690_bin81	None			1	1	None		None			None			None			None			87.6765	4.30712	d__Bacteria	p__UBA6262	c__UBA6262	o__WVXT01	f__WVXT01	g__WVXT01	s__
003_690_bin66	None			1	1	None		None			None			None			None			86.4959	1.07527	d__Bacteria	p__Omnitrophota	c__Koll11	o__JABMRN01	f__JABMRN01	g__	s__
003_690_bin41	None			1	1	None		None			None			None			None			89.7727	1.20321	d__Bacteria	p__Planctomycetota	c__Phycisphaerae	o__Sedimentisphaerales	f__SG8-4	g__	s__
003_190_bin72	None			H4MPT		None		None			None			None			None					d__Archaea	p__Thermoproteota	c__Bathyarchaeia	o__TCS64	f__TCS64	g__RBG-16-57-9	s__RBG-16-57-9 sp030669135
003_5_bin72	None			H4MPT		None		None			None			None			None					d__Archaea	p__Asgardarchaeota	c__Thorarchaeia	o__Thorarchaeales	f__Thorarchaeaceae	g__SMTZ1-45	s__
003_690_bin65	None			H4MPT		None		None			None			None			None					d__Archaea	p__Thermoproteota	c__Bathyarchaeia	o__RBG-16-48-13	f__GCA-020355125	g__DAOVBJ01	s__

## Sheet: Supplementary Table S7
Supplementary Table S7. The Wood–Ljungdahl pathway summary for carbon fixation MAGs in the sediment
	Carbonyl branch of WL pathway				H4F methyl branch of WL pathway						H4MPT methyl branch of WL pathway					Acetyl-CoA pathway		Potential alternatives to formate dehydrogenase
MAG	anaerobic carbon-monoxide dehydrogenase, cooS/acsA (K00198)	acetyl-CoA synthase, acsB (K14138)	acetyl-CoA decarbonylase/synthase, acsC/cdhE (K00197)	acetyl-CoA decarbonylase/synthase, acsD/cdhD (K00194)	formate dehydrogenase, fdhA/fdhB (K05299)	Formyl-H4folate synthase, fhs (K01938)	Formyl-H4folate cyclohydrase, (K01491/K01500)	Methylene-H4folate dehydrogenase, folD (K01491)	methylenetetrahydrofolate reductase, metF (K00297)	Methyltransferase,acsE (K15023)	fwd (K00200/K00201/K00202/K00203/K00205)	ftr (K00672)	mch (K01499)	mtd (K00319)	mer (K00320)	anaerobic carbon-monoxide dehydrogenase, cdhAB (K00192/K00195)	acetyl-CoA synthase (K00193/K00197/K00194)	K00123 (fdoG, fdhF, fdwA; formate dehydrogenase major subunit)	K00124 (fdoH, fdsB; formate dehydrogenase iron-sulfur subunit)	(K00125fdhB; formate dehydrogenase (coenzyme F420) beta subunit	K00127 (fdoI, fdsG; formate dehydrogenase subunit gamma)	K22516 (fdhA; formate dehydrogenase (coenzyme F420) alpha subunit
011_50_bin4	1	1	1	1	0	0	1	1	0	0	0	0	0	0	0	0	0	0	0	2	0	0
008_690_bin13	1	1	1	1	0	0	1	1	1	0	0	0	0	0	0	0	0	1	0	1	0	1
008_50_bin1	1	1	1	1	0	0	1	1	1	1	0	0	0	0	0	0	0	1	0	0	0	1
003_690_bin23	1	1	1	1	0	0	1	1	1	1	0	0	0	0	0	0	0	1	0	1	0	1
008_190_bin119	1	1	1	1	1	0	0	0	3	2	0	0	0	0	0	0	0	1	0	0	0	1
008_690_bin10	1	1	1	1	0	0	1	1	2	1	0	0	0	0	0	0	0	1	0	1	0	1
011_50_bin64	1	1	1	1	0	0	0	0	1	1	0	0	0	0	0	0	0	0	0	0	1	0
003_690_bin40	1	1	1	1	1	0	1	1	1	1	0	0	0	0	0	0	0	1	0	0	0	1
003_390_bin76	1	1	1	1	1	0	0	0	2	2	0	0	0	0	0	0	0	1	0	0	1	1
011_50_bin69	2	1	1	1	0	0	0	0	2	2	0	0	0	0	0	0	0	0	0	1	1	0
008_50_bin52	1	1	1	1	0	0	1	1	4	2	0	0	0	0	0	0	0	0	3	2	3	0
008_50_bin25	2	1	1	1	0	0	0	0	2	2	0	0	0	0	0	0	0	0	1	0	1	0
003_50_bin115	1	1	2	1	0	0	1	1	5	2	0	0	0	0	0	0	0	0	2	1	4	0
008_690_bin12	1	1	1	0	0	0	1	1	3	1	0	0	0	0	0	0	0	0	1	1	0	0
003_50_bin62	2	1	1	1	0	0	0	0	3	2	0	0	0	0	0	0	0	0	0	1	2	0
011_5_bin70	1	1	1	1	0	1	1	1	2	0	0	0	0	0	1	0	0	1	0	0	1	0
008_690_bin114	1	1	1	1	2	0	1	1	1	2	0	0	0	0	0	0	0	3	0	1	0	1
003_190_bin59	1	1	1	1	0	0	1	1	0	2	0	0	0	0	0	0	0	0	1	1	1	0
008_190_bin29	1	1	1	1	0	0	1	1	1	4	0	0	0	0	0	0	0	0	1	1	1	0
008_50_bin34	1	1	1	1	1	0	1	1	3	1	0	0	0	0	0	0	0	1	1	2	2	1
008_390_bin21	1	1	1	1	1	0	1	1	3	1	0	0	0	0	0	0	0	1	2	2	1	1
003_50_bin100	1	1	1	1	1	0	1	1	2	1	0	0	0	0	0	0	0	1	1	2	1	1
003_690_bin102	1	1	1	1	0	0	0	0	2	0	0	0	0	0	0	0	0	0	1	2	0	0
003_190_bin65	1	1	1	1	1	0	1	1	1	1	0	0	0	0	0	0	0	1	1	1	0	1
011_390_bin4	1	1	0	1	0	0	0	0	1	1	0	0	0	0	0	0	0	0	1	1	1	0
008_50_bin38	1	1	1	1	0	1	1	1	2	0	0	0	0	0	1	0	0	0	0	0	1	0
003_190_bin23	2	1	1	1	0	0	1	1	2	0	0	0	0	0	0	0	0	0	1	2	1	0
003_690_bin88	2	1	1	1	0	1	1	1	4	0	0	0	0	0	1	0	0	1	0	0	1	0
008_190_bin54	1	1	1	1	1	0	1	1	1	2	0	0	0	0	0	0	0	1	0	1	0	1
008_690_bin109	2	1	1	1	1	0	0	0	2	2	0	0	0	0	0	0	0	1	0	1	0	1
003_690_bin97	2	1	1	1	1	0	0	0	2	2	0	0	0	0	0	0	0	1	0	1	0	1
003_50_bin40	1	1	1	1	1	0	0	0	0	2	0	0	0	0	0	0	0	1	0	5	0	1
011_390_bin6	1	1	1	1	1	0	0	0	2	2	0	0	0	0	0	0	0	1	0	4	0	1
011_690_bin21	1	1	1	1	1	0	0	0	2	2	0	0	0	0	0	0	0	1	0	4	0	1
008_690_bin73	2	1	1	1	1	0	0	0	2	2	0	0	0	0	0	0	0	1	0	2	0	1
008_390_bin16	2	1	1	1	1	0	0	0	2	2	0	0	0	0	0	0	0	1	0	4	0	1
003_390_bin83	1	1	1	1	1	1	1	1	0	0	0	0	0	0	0	0	0	1	0	0	0	0
008_190_bin38	1	1	1	0	1	1	1	1	1	1	0	0	0	0	0	0	0	1	0	0	0	0
003_50_bin5	1	1	1	1	1	1	1	1	1	0	0	0	0	0	0	0	0	1	0	0	0	1
003_50_bin76	1	1	1	1	1	0	1	1	2	1	0	0	0	0	0	0	0	1	0	1	0	0
008_690_bin93	1	1	1	1	0	0	0	0	0	0	0	0	0	0	0	0	0	0	0	1	1	0
008_390_bin28	1	1	1	1	0	0	0	0	0	0	0	0	0	0	0	0	0	0	0	1	0	0
003_690_bin31	1	1	0	1	0	0	0	0	0	0	0	0	0	0	0	0	0	0	0	1	2	0
003_690_bin81	1	1	1	1	0	0	0	0	1	1	0	0	0	0	0	0	0	0	0	0	0	0
003_50_bin48	1	1	0	1	0	0	1	1	0	0	0	0	0	0	0	0	0	0	0	0	0	0
003_690_bin41	1	1	1	1	0	0	1	1	0	1	0	0	0	0	0	0	0	0	0	0	0	0
003_690_bin66	1	1	1	1	0	0	0	0	1	2	0	0	0	0	0	0	0	0	0	0	0	0
003_5_bin50	1	1	1	1	0	0	0	0	2	1	0	0	0	0	0	0	0	0	0	0	0	0
003_5_bin72	0	0	1	1	0	0	0	0	0	0	1	1	1	1	3	1	1	0	0	0	0	0
003_190_bin72	0	0	1	1	0	0	0	0	0	0	1	1	1	1	1	1	1	1	0	0	0	1
003_690_bin65	0	0	1	1	1	0	0	0	0	0	1	2	1	1	1	1	1	1	1	1	0	1
008_50_bin6	1	0	1	1	1	0	0	0	1	0	1	2	1	1	1	1	1	1	0	0	0	1

## Sheet: Supplementary Table S8
Supplementary Table S8. Functional annotation of all carbon-fixing MAGs based on comparison against the GhostKOALA tool in the KEGG database.
MAG	003_190_bin23	003_190_bin59	003_190_bin65	003_190_bin72	003_390_bin76	003_390_bin83	003_50_bin100	003_50_bin115	003_50_bin12	003_50_bin4	003_50_bin40	003_50_bin41	003_50_bin42	003_50_bin44	003_50_bin48	003_50_bin5	003_50_bin62	003_50_bin76	003_50_bin88	003_5_bin45	003_5_bin50	003_5_bin53	003_5_bin72	003_690_bin102	003_690_bin15	003_690_bin23	003_690_bin3	003_690_bin31	003_690_bin40	003_690_bin41	003_690_bin65	003_690_bin66	003_690_bin81	003_690_bin88	003_690_bin97	008_0_bin27	008_0_bin3	008_0_bin51	008_190_bin119	008_190_bin29	008_190_bin38	008_190_bin49	008_190_bin54	008_190_bin80	008_390_bin16	008_390_bin21	008_390_bin24	008_390_bin28	008_50_bin1
K00001	0	0	0	0	0	0	0	0	0	0	0	0	0	0	1	0	0	0	0	0	0	0	0	0	0	0	0	0	0	0	0	0	0	0	0	0	0	0	0	0	0	0	0	0	0	0	0	0	0
K00003	0	1	1	0	1	1	0	1	1	0	1	1	1	1	0	1	1	1	1	1	1	1	0	0	0	0	0	1	1	1	1	1	1	1	2	1	1	1	1	1	1	1	1	1	1	0	1	1	0
K00004	0	0	0	0	0	0	0	0	0	0	0	0	0	0	0	0	1	0	0	0	0	0	0	0	0	0	0	0	0	0	3	0	0	0	0	0	0	0	0	0	0	0	0	0	0	0	0	0	0
K00005	0	0	0	0	0	0	0	2	0	0	0	0	0	0	0	0	1	0	0	0	0	0	0	0	0	0	2	0	0	0	0	0	0	0	1	0	0	0	0	0	0	0	0	0	1	0	0	0	0
K00008	1	0	0	0	1	3	2	0	0	1	0	0	0	1	1	1	2	3	2	1	2	2	1	2	0	1	0	0	0	1	1	1	0	0	2	2	0	0	3	1	2	0	0	0	1	1	0	1	1
K00009	0	0	0	0	1	0	0	0	0	0	0	0	0	0	0	0	0	1	0	0	0	0	0	0	0	0	1	0	0	0	0	0	0	0	0	0	0	0	2	0	0	0	0	0	0	0	0	0	0
K00010	0	0	0	0	3	1	0	0	0	0	0	3	0	0	0	1	0	1	0	0	0	0	0	1	0	0	0	0	0	1	0	0	0	2	1	0	0	0	1	0	1	0	1	0	0	1	0	0	0
K00012	1	0	0	0	0	1	1	1	1	1	1	2	1	0	0	1	2	0	1	0	1	1	0	1	1	1	1	1	0	1	0	1	1	1	1	0	0	1	0	1	1	0	0	0	0	1	1	1	0
K00013	0	1	1	0	2	1	0	1	1	0	1	2	1	1	0	1	1	1	1	0	1	1	0	0	0	0	1	0	1	1	1	1	1	0	1	1	1	1	1	1	1	1	0	1	1	0	1	0	0
K00014	0	1	0	1	0	1	0	1	1	0	0	1	1	1	0	1	1	1	1	1	0	1	1	0	0	0	1	1	1	1	1	0	0	0	0	1	1	1	2	1	1	1	1	1	0	0	1	0	0
K00015	0	0	0	0	0	0	0	1	2	0	0	0	0	0	0	0	0	0	0	0	0	0	0	0	0	0	0	0	0	0	0	0	0	0	0	0	0	0	0	0	0	0	0	0	0	0	0	0	0
K00016	0	0	0	0	0	0	1	0	0	0	0	0	0	0	0	0	0	0	1	0	0	1	0	0	0	0	0	0	1	0	0	0	0	0	0	0	0	0	0	0	0	0	0	0	0	1	0	0	0
K00018	0	0	0	0	1	0	0	0	0	0	0	1	1	0	0	0	0	0	0	0	0	0	0	0	0	0	0	0	1	0	0	0	0	0	0	0	1	1	1	0	0	0	0	0	0	0	0	0	0
K00019	0	0	0	0	0	0	0	1	1	0	0	0	1	0	0	0	3	0	0	0	0	0	0	0	0	0	0	0	0	0	0	0	0	0	0	0	0	0	0	0	0	0	0	0	0	0	0	0	0
K00020	0	0	0	0	0	0	0	0	2	0	1	0	1	0	0	0	0	0	0	0	0	0	0	0	0	0	0	0	0	0	0	0	0	0	0	0	0	1	0	0	0	0	0	0	0	0	1	0	0
K00021	0	0	0	0	0	0	0	0	0	1	0	0	1	0	0	0	0	0	0	0	0	0	0	0	0	0	0	0	0	0	0	0	0	0	0	0	0	0	0	0	0	0	0	0	0	0	0	0	0
K00023	0	0	0	0	0	0	0	0	1	0	0	0	2	0	0	0	0	0	0	0	0	0	0	0	0	0	0	0	0	0	0	0	0	0	0	0	0	0	0	0	0	0	0	0	0	0	0	0	0
K00024	0	1	1	0	1	0	0	1	1	1	1	2	1	1	0	1	1	0	2	1	1	2	0	0	0	0	1	1	0	1	1	1	0	1	1	1	1	1	2	1	0	0	0	1	1	0	1	1	0
K00027	0	0	0	1	0	1	1	0	0	1	0	0	0	0	1	0	0	2	0	0	0	0	2	0	1	1	1	1	0	0	1	1	1	1	0	0	0	1	1	0	1	1	1	0	0	1	1	1	1
K00029	0	0	0	0	0	0	0	1	2	0	0	2	2	0	0	0	0	0	0	0	0	0	0	0	0	0	1	0	0	0	0	0	0	1	0	0	0	1	0	0	0	0	0	0	0	0	0	1	0
K00030	0	1	1	0	1	1	0	0	0	1	0	0	0	0	0	1	0	1	0	0	1	0	0	0	0	0	0	1	0	1	1	1	1	0	0	0	0	0	0	1	1	1	0	0	0	0	0	1	1
K00031	0	0	0	0	0	0	0	1	1	1	1	2	2	0	0	0	1	0	1	0	0	1	0	0	0	0	2	0	0	0	0	0	0	1	0	1	1	1	1	0	0	0	1	1	0	0	1	0	0
K00033	0	1	0	0	1	0	0	1	0	0	0	0	0	0	0	2	1	1	0	0	1	0	0	1	0	0	1	1	1	1	0	0	1	1	1	1	0	0	1	0	0	0	1	0	0	0	2	0	0
K00034	0	0	0	0	0	0	0	0	0	0	0	0	0	0	0	0	0	0	0	0	2	0	0	0	0	0	0	0	0	0	0	0	0	0	0	0	0	0	1	0	0	0	0	0	0	0	0	0	0
K00036	0	0	0	0	0	0	0	1	0	0	0	1	0	0	0	1	1	1	2	0	1	2	0	1	0	0	2	1	1	0	0	0	0	0	0	2	0	0	1	0	0	0	0	0	0	0	1	0	0
K00040	0	0	0	0	0	0	0	0	0	0	0	0	0	0	0	0	0	0	0	0	0	0	0	0	0	0	1	0	0	0	0	0	0	0	0	0	0	0	0	0	0	0	0	0	0	0	0	0	0
K00041	0	0	0	0	0	0	0	0	0	0	0	0	0	0	0	0	0	0	0	0	0	0	0	0	0	0	1	0	0	0	0	0	0	0	0	0	0	0	0	0	0	0	0	0	0	0	0	0	0
K00042	0	0	0	1	2	0	0	3	3	0	0	0	2	0	0	0	0	0	1	0	0	1	0	0	0	0	1	0	0	2	1	0	0	1	0	0	1	0	0	0	0	0	0	1	0	0	0	0	0
K00045	0	0	0	0	0	0	0	0	0	0	0	1	0	0	0	0	0	0	0	0	0	0	0	0	0	0	0	0	0	0	0	0	0	0	0	0	0	0	0	0	0	0	0	0	0	0	0	0	0
K00046	0	0	0	0	1	0	0	2	0	0	0	0	0	0	0	0	1	0	0	0	0	0	0	0	0	0	0	0	0	0	0	0	0	0	0	0	0	0	0	0	0	0	0	0	0	0	0	0	0
K00048	0	0	0	0	0	0	0	0	0	0	0	0	0	0	0	0	0	0	0	0	0	0	0	0	0	0	0	0	0	0	0	0	0	0	0	0	0	0	0	0	0	0	0	0	0	0	0	0	0
K00052	0	1	1	0	1	1	0	1	3	0	1	1	1	1	0	1	1	1	1	1	0	1	0	1	0	0	1	0	1	1	0	1	1	0	1	1	1	1	1	1	1	2	1	1	1	0	1	0	1
K00053	1	1	1	1	1	1	0	1	1	0	1	0	1	1	0	1	0	1	1	1	1	1	1	2	0	0	1	0	1	1	1	1	1	0	1	1	1	1	1	1	1	1	1	0	1	0	1	0	0
K00054	1	0	0	1	0	0	0	0	0	0	0	0	0	1	0	0	0	0	0	1	0	0	1	1	1	1	0	0	0	0	1	0	0	1	0	0	0	0	0	0	0	0	0	0	0	1	0	0	1
K00055	0	0	0	0	0	0	0	1	0	0	0	0	0	0	0	0	0	0	0	0	0	0	0	0	0	0	0	0	0	0	0	0	0	0	0	0	0	0	0	0	0	0	0	0	0	0	0	0	0
K00057	1	1	1	0	1	1	1	0	1	1	0	1	1	0	0	1	0	2	0	0	1	0	0	1	0	0	2	1	1	2	0	1	1	0	0	0	1	1	2	1	0	1	1	0	0	1	1	1	0
K00058	5	1	1	4	3	2	1	4	4	1	5	1	2	0	1	1	2	2	1	0	1	1	3	1	1	1	1	1	0	0	5	1	1	3	7	1	1	3	5	1	2	1	1	0	4	2	0	1	1
K00059	7	10	2	0	3	1	7	14	6	3	9	2	5	0	4	1	9	3	5	0	3	5	0	5	2	4	3	6	4	3	2	1	1	4	4	5	1	2	14	11	2	6	4	3	9	4	3	6	3
K00060	1	0	0	0	2	1	1	2	1	1	0	0	1	0	1	0	1	1	0	0	0	0	1	1	1	1	1	0	0	0	0	0	0	1	0	0	0	0	1	0	1	0	0	0	0	1	0	1	1
K00064	0	0	0	0	0	0	0	0	0	0	0	0	0	0	0	0	0	0	0	0	0	0	0	0	0	0	0	0	0	0	0	0	0	0	0	0	0	0	0	0	0	0	0	0	0	0	0	0	0
K00065	1	0	0	0	0	0	0	4	1	0	1	0	0	0	0	0	1	0	0	0	0	0	0	1	0	0	1	0	2	0	0	0	0	0	2	0	0	0	1	0	0	0	0	0	1	0	0	0	0
K00066	0	0	0	0	0	0	0	0	1	0	0	0	0	0	0	0	0	0	0	0	0	0	0	0	0	0	0	0	0	1	0	0	1	0	0	0	0	0	0	0	0	0	0	0	0	0	0	0	0
K00067	1	0	0	0	1	2	1	1	2	1	0	1	0	0	0	1	1	2	0	0	1	0	0	0	0	1	1	1	1	1	0	1	1	2	1	0	1	2	1	0	1	0	0	0	0	1	1	2	0
K00068	0	0	0	0	1	0	0	0	0	0	0	0	0	0	0	0	0	0	0	0	0	0	0	0	0	0	1	0	1	0	0	0	0	0	0	0	0	0	1	0	0	0	0	0	0	0	0	0	0
K00074	1	0	1	1	0	0	1	6	1	1	0	1	3	0	2	0	5	0	0	0	0	1	2	1	1	2	0	1	0	0	1	0	0	1	1	2	0	0	0	0	0	1	0	0	0	1	0	2	2
K00075	1	0	0	0	1	1	1	1	1	1	1	2	1	0	0	1	1	1	1	0	1	1	0	1	0	0	1	1	1	0	0	1	1	1	1	1	1	1	1	0	1	0	1	1	1	1	1	1	0
K00076	0	0	0	0	0	0	0	0	0	0	0	0	1	0	0	0	0	0	0	0	0	0	0	0	0	0	0	0	0	0	0	0	0	0	0	0	0	0	0	0	0	0	0	0	0	0	0	0	0
K00077	0	0	0	1	1	0	1	4	2	0	0	2	2	0	2	0	2	0	2	0	0	2	1	0	2	1	2	1	0	0	0	0	1	2	0	2	0	1	1	0	0	0	0	3	0	2	0	1	1
K00087	0	0	0	1	0	0	0	2	0	0	0	0	0	0	0	0	0	0	0	0	0	0	0	0	0	0	0	0	0	0	0	0	0	0	0	0	0	0	0	0	0	0	0	0	0	0	0	0	0
K00088	1	1	1	1	1	2	0	2	1	1	3	1	1	1	0	1	1	1	1	1	1	1	0	0	0	0	1	0	0	1	0	1	1	0	1	1	1	1	2	1	2	1	0	2	1	0	1	1	0
K00090	0	0	0	1	0	0	1	0	0	0	0	0	0	0	0	0	0	0	0	0	0	0	1	0	0	0	1	0	0	0	1	0	0	0	0	0	0	0	0	0	0	0	0	0	0	0	0	0	0
K00091	1	0	0	0	0	1	0	1	0	0	0	0	0	0	0	0	0	1	2	0	0	2	0	1	0	0	0	0	0	0	0	0	0	0	0	2	1	0	2	0	1	0	1	2	0	0	0	0	0
K00096	0	0	0	1	0	0	0	0	0	1	0	0	0	1	1	0	0	0	0	1	0	0	1	0	2	1	0	0	0	0	1	0	0	0	0	0	0	0	1	0	0	0	0	0	0	0	0	0	1
K00097	0	0	0	0	0	0	0	0	1	0	0	1	1	0	0	0	1	0	0	0	0	0	0	0	0	0	1	0	0	0	0	1	0	0	0	0	1	1	0	0	0	0	0	0	0	0	1	0	0
K00099	0	1	1	0	1	0	0	1	1	2	1	1	0	0	0	1	1	0	1	0	1	1	0	0	0	0	1	1	0	1	0	1	1	0	1	1	1	1	0	1	0	1	1	1	1	0	1	1	0
K00101	0	0	0	0	0	0	0	0	0	0	0	0	0	0	0	0	0	0	0	0	0	0	0	0	0	0	1	0	0	0	0	0	0	0	0	0	0	0	0	0	0	0	0	0	0	0	0	0	0
K00102	2	0	0	0	0	0	0	0	1	1	0	0	0	0	0	0	0	0	1	0	0	0	0	1	0	0	0	0	0	0	0	0	0	0	0	0	0	0	0	0	0	0	0	0	0	0	0	0	0
K00104	1	0	0	1	0	0	0	5	1	6	1	1	1	0	1	0	2	2	2	0	1	1	1	1	2	1	0	0	0	0	0	1	0	1	2	1	3	1	0	0	0	1	0	1	1	0	0	0	0
K00108	0	0	0	0	0	0	0	0	1	0	0	0	1	0	0	0	0	0	0	0	0	0	0	0	0	0	1	0	0	0	0	0	0	0	0	0	0	0	0	0	0	0	0	0	0	0	0	0	0
K00111	0	0	0	0	1	0	0	3	3	0	1	2	1	0	1	0	1	0	0	0	0	0	1	0	1	0	2	0	0	0	0	0	0	0	1	0	1	1	0	0	0	1	0	0	1	0	0	0	0
K00112	0	0	0	0	0	0	0	1	1	0	0	0	0	0	0	0	0	0	0	0	0	0	1	0	0	0	1	0	0	0	0	0	0	0	0	0	0	0	0	0	0	0	0	0	0	0	0	0	0
K00113	0	0	0	0	1	0	0	3	1	0	0	0	0	0	0	0	0	0	0	0	0	0	0	0	0	0	1	0	0	0	0	0	0	0	0	0	1	0	0	1	0	0	0	0	0	0	0	0	0
K00114	0	0	0	0	0	0	0	0	0	0	0	1	1	0	0	0	0	0	0	0	0	0	0	0	0	0	0	0	0	0	0	0	0	0	0	0	0	0	0	0	0	0	0	0	0	0	0	0	0
K00116	0	0	0	0	0	0	0	0	0	0	0	0	1	0	0	0	0	0	0	0	0	0	0	0	0	0	1	0	0	0	0	0	0	0	0	0	0	1	0	0	0	0	0	0	0	0	1	0	0
K00117	0	0	0	0	0	0	0	0	0	0	0	0	0	0	0	0	0	0	0	0	0	0	0	0	0	0	1	0	0	0	0	0	0	0	0	0	0	0	0	0	0	0	0	0	0	0	0	0	0
K00121	0	0	0	0	2	0	0	0	2	0	0	0	2	0	0	0	0	1	0	0	0	0	0	0	1	0	1	0	0	0	0	0	0	0	0	0	1	0	0	0	0	0	0	0	0	0	0	0	0
K00122	0	0	0	0	0	0	0	0	0	0	0	0	0	0	0	0	0	0	0	0	0	0	0	0	0	0	0	0	0	0	0	0	0	0	0	0	0	0	0	0	0	0	0	0	0	0	0	0	0
K00123	5	3	3	1	2	1	1	5	2	2	1	2	2	0	1	1	4	2	0	0	1	1	1	1	0	0	2	1	1	0	2	0	0	2	1	1	0	3	1	5	1	7	2	0	1	1	2	1	0
K00124	1	0	1	0	0	0	0	0	1	1	1	1	2	0	0	0	0	0	0	0	0	1	1	1	0	0	1	0	0	0	1	0	0	0	0	1	0	1	0	0	0	0	0	0	1	0	1	0	0
K00125	0	0	0	0	0	0	0	0	0	0	0	0	0	0	0	0	0	0	0	0	0	0	0	0	1	0	0	0	0	0	0	0	0	0	0	0	0	0	0	0	0	0	0	0	0	0	0	0	0
K00127	0	1	0	0	0	0	1	0	1	0	0	1	2	0	0	0	0	0	0	0	0	0	0	0	0	0	1	0	0	0	0	0	0	0	0	0	0	1	0	1	0	0	0	0	0	1	1	0	0
K00128	0	0	0	0	0	0	0	0	0	0	0	0	1	0	0	0	0	0	0	0	0	0	0	0	0	0	0	0	0	0	0	0	0	0	0	0	0	0	0	0	0	0	0	0	0	0	0	0	0
K00130	0	0	0	0	0	0	0	0	0	0	0	0	1	0	0	0	0	0	0	0	0	0	0	0	0	0	1	0	0	0	0	0	0	0	0	0	0	0	0	0	0	0	0	0	0	0	0	0	0
K00131	0	0	0	0	0	0	0	0	0	0	0	1	0	0	0	0	0	0	0	0	0	0	0	0	0	0	0	0	0	0	0	0	0	0	0	0	0	0	0	0	0	0	0	0	0	0	0	0	0
K00133	0	1	1	0	0	0	1	1	1	1	1	0	1	0	0	1	2	1	1	1	0	1	1	0	0	0	1	1	1	1	1	1	1	0	1	1	1	1	1	1	0	1	0	1	2	1	1	0	0
K00134	1	1	1	2	1	1	1	1	1	0	1	1	2	0	0	1	2	1	1	0	1	1	1	1	1	0	5	1	1	1	1	1	1	1	1	1	1	1	1	2	1	1	1	1	1	1	1	1	0
K00135	1	0	0	0	0	0	1	1	3	0	2	1	6	1	0	0	0	0	2	0	0	2	0	1	0	0	2	1	0	0	0	0	0	1	0	1	0	0	0	0	0	0	0	1	1	2	1	0	0
K00137	0	0	0	0	0	0	0	0	0	0	0	0	0	0	0	0	0	0	0	0	0	0	0	0	0	0	1	0	0	0	0	0	0	0	0	0	0	0	0	0	0	0	0	0	0	0	0	0	0
K00138	0	0	0	0	0	0	0	0	0	0	0	2	1	1	0	0	0	0	0	1	0	0	0	0	0	0	1	0	0	0	0	0	0	0	0	0	0	1	0	0	0	0	0	0	0	0	1	0	0
K00140	3	0	0	1	0	0	1	3	1	0	1	1	3	0	0	0	1	0	0	0	0	0	2	1	0	0	0	0	1	0	1	0	0	2	0	0	0	0	0	0	0	0	0	0	1	0	0	0	0
K00145	0	1	1	0	1	1	0	1	1	0	1	1	1	0	0	1	2	1	1	0	1	1	0	0	0	0	1	0	1	1	0	1	1	0	1	1	1	1	1	1	1	1	0	1	1	0	1	0	0
K00146	0	0	0	0	0	0	0	0	0	0	0	0	1	0	0	0	0	0	0	0	0	0	0	0	0	0	1	0	0	0	0	0	0	0	0	0	0	0	0	0	0	0	0	0	0	0	0	0	0
K00147	0	1	1	0	1	1	0	1	1	0	1	1	1	0	0	1	1	1	1	0	1	1	0	0	0	0	1	0	1	1	0	1	1	1	0	1	1	1	1	1	1	1	0	2	1	0	1	0	0
K00148	0	0	0	0	0	0	0	0	0	0	0	0	1	0	0	0	0	0	0	0	0	0	0	0	0	0	0	0	0	0	0	0	0	0	0	0	0	0	0	0	0	0	0	0	0	0	0	0	0
K00150	0	0	0	0	0	0	0	0	0	0	0	1	0	1	1	0	0	1	0	1	0	0	0	0	0	1	0	0	0	0	0	0	0	1	0	0	0	0	1	0	0	0	0	0	0	0	0	0	1
K00151	0	0	0	0	0	0	0	0	0	0	0	0	1	0	0	0	0	0	0	0	0	0	0	0	0	0	1	0	0	0	0	0	0	0	0	0	0	0	0	0	0	0	0	0	0	0	0	0	0
K00153	0	0	0	0	0	0	0	0	0	0	0	0	0	0	0	0	0	0	0	0	0	0	0	0	0	0	0	0	0	0	0	0	0	0	0	0	0	0	0	0	0	0	0	0	0	0	0	0	0
K00154	0	0	0	0	0	0	0	0	0	0	0	0	2	0	0	0	0	0	0	0	0	0	0	0	0	0	0	0	0	0	0	0	0	0	0	0	0	0	0	0	0	0	0	0	0	0	0	0	0
K00156	0	0	0	0	0	0	0	0	0	0	0	0	0	0	0	0	0	0	0	0	0	0	0	0	0	0	1	0	0	0	0	0	0	0	0	0	0	0	0	0	0	0	0	0	0	0	0	0	0
K00161	0	0	0	0	0	0	0	0	1	0	0	0	1	0	0	1	0	0	1	0	0	1	0	0	0	0	0	0	0	0	0	0	0	1	0	1	0	0	2	0	0	0	0	1	0	0	0	0	0
K00162	0	0	0	0	0	0	0	1	1	0	0	0	0	0	0	0	0	0	1	0	0	1	0	0	0	0	0	0	1	1	0	0	0	1	0	1	0	0	1	0	0	0	0	1	0	0	0	0	0
K00163	0	0	0	0	0	0	0	0	1	0	0	0	2	0	0	0	0	0	0	0	0	0	0	0	1	0	1	0	0	0	0	0	0	0	0	0	1	1	0	0	0	0	0	0	0	0	1	0	0
K00164	0	0	0	0	0	0	0	0	1	0	0	0	1	0	0	0	0	0	0	0	0	0	0	0	0	0	1	0	0	0	0	0	0	0	0	0	1	0	1	0	0	0	0	0	0	0	0	0	0
K00166	0	0	0	0	0	0	0	0	0	0	0	0	2	0	0	0	0	0	0	0	0	0	0	0	0	0	0	0	0	0	0	0	0	0	0	0	0	0	0	0	0	0	0	0	0	0	0	0	0
K00167	0	0	0	0	0	0	0	0	0	0	0	0	2	0	0	0	0	0	1	0	0	1	0	0	0	0	0	0	0	0	0	0	0	1	0	1	0	0	0	0	0	0	0	1	0	0	0	0	0
K00169	1	1	1	4	1	0	1	2	0	4	2	1	0	0	3	1	1	0	1	0	1	1	2	1	2	2	0	2	0	0	1	1	1	0	1	1	0	0	0	1	0	2	0	1	1	1	0	2	2
K00170	1	1	1	4	0	0	1	4	0	3	2	1	0	0	3	1	1	0	1	0	1	1	3	1	2	2	0	2	0	0	1	1	1	0	1	2	0	0	0	1	0	2	0	1	1	1	0	2	2
K00171	0	1	1	2	1	0	1	1	0	1	2	1	0	0	1	1	1	0	1	0	1	1	0	0	2	2	0	1	0	0	0	1	1	0	1	1	0	0	0	1	0	0	0	1	1	0	0	2	2
K00172	1	1	1	4	1	0	1	3	0	3	2	1	0	0	3	1	1	0	0	0	1	0	1	1	1	2	0	2	0	0	1	1	1	0	1	0	0	0	0	1	0	2	0	0	1	1	0	2	2
K00174	4	3	0	3	1	2	6	4	1	3	4	1	1	1	2	0	3	1	2	1	1	2	3	5	2	4	0	2	2	1	1	1	1	2	6	1	0	1	1	1	3	2	1	2	5	5	0	3	3
K00175	3	3	0	3	1	2	5	4	1	3	5	1	1	1	2	0	2	1	2	1	1	2	3	4	2	4	0	2	2	1	1	1	1	2	5	1	0	1	1	2	2	2	1	2	5	5	0	3	3
K00176	0	0	0	1	0	0	2	0	0	1	2	0	0	0	1	0	1	0	1	0	0	1	1	0	1	1	0	1	1	0	0	0	0	0	3	0	0	1	0	0	0	1	1	1	2	2	0	1	0
K00177	2	0	0	1	1	0	3	3	0	2	3	1	0	0	1	0	1	0	0	0	0	1	2	2	1	3	0	1	1	1	0	1	1	1	4	0	0	1	1	0	0	2	1	1	4	3	0	1	2
K00179	3	1	0	3	0	0	0	6	0	1	1	0	1	0	0	0	3	1	0	0	0	0	3	2	1	1	0	2	0	0	0	0	0	0	0	0	0	1	1	0	0	1	0	0	1	0	0	3	1
K00180	3	1	0	3	0	0	0	6	0	0	1	0	1	0	0	0	3	1	0	0	0	0	2	2	1	1	0	1	0	0	0	0	0	0	0	0	0	1	1	0	0	1	0	0	1	0	0	3	1
K00192	0	0	0	1	0	0	0	0	0	0	0	0	0	0	0	0	0	0	0	0	0	0	1	0	1	0	0	0	0	0	1	0	0	0	0	0	0	0	0	0	0	1	0	0	0	0	0	0	0
K00193	1	1	1	1	1	1	1	1	0	0	1	0	0	0	1	1	1	1	0	0	1	0	1	1	1	1	0	1	1	1	1	1	1	1	1	0	0	0	1	1	1	1	1	0	1	1	0	1	1
K00194	1	1	1	1	1	1	1	1	0	0	1	0	0	0	1	1	1	1	0	0	1	0	1	1	1	1	0	1	1	1	1	1	1	1	1	0	0	0	1	1	0	0	0	0	1	1	0	1	1
K00196	0	0	0	0	0	0	0	0	0	0	0	0	0	0	0	0	0	1	0	0	0	0	0	0	0	0	0	0	0	0	0	1	0	0	0	0	0	0	1	1	0	0	0	0	0	0	0	0	0
K00197	1	1	1	1	1	1	1	2	0	0	1	0	0	0	2	1	1	1	0	0	1	0	1	1	1	1	0	1	1	1	1	1	1	1	1	0	0	0	1	1	1	0	1	0	1	1	0	1	1
K00198	2	1	1	0	1	1	1	1	0	0	1	0	0	0	1	1	2	1	0	0	1	0	0	1	0	1	0	1	1	1	0	1	1	2	2	0	0	0	1	1	1	0	1	0	2	1	0	1	1
K00200	0	0	0	1	0	0	0	0	0	0	0	0	0	0	0	0	0	0	1	0	0	1	1	0	1	0	0	0	0	0	1	0	0	0	0	1	0	0	0	0	0	0	0	1	0	0	2	0	0
K00201	0	0	0	1	0	0	0	0	0	0	0	0	0	0	0	0	0	0	3	0	0	3	1	0	1	0	0	0	0	0	1	0	0	0	0	3	0	0	0	0	0	0	0	2	0	0	1	0	0
K00202	0	0	0	0	0	0	0	0	0	0	0	0	0	0	0	0	0	0	1	0	0	1	1	0	1	0	0	0	0	0	1	0	0	0	0	1	0	0	0	0	0	0	0	1	0	0	1	0	0
K00208	0	0	0	0	1	0	0	0	2	0	0	1	1	0	0	0	0	0	0	0	0	0	0	0	0	0	1	0	0	0	0	0	0	1	0	0	1	1	0	0	0	0	0	0	0	0	1	0	0
K00209	0	0	0	0	0	0	0	0	0	0	0	0	0	0	0	0	0	0	0	0	0	0	0	0	0	0	0	0	0	0	0	0	0	0	0	0	0	0	0	0	0	0	0	0	0	0	0	0	0
K00215	0	1	1	0	3	1	0	1	1	1	1	1	1	0	0	1	1	1	1	0	1	1	0	0	0	0	1	0	1	1	0	1	1	0	1	1	1	1	1	1	1	1	0	1	1	0	1	0	0
K00216	0	0	0	0	0	0	0	0	0	0	0	0	0	0	0	0	0	0	0	0	0	0	0	0	0	0	1	0	0	0	0	0	0	0	0	0	0	0	0	0	0	0	0	0	0	0	0	0	0
K00219	0	0	0	0	0	0	0	4	1	0	0	0	1	0	0	1	1	0	0	0	0	0	0	0	0	1	1	1	0	0	0	0	0	0	0	0	0	0	2	3	0	0	0	0	0	0	0	0	1
K00220	0	0	0	0	0	0	0	0	1	0	0	0	0	0	0	0	0	0	1	0	1	1	0	0	0	0	0	0	0	0	0	1	0	0	0	1	0	0	0	0	0	0	0	1	0	0	0	0	0
K00226	0	0	0	0	0	0	0	0	0	1	0	0	0	0	0	0	0	1	0	0	0	1	0	0	0	0	0	1	0	0	0	0	0	1	0	0	0	0	2	0	0	0	0	0	0	0	0	1	0
K00228	0	0	0	0	0	0	0	0	1	0	0	1	1	0	0	0	0	0	0	0	0	0	0	0	0	0	1	0	0	0	0	0	0	0	0	0	1	1	0	0	0	0	0	0	0	0	1	0	0
K00230	0	0	0	0	0	0	0	0	0	0	0	0	0	0	0	0	0	0	0	0	0	0	0	0	0	0	1	0	0	0	0	0	0	0	0	0	0	0	0	0	0	0	0	0	0	0	0	0	0
K00231	0	0	0	0	0	0	0	0	0	0	0	0	1	0	0	1	0	0	0	0	1	0	0	0	0	0	0	0	0	0	0	0	0	0	0	0	0	0	0	0	0	0	0	0	0	0	0	0	0
K00239	0	2	0	1	1	0	1	1	1	1	4	1	1	1	1	0	5	1	2	1	1	2	2	1	1	1	1	1	0	0	2	0	0	1	1	2	1	1	2	1	0	1	0	2	3	1	1	1	1
K00240	0	1	0	0	0	0	0	2	1	0	0	0	1	0	1	0	2	1	2	0	0	2	1	0	0	1	1	1	0	0	2	0	0	0	0	2	1	0	1	0	0	0	0	1	0	0	1	1	1
K00241	0	2	0	0	0	0	0	3	1	0	0	0	1	0	1	0	0	0	0	0	0	0	0	0	0	0	1	0	0	0	0	0	0	1	0	0	0	0	0	2	0	2	0	0	0	0	0	0	1
K00242	0	0	0	0	0	0	0	0	2	0	0	0	1	0	0	0	0	0	0	0	0	0	0	0	0	0	1	0	0	0	0	0	0	0	0	0	1	0	0	0	0	0	0	0	0	0	0	0	0
K00243	0	0	0	0	0	0	0	0	0	0	0	0	1	0	0	0	0	0	0	0	0	0	0	0	0	0	0	0	0	0	0	0	0	0	0	0	0	1	0	0	0	0	0	0	0	0	0	0	0
K00244	0	0	0	0	0	0	0	0	0	0	0	0	0	0	0	0	0	0	0	0	0	0	0	0	0	0	1	0	0	0	0	0	0	0	0	0	0	0	0	0	0	0	0	0	0	0	0	0	0
K00245	0	0	0	0	0	0	0	0	1	0	0	1	0	0	0	0	0	0	0	0	0	0	0	0	0	0	1	0	0	0	0	0	0	0	0	0	0	1	0	0	0	0	0	0	0	0	0	0	0
K00246	0	0	0	0	0	0	0	0	0	0	0	0	0	0	0	0	0	0	0	0	0	0	0	0	0	0	1	0	0	0	0	0	0	0	0	0	0	0	0	0	0	0	0	0	0	0	0	0	0
K00247	0	0	0	0	0	0	0	0	0	0	0	0	0	0	0	0	0	0	0	0	0	0	0	0	0	0	1	0	0	0	0	0	0	0	0	0	0	0	0	0	0	0	0	0	0	0	0	0	0
K00248	3	1	1	0	0	0	4	5	0	0	1	0	0	0	1	0	1	0	0	0	0	0	0	4	0	5	0	1	0	0	0	0	1	0	1	0	0	0	0	2	0	2	0	0	1	4	0	0	5
K00249	0	0	0	0	0	0	0	1	5	0	0	0	1	0	0	0	2	0	0	0	0	0	0	0	0	0	0	0	0	0	0	0	0	1	0	0	0	0	0	1	0	1	0	0	0	0	0	0	0
K00252	0	0	0	0	0	0	0	0	2	0	0	0	2	0	0	0	0	0	1	0	0	1	0	0	0	0	0	0	0	0	0	0	0	0	0	1	0	0	0	0	0	0	0	0	0	0	0	0	0
K00253	0	0	0	0	0	0	0	1	0	0	0	0	0	0	0	0	1	0	0	0	0	0	0	0	0	0	0	0	0	0	0	0	0	0	0	0	0	0	0	0	0	0	0	0	0	0	0	0	0
K00254	1	0	0	0	0	0	0	0	1	0	0	1	2	0	0	0	0	0	0	0	0	0	0	0	0	0	1	0	0	0	0	0	0	0	0	0	1	1	0	0	0	0	0	0	0	0	1	0	0
K00255	0	0	0	0	0	0	0	1	0	0	0	0	2	0	0	0	0	0	0	0	0	0	0	0	0	0	0	0	0	0	0	0	0	0	0	0	0	0	0	0	0	0	0	0	0	0	0	0	0
K00259	0	0	0	0	0	0	0	1	2	0	1	2	1	0	0	0	1	1	1	0	1	1	0	0	0	0	0	1	0	0	0	1	1	0	1	1	0	2	1	0	0	0	0	1	1	0	1	2	0
K00260	0	0	1	0	0	0	0	0	0	0	0	0	0	0	0	0	0	0	0	0	0	0	0	0	0	0	0	0	0	0	0	0	0	0	0	0	0	0	0	0	0	0	0	0	0	0	0	0	0
K00261	1	0	0	0	0	0	3	2	0	1	1	0	2	1	1	0	0	3	0	1	0	0	1	1	2	2	0	1	0	0	1	0	1	2	1	0	0	0	1	0	0	0	0	0	1	1	0	1	2
K00262	0	0	0	1	1	1	0	0	0	0	0	1	0	0	0	0	1	0	0	0	0	0	0	0	1	0	1	0	1	1	0	1	1	1	0	0	1	1	0	0	1	0	0	0	0	0	1	0	0
K00263	0	0	0	0	0	0	0	0	1	1	1	0	2	0	0	0	0	0	0	0	0	0	0	0	0	0	0	0	0	0	0	0	0	0	0	0	0	0	0	0	0	0	0	0	0	0	0	0	0
K00265	0	0	0	0	0	0	0	0	1	0	0	1	1	0	0	0	0	0	1	0	0	1	1	0	0	0	1	0	0	1	0	0	0	0	0	3	0	1	2	0	0	0	0	1	0	0	1	0	0
K00266	2	3	2	1	3	1	2	3	2	3	0	2	1	0	0	0	3	1	1	0	2	1	1	2	0	0	1	1	2	2	1	1	2	1	0	1	0	1	2	3	1	5	1	1	0	2	1	2	2
K00275	0	0	0	0	0	0	0	0	1	0	0	1	2	0	0	0	0	0	0	0	0	0	0	0	0	0	1	0	0	0	0	0	0	0	0	0	0	0	0	0	0	0	0	0	0	0	0	0	0
K00276	0	0	0	0	0	0	0	0	0	0	0	0	0	0	0	0	0	0	0	0	0	0	0	0	0	0	1	0	0	0	0	0	0	0	0	0	0	0	0	0	0	0	0	0	0	0	1	0	0
K00278	0	1	1	0	1	1	0	0	1	1	0	0	1	0	0	1	1	1	0	0	1	0	1	0	0	0	1	1	1	1	0	0	1	0	1	0	3	1	1	1	1	0	0	0	0	0	1	1	0
K00281	0	0	0	0	0	0	0	0	1	0	0	0	1	0	0	0	0	0	0	0	0	0	0	0	0	0	1	0	0	0	0	0	0	0	0	1	0	0	1	0	0	0	0	0	0	0	0	0	0
K00282	2	0	0	2	0	0	2	1	0	1	2	0	0	0	1	0	1	0	1	0	0	1	1	2	2	1	0	3	2	0	2	0	0	2	1	1	1	1	1	0	0	0	2	0	1	2	0	2	1
K00283	2	0	0	2	0	0	2	1	0	1	2	0	0	0	1	0	1	0	1	0	0	1	1	2	3	1	0	2	2	0	1	0	0	2	1	1	1	1	1	0	0	0	2	1	1	2	0	2	1
K00285	0	0	0	1	0	0	0	0	2	0	0	1	1	0	0	0	1	0	0	0	0	0	0	0	0	0	1	0	0	0	0	0	0	0	0	0	0	0	0	0	0	0	0	0	0	0	0	0	0
K00286	1	1	0	0	1	1	1	1	1	0	1	1	1	0	0	1	1	2	1	0	1	1	0	1	0	0	1	0	1	1	1	1	1	1	0	1	1	1	1	1	1	1	0	1	1	1	1	0	0
K00287	0	0	0	0	0	0	0	0	1	0	0	1	1	0	0	0	0	0	0	0	0	0	0	0	0	0	1	0	0	0	0	0	0	0	0	0	1	1	1	0	0	0	0	0	0	0	1	0	0
K00290	0	0	0	0	0	0	0	0	0	0	0	0	0	0	0	0	0	0	0	0	0	0	0	0	0	0	0	0	0	0	0	0	0	0	0	0	0	0	0	0	0	0	0	0	0	0	0	0	0
K00294	0	0	0	0	0	0	0	0	0	0	0	0	0	1	1	0	0	0	0	1	0	0	0	0	0	1	0	1	1	1	0	0	0	0	0	0	0	0	0	0	0	0	0	0	0	0	0	1	1
K00297	2	2	1	1	2	0	3	7	1	0	2	0	1	0	0	1	3	2	0	0	2	0	1	2	0	1	1	0	1	0	2	1	1	4	2	0	1	0	3	2	1	2	1	0	2	3	1	0	1
K00299	0	0	0	0	0	0	0	0	0	0	0	0	0	0	0	0	0	0	0	0	0	0	0	0	0	0	1	0	0	0	0	0	0	0	0	0	0	0	0	0	0	0	0	0	0	0	0	0	0
K00300	0	0	0	0	0	0	0	0	0	0	0	0	0	0	0	0	0	0	0	0	0	0	0	0	0	0	0	0	0	0	0	0	0	0	0	0	0	0	0	0	0	0	0	0	0	0	0	0	0
K00302	0	0	0	0	0	0	0	0	1	0	0	0	1	0	0	0	0	0	0	0	0	0	0	0	0	0	0	0	0	0	0	0	0	0	0	0	0	0	0	0	0	0	0	0	0	0	1	0	0
K00303	0	0	0	0	0	0	0	0	1	0	0	0	0	0	0	0	0	0	0	0	0	0	0	0	1	0	0	0	0	0	0	0	0	0	0	0	0	0	0	0	0	0	0	0	0	0	1	0	0
K00304	0	0	0	0	0	0	0	0	1	0	0	0	0	0	0	0	0	0	0	0	0	0	0	0	0	0	0	0	0	0	0	0	0	0	0	0	0	0	0	0	0	0	0	0	0	0	1	0	0
K00305	0	0	0	0	0	0	0	0	1	0	0	0	1	0	0	0	0	0	0	0	0	0	0	0	0	0	0	0	0	0	0	0	0	0	0	0	0	0	0	0	0	0	0	0	0	0	0	0	0
K00311	0	0	0	0	0	0	0	1	1	0	0	0	5	0	0	0	0	0	0	0	0	0	0	0	0	0	0	0	1	1	0	0	0	0	0	0	0	0	0	0	0	0	0	0	0	0	0	0	0
K00313	1	0	0	0	0	0	2	0	0	0	0	0	0	1	1	0	0	0	0	0	0	0	0	2	0	1	0	0	0	0	0	0	1	0	0	0	0	0	0	0	0	0	0	0	0	2	0	1	1
K00315	0	0	0	0	0	0	0	0	3	0	0	0	0	0	0	0	0	0	0	0	0	0	0	0	0	0	0	0	0	0	0	0	0	0	0	0	0	0	0	0	0	0	0	0	0	0	0	0	0
K00316	0	0	0	0	0	0	0	0	0	0	0	0	0	0	0	0	0	0	0	0	0	0	0	0	0	0	0	0	0	0	0	0	0	0	0	0	0	0	0	0	0	0	0	0	0	0	0	0	0
K00318	0	0	0	0	0	0	1	0	0	1	0	0	0	1	1	0	0	0	0	1	0	0	0	0	0	1	0	1	0	0	0	0	0	1	0	0	0	0	0	0	0	0	0	0	0	1	0	1	1
K00319	0	0	0	1	0	0	0	0	0	0	0	0	0	0	0	0	0	0	0	0	0	0	1	0	1	0	0	0	0	0	1	0	0	0	0	0	0	0	0	0	0	0	0	0	0	0	0	0	0
K00320	0	0	0	1	0	0	0	0	0	0	0	0	0	0	0	0	0	0	0	0	0	0	1	0	1	0	0	0	0	0	0	0	0	0	0	0	0	0	0	0	0	0	0	0	0	0	0	0	0
K00322	0	0	0	0	0	0	0	0	0	0	0	0	1	0	0	0	0	0	0	0	0	0	0	0	0	0	1	0	0	0	0	0	0	0	0	0	0	0	0	0	0	0	0	0	0	0	0	0	0
K00324	0	0	0	0	0	0	0	0	2	0	0	0	4	0	0	0	0	0	2	0	0	2	0	0	0	0	1	0	2	0	0	0	0	0	0	2	2	0	0	0	0	0	0	2	0	0	0	0	0
K00325	0	0	0	0	0	0	0	0	1	0	0	0	3	0	0	0	0	0	1	0	0	1	0	0	0	0	2	0	1	0	0	0	0	0	0	1	1	0	0	0	0	0	0	1	0	0	0	0	0
K00330	0	1	0	0	0	0	0	0	1	0	0	2	0	0	0	1	0	0	1	0	1	1	0	0	0	1	1	1	0	0	0	0	0	2	0	1	1	2	0	0	0	1	0	0	0	0	1	1	1
K00331	1	1	0	1	0	1	2	0	1	0	0	2	0	1	1	1	1	2	2	1	1	2	1	1	0	1	1	1	0	0	1	0	0	2	0	2	1	2	0	1	1	1	0	1	0	1	1	1	1
K00332	1	1	0	1	0	0	1	0	1	0	0	1	0	0	1	1	0	1	2	0	1	2	1	1	0	1	0	0	0	0	0	0	0	1	0	2	1	1	0	1	0	1	0	0	0	1	1	1	1
K00333	1	1	0	1	0	1	1	0	1	0	0	1	0	0	1	1	1	2	3	0	1	2	1	1	0	1	0	1	0	0	0	0	0	1	0	3	1	1	0	1	1	1	0	1	0	1	1	1	1
K00334	0	2	1	1	2	1	1	4	1	1	1	1	0	0	0	1	2	1	0	0	4	0	1	0	0	0	1	2	2	1	1	0	1	1	2	0	1	1	5	2	1	4	1	1	0	1	1	2	0
K00335	1	1	1	1	2	1	1	6	1	3	4	1	0	0	0	1	4	3	1	0	3	1	1	1	0	0	1	5	3	1	1	0	1	3	2	1	1	1	5	2	2	6	2	2	2	1	1	2	0
K00336	0	0	0	0	0	0	0	0	1	0	0	2	0	0	0	0	0	0	1	0	0	1	0	0	0	0	1	1	0	0	0	0	0	1	0	1	1	2	1	0	0	0	0	1	0	0	1	1	0
K00337	1	1	0	1	1	0	1	0	1	0	0	2	0	0	1	1	1	1	1	0	1	2	1	1	0	1	1	1	0	0	0	1	1	2	1	1	1	2	1	1	0	1	0	1	0	1	1	1	1
K00338	1	0	0	0	0	0	1	0	1	1	0	2	0	0	1	0	1	2	2	0	1	2	1	1	0	1	1	1	0	0	0	0	0	1	0	2	1	2	0	0	0	0	0	0	0	1	1	2	0
K00339	0	1	0	0	0	0	1	0	1	0	0	2	0	0	0	1	0	0	0	0	1	2	0	0	0	1	1	1	0	0	0	0	0	1	0	0	1	2	0	1	0	0	0	1	0	0	1	1	1
K00340	0	0	0	0	0	0	0	0	1	0	0	1	0	0	1	0	1	0	0	0	1	2	0	0	0	1	1	1	0	0	0	0	0	0	0	0	0	2	0	0	0	0	0	1	0	0	1	1	1
K00341	1	1	0	1	0	0	1	0	1	0	1	2	0	0	1	0	0	0	1	0	0	3	1	1	1	2	1	1	0	0	0	0	0	1	1	0	0	2	0	0	0	0	0	3	1	1	2	1	1
K00342	1	1	0	0	0	0	2	0	1	0	0	2	0	0	3	2	1	1	1	0	1	2	1	1	0	2	1	1	0	0	0	0	0	3	0	1	0	2	0	1	0	0	0	2	0	2	1	1	2
K00343	0	0	0	0	0	0	0	0	1	0	0	2	0	0	1	1	1	1	2	0	1	2	1	0	0	1	1	1	0	0	0	0	0	2	0	1	0	2	0	1	0	1	0	2	0	0	1	1	1
K00344	0	0	0	0	0	0	0	1	3	0	0	0	0	0	0	0	0	0	1	0	0	1	0	0	1	0	1	0	0	0	0	0	0	1	0	0	0	0	0	0	0	0	0	0	0	0	0	0	0
K00346	0	0	0	0	0	0	0	0	0	0	0	0	1	0	0	0	0	0	0	0	0	0	0	0	0	0	1	0	0	0	0	0	0	0	0	0	0	0	0	0	0	0	0	0	0	0	1	0	0
K00347	0	0	0	0	0	0	0	0	0	0	0	0	1	0	0	0	1	0	0	0	0	0	0	0	0	0	1	0	0	0	0	0	0	0	0	0	0	0	3	0	0	0	0	0	0	0	1	0	0
K00348	0	0	0	0	0	0	0	1	0	0	0	0	1	0	0	0	1	0	0	0	0	0	0	0	0	0	1	0	0	0	0	0	0	0	0	0	0	0	3	0	0	0	0	0	0	0	1	0	0
K00349	0	0	0	0	0	0	0	1	0	0	0	0	1	0	0	0	1	0	0	0	0	0	0	0	0	0	1	0	0	0	0	0	0	0	0	0	0	0	3	0	0	0	0	0	0	0	1	0	0
K00350	0	0	0	0	0	0	0	0	0	0	0	0	1	0	0	0	1	0	0	0	0	0	0	0	0	0	1	0	0	0	0	0	0	0	0	0	0	0	3	0	0	0	0	0	0	0	1	0	0
K00351	0	0	0	1	0	0	0	0	0	0	0	0	1	0	0	0	1	0	0	0	0	0	0	0	0	0	1	0	0	0	0	0	0	0	0	0	0	0	4	0	0	0	0	0	0	0	1	0	0
K00355	0	0	0	0	0	0	0	0	0	0	0	0	0	0	0	0	0	0	0	0	0	0	0	0	0	0	1	0	0	0	0	0	0	0	0	0	0	0	1	0	0	0	0	0	0	0	0	0	0
K00362	0	0	0	0	0	0	0	0	0	0	0	0	1	0	0	0	0	0	0	0	1	0	0	0	0	0	2	0	0	0	0	0	0	0	0	0	0	0	0	0	0	0	0	0	0	0	0	1	1
K00363	0	0	0	0	0	0	0	0	0	0	0	0	1	0	0	0	0	0	0	0	0	0	0	0	0	0	1	0	0	0	0	0	0	0	0	0	0	0	0	0	0	0	0	0	0	0	0	0	0
K00364	0	0	0	0	0	0	0	0	0	0	0	0	0	0	0	0	0	0	0	0	0	0	0	0	0	0	1	0	0	0	0	0	0	0	0	0	0	0	0	0	0	0	0	0	0	0	0	0	0
K00366	0	0	0	0	0	0	0	0	0	0	0	0	0	0	0	0	0	0	0	0	0	0	0	0	0	0	0	0	0	0	0	0	0	0	0	0	0	1	0	0	0	0	0	0	0	0	0	0	0
K00368	0	0	0	0	0	0	0	0	0	0	0	0	0	0	0	0	0	0	0	0	0	0	0	0	0	0	0	0	0	0	0	0	0	0	0	0	0	0	0	0	0	0	0	0	0	0	0	0	0
K00370	0	0	0	0	0	0	0	0	0	1	0	0	2	0	0	0	0	0	1	0	0	1	0	0	0	0	4	0	0	0	0	0	0	0	0	2	0	0	0	0	0	0	0	0	0	0	0	0	1
K00371	0	0	0	0	0	0	0	0	0	0	0	0	2	0	0	0	0	0	1	0	0	1	0	0	0	0	2	0	0	0	0	0	0	0	0	3	0	0	0	0	0	0	0	0	0	0	0	0	1
K00372	0	0	0	0	0	0	0	0	0	0	0	0	1	0	0	0	0	0	0	0	0	0	0	0	0	0	1	0	0	0	0	0	0	0	0	0	0	0	0	0	0	0	0	0	0	0	1	0	0
K00373	0	0	0	0	0	0	0	0	0	0	0	0	1	0	0	0	0	0	0	0	0	0	0	0	0	0	1	0	0	0	0	0	0	0	0	0	0	0	0	0	0	0	0	0	0	0	0	0	0
K00374	1	0	0	0	0	0	0	0	0	0	0	0	1	0	0	0	0	0	0	0	0	0	0	0	0	0	1	0	0	0	0	0	0	0	0	0	0	0	0	0	0	0	0	0	0	0	0	0	0
K00375	0	0	0	0	0	0	0	0	2	0	0	1	5	0	0	0	0	0	0	0	0	0	0	0	0	0	2	0	0	0	0	0	0	0	0	0	0	1	0	0	0	0	0	0	0	0	0	0	0
K00376	0	0	0	0	0	0	0	0	0	0	0	1	1	0	0	0	0	0	0	0	0	0	0	0	0	0	0	0	0	0	0	0	0	1	0	0	0	1	0	0	0	0	0	0	0	0	0	0	0
K00378	0	0	0	0	0	0	0	0	0	0	0	0	0	0	0	0	0	0	0	0	0	0	0	0	0	0	0	0	0	0	0	0	0	0	0	0	0	0	0	0	0	0	0	0	0	0	0	0	0
K00380	0	0	0	0	0	0	0	0	0	0	0	0	0	0	0	0	0	0	0	0	0	0	0	0	0	0	1	1	0	0	0	0	0	0	1	0	0	0	0	0	0	0	0	0	0	0	1	0	0
K00381	0	0	0	0	0	0	0	0	1	0	0	0	2	1	0	0	0	0	2	1	0	2	0	0	0	0	1	0	0	0	0	0	0	0	0	2	1	0	0	0	0	0	0	1	0	0	1	0	0
K00382	1	1	0	0	1	0	2	5	2	1	1	0	1	0	0	2	3	1	1	0	1	1	0	1	1	1	1	1	1	1	0	1	1	2	1	2	2	2	2	1	1	0	1	1	1	1	1	1	1
K00383	0	0	0	0	0	0	0	0	1	0	0	0	2	0	0	1	0	1	0	0	0	0	0	0	0	0	1	0	0	0	0	0	0	0	0	0	0	0	0	0	0	0	0	0	0	0	1	0	0
K00384	1	1	1	1	1	0	2	1	2	3	2	3	2	1	2	1	2	1	2	1	2	1	4	1	2	4	1	0	2	1	1	1	1	5	1	1	0	2	3	1	1	1	1	1	1	2	1	1	4
K00389	0	0	0	0	0	0	0	0	0	0	0	0	0	0	0	0	0	0	0	0	0	0	0	0	0	0	1	0	0	0	0	0	0	0	0	0	0	0	0	0	0	0	0	0	0	0	0	0	0
K00390	0	0	0	0	0	0	1	1	1	0	1	1	1	1	2	1	0	0	1	1	0	1	1	0	1	2	1	0	0	0	1	0	0	0	0	1	1	1	1	1	0	0	0	1	1	1	1	0	2
K00392	0	0	0	0	0	0	0	0	0	0	0	1	0	0	0	0	0	0	0	0	0	0	0	0	0	0	0	0	0	0	0	0	0	0	0	0	0	2	0	0	0	0	0	0	0	0	0	0	0
K00394	0	0	0	0	0	0	0	1	0	0	0	0	0	0	0	0	1	0	0	0	0	0	0	0	0	0	0	0	0	0	0	0	0	0	0	0	0	0	0	0	0	0	0	0	0	0	0	0	0
K00395	0	0	0	0	0	0	0	1	0	0	0	0	0	0	0	0	1	0	0	0	1	0	0	0	0	0	0	0	0	0	0	0	0	0	0	0	0	0	0	0	0	0	0	0	0	0	0	0	0
K00404	0	0	0	1	0	0	0	0	1	0	0	1	1	0	0	1	0	0	0	0	0	0	0	0	0	0	0	0	0	0	0	0	0	0	0	0	0	1	0	0	0	0	0	0	0	0	3	0	0
K00405	0	0	0	0	0	0	0	0	1	0	0	1	0	0	0	0	0	0	0	0	0	0	0	0	0	0	0	0	0	0	0	0	0	0	0	0	0	1	0	0	0	0	0	0	0	0	1	0	0
K00406	0	0	0	0	0	0	0	0	1	0	0	1	1	0	0	0	0	0	1	0	0	0	0	0	0	0	0	0	0	0	0	0	0	1	0	0	0	1	0	0	0	0	0	0	0	0	1	0	0
K00411	0	0	0	0	0	0	0	0	1	0	0	2	2	1	0	0	0	0	0	1	0	0	0	0	0	0	0	0	0	0	0	0	0	0	0	0	1	1	0	0	0	0	0	0	0	0	1	1	0
K00412	0	0	0	0	0	0	0	0	2	0	0	1	1	1	0	0	0	0	1	1	0	1	0	0	0	0	0	0	0	0	0	0	0	1	0	1	1	1	0	0	0	0	0	0	0	0	1	1	0
K00413	0	0	0	0	0	0	0	0	1	0	0	0	1	0	0	0	0	0	0	0	0	0	0	0	0	0	0	0	0	0	0	0	0	0	0	0	1	0	0	0	0	0	0	0	0	0	1	0	0
K00424	0	0	0	0	0	0	0	0	0	0	0	0	0	0	0	0	0	0	0	0	0	0	0	0	0	0	1	0	0	0	0	0	0	0	0	0	0	0	0	0	0	0	0	0	0	0	0	0	0
K00425	0	0	0	0	0	0	1	0	0	0	0	0	0	0	0	0	0	0	1	0	0	1	0	0	0	0	3	0	0	0	0	0	0	1	0	1	0	0	0	0	0	0	0	0	0	0	1	0	0
K00426	0	0	0	0	0	0	0	0	0	0	0	0	0	0	0	0	0	0	0	0	0	0	0	0	0	0	3	0	0	0	0	0	0	1	0	0	0	0	0	0	0	0	0	0	0	0	1	0	0
K00427	0	0	0	0	0	0	0	0	0	0	0	0	0	0	0	0	0	0	0	0	0	0	0	0	0	0	1	0	0	0	0	0	0	0	0	0	0	0	0	0	0	0	0	0	0	0	0	0	0
K00428	0	0	0	0	0	0	0	0	0	0	0	2	4	0	0	0	1	0	0	0	0	0	0	0	0	0	0	0	0	0	0	0	0	0	0	0	0	2	0	0	0	0	0	0	0	0	1	0	0
K00432	0	0	0	0	0	0	0	0	0	1	0	1	0	0	0	0	0	0	0	0	0	0	0	0	0	0	1	0	0	0	0	0	0	0	0	0	0	1	0	0	0	0	0	0	0	0	1	0	0
K00433	0	0	0	0	0	0	0	0	0	0	0	0	0	0	0	0	0	0	0	0	0	0	0	0	0	0	1	0	0	0	0	0	0	0	0	0	0	0	0	0	0	0	0	0	0	0	0	0	0
K00435	0	0	0	0	0	0	0	0	0	0	0	0	0	1	0	0	0	0	0	1	0	0	0	0	0	0	0	0	0	0	0	0	0	0	0	0	0	0	0	0	0	0	0	0	0	0	0	0	0
K00436	0	0	1	0	0	0	0	0	0	1	1	0	1	0	1	0	0	1	0	0	0	0	0	0	2	1	0	0	0	0	0	0	0	0	1	0	0	0	1	0	0	1	1	0	0	0	0	0	1
K00441	0	0	0	0	0	0	0	0	0	0	0	0	0	0	0	0	0	0	0	0	0	0	1	0	3	0	0	0	0	0	1	0	0	0	0	0	0	0	0	0	0	0	0	0	0	0	0	0	0
K00446	0	0	0	0	0	0	0	0	0	0	0	1	1	0	0	0	0	0	0	0	0	0	0	0	0	0	0	0	0	0	0	0	0	0	0	0	0	0	0	0	0	0	0	0	0	0	0	0	0
K00448	0	0	0	0	0	0	0	0	1	0	0	0	0	0	0	0	0	0	0	0	0	0	0	0	0	0	0	0	0	0	0	0	0	0	0	0	0	0	0	0	0	0	0	0	0	0	0	0	0
K00449	0	0	0	0	0	0	0	0	2	0	0	0	0	0	0	0	0	0	0	0	0	0	0	0	0	0	0	0	0	0	0	0	0	0	0	0	0	1	0	0	0	0	0	0	0	0	0	0	0
K00451	0	0	0	0	0	0	0	0	0	0	0	0	0	0	0	0	0	0	0	0	0	0	0	0	0	0	0	0	0	0	0	0	0	0	0	0	0	0	0	0	0	0	0	0	0	0	0	0	0
K00453	0	0	0	0	0	0	0	0	0	0	0	0	0	0	0	0	0	0	0	0	0	0	0	0	0	0	0	0	0	0	0	0	0	0	0	0	0	0	0	0	0	0	0	0	0	0	0	0	0
K00455	0	0	0	0	0	0	0	0	0	0	0	0	2	0	0	0	0	0	0	0	0	0	0	0	0	0	1	0	0	0	0	0	0	0	0	0	0	0	0	0	0	0	0	0	0	0	0	0	0
K00457	0	0	0	0	0	0	0	0	1	0	0	0	1	0	0	0	0	0	0	0	0	0	0	0	0	0	0	0	0	0	0	0	0	0	0	0	0	0	0	0	0	0	0	0	0	0	0	0	0
K00459	0	0	0	0	0	0	0	0	2	0	0	2	2	0	0	0	1	0	1	0	0	1	0	0	0	0	0	1	1	1	0	1	0	0	0	1	0	1	0	0	0	0	1	0	0	0	0	0	0
K00477	0	0	0	0	0	0	0	0	0	0	0	0	0	0	0	0	0	0	0	0	0	0	0	0	0	0	0	0	0	0	0	0	0	0	0	0	0	1	0	0	0	0	0	0	0	0	0	0	0
K00479	0	0	0	0	0	0	0	0	1	0	0	0	2	0	0	0	0	0	0	0	0	0	0	0	0	0	0	0	0	0	0	0	0	0	0	0	0	0	0	0	0	0	0	0	0	0	0	0	0
K00481	0	0	0	0	0	0	0	0	1	0	0	0	0	0	0	0	0	0	0	0	0	0	0	0	0	0	0	0	0	0	0	0	0	0	0	0	0	0	0	0	0	0	0	0	0	0	0	0	0
K00483	0	0	0	0	0	0	0	0	1	0	0	0	0	0	0	0	0	0	0	0	0	0	0	0	0	0	1	0	0	0	0	0	0	0	0	0	0	0	0	0	0	0	0	0	0	0	0	0	0
K00484	0	0	0	0	0	0	0	0	0	0	0	0	0	0	0	0	0	0	0	0	0	0	0	0	0	0	1	0	0	0	0	0	0	0	0	0	0	0	0	0	0	0	0	0	0	0	0	0	0
K00500	0	0	0	0	0	0	0	0	0	0	0	0	0	0	0	0	0	0	0	0	0	0	0	0	0	0	0	0	0	0	0	0	0	0	0	0	0	0	0	0	0	0	0	0	0	0	0	0	0
K00507	0	0	0	0	0	0	0	0	0	0	0	0	0	0	0	0	0	0	0	0	0	0	0	0	0	0	0	0	0	0	0	0	0	0	0	0	1	0	0	0	0	0	0	0	0	0	1	0	0
K00518	0	0	0	0	0	0	0	0	0	0	0	0	0	0	0	0	0	0	0	0	0	0	0	0	0	0	0	0	0	0	0	0	0	0	0	0	0	0	0	0	0	0	0	0	0	0	0	0	0
K00520	0	0	0	0	0	0	0	0	0	0	0	0	0	0	0	1	0	0	0	0	0	0	1	0	0	0	0	0	0	0	0	0	0	1	0	0	0	0	0	0	0	0	0	0	0	0	0	0	0
K00523	0	0	0	0	0	0	0	0	0	0	0	1	1	0	0	0	0	0	0	0	0	0	0	0	0	0	0	0	0	0	0	0	0	0	0	0	1	0	0	0	0	0	0	0	0	0	0	0	0
K00525	2	0	2	0	1	2	1	1	2	1	1	1	2	2	1	1	1	1	1	1	1	1	0	1	1	2	4	1	2	2	0	0	1	1	1	1	1	1	2	1	2	1	0	1	1	1	1	0	1
K00526	0	0	0	0	0	0	0	1	0	0	0	1	0	0	0	0	0	0	0	0	0	0	0	0	0	0	2	0	0	0	0	0	0	0	0	0	0	1	0	0	0	0	0	0	0	0	1	0	0
K00528	0	1	1	1	1	1	0	1	1	1	0	0	2	2	0	1	1	1	1	2	1	1	1	0	0	0	1	1	1	1	0	1	1	1	0	2	0	0	1	1	1	1	1	1	0	0	1	1	0
K00529	0	0	0	0	0	0	0	0	1	0	0	0	0	0	0	1	0	0	0	0	0	0	0	0	0	0	0	0	0	0	0	0	0	1	0	0	0	0	1	0	0	0	0	0	0	0	0	0	0
K00537	0	0	0	0	0	0	0	0	1	0	0	1	1	0	0	0	0	0	0	0	0	0	0	0	0	0	2	0	0	0	0	0	0	0	0	0	1	1	0	0	0	0	0	0	0	0	1	0	0
K00547	0	0	0	0	0	0	0	0	0	0	0	1	0	0	0	0	0	0	0	0	0	0	0	0	0	0	1	0	0	0	0	0	0	0	0	0	0	0	0	0	0	0	0	0	0	0	0	0	0
K00548	1	2	1	1	3	2	3	8	2	2	3	1	4	2	0	0	3	5	2	2	0	1	0	3	1	1	1	1	2	2	5	2	1	2	3	3	1	1	3	5	3	5	3	0	3	4	1	3	1
K00549	0	0	0	0	0	0	0	0	1	0	0	0	0	0	0	0	0	0	2	0	0	2	1	0	2	0	2	0	1	0	1	0	0	0	0	2	1	0	0	0	0	0	1	0	0	0	1	0	0
K00554	1	1	1	0	1	1	1	1	1	2	1	1	1	0	0	1	1	1	1	0	1	1	0	1	0	0	1	2	1	1	1	1	1	1	1	1	0	1	1	1	1	1	1	1	1	1	1	1	0
K00555	0	0	0	1	0	0	0	0	0	0	0	0	0	1	1	0	0	0	0	0	0	0	1	0	1	1	0	0	0	0	1	0	0	0	0	0	0	0	0	0	0	0	0	0	0	0	0	0	1
K00556	0	0	0	0	0	0	0	0	0	0	0	0	1	0	0	0	0	0	0	0	0	0	0	0	0	0	1	0	0	0	0	0	0	0	0	0	0	0	0	0	0	0	0	0	0	0	0	1	0
K00557	0	0	0	0	0	0	0	0	0	0	0	1	1	0	0	0	0	0	0	0	0	0	0	0	0	0	1	0	0	0	0	0	0	0	0	0	0	1	0	0	0	0	0	0	0	0	0	0	0
K00558	0	0	0	0	0	0	0	0	0	4	0	0	1	0	0	0	0	0	0	0	0	0	2	0	0	1	1	0	0	2	1	2	0	0	0	0	0	0	0	0	0	0	0	0	0	0	1	0	1
K00560	0	0	0	0	0	0	0	0	1	0	0	1	1	0	0	0	0	1	0	0	0	0	1	0	0	0	1	0	0	0	0	0	1	0	0	0	1	1	0	0	0	0	0	0	0	0	1	0	0
K00563	0	0	0	0	1	0	0	0	0	0	0	0	1	0	0	0	0	0	0	0	0	0	0	0	0	0	1	0	0	0	0	0	0	0	0	0	0	0	0	0	0	0	0	0	0	0	0	0	0
K00564	0	0	0	1	0	0	0	0	0	0	0	0	1	0	0	0	0	0	0	0	0	0	0	0	0	0	1	0	0	0	0	0	0	0	0	0	0	0	0	0	0	0	0	0	0	0	0	0	0
K00566	2	1	1	0	0	0	1	1	0	1	1	2	1	0	0	1	0	1	1	0	0	1	0	1	0	0	1	1	2	1	0	1	1	1	1	1	1	2	1	1	1	1	1	0	1	1	1	1	0
K00567	1	1	1	2	1	1	1	1	0	1	1	1	0	1	0	1	1	1	0	1	1	0	2	1	0	1	1	1	1	1	2	1	0	1	1	0	1	0	0	1	0	1	1	0	1	1	0	0	1
K00568	0	0	0	0	0	0	0	0	1	1	0	0	1	0	1	0	0	0	0	0	0	0	0	0	0	0	1	0	3	1	1	0	0	0	2	0	0	0	1	1	0	1	0	0	0	1	1	0	0
K00569	0	0	0	0	0	0	0	0	0	0	0	0	1	0	0	0	0	0	0	0	0	0	0	0	0	0	0	0	0	0	0	0	0	0	0	0	1	0	0	0	0	0	0	0	0	0	0	0	0
K00570	0	0	0	0	0	0	0	0	0	0	0	0	0	0	0	0	0	0	0	0	0	0	0	0	0	0	0	0	0	0	0	0	0	0	0	0	0	0	0	0	0	0	0	0	0	0	0	0	0
K00571	0	0	0	0	0	0	0	0	0	0	0	0	0	0	0	0	0	0	0	0	0	0	1	0	1	0	0	0	0	0	0	0	0	0	0	0	0	0	0	0	0	1	0	0	0	0	0	0	0
K00573	1	1	1	1	2	2	2	2	2	3	2	1	3	0	1	0	1	2	2	0	2	2	1	1	1	1	1	2	2	2	1	2	2	2	2	2	3	3	2	1	1	1	2	0	2	1	2	2	1
K00574	0	0	0	0	0	0	0	0	3	0	0	0	0	0	0	1	1	0	0	0	0	0	0	0	0	0	2	1	0	0	0	0	0	0	0	0	0	0	0	0	0	0	0	0	0	0	3	0	0
K00575	0	0	0	0	0	0	0	1	0	0	0	4	3	1	0	2	0	0	0	1	1	0	0	0	0	0	1	0	0	0	0	0	0	0	0	0	0	2	0	0	0	0	0	0	0	0	1	0	0
K00577	0	0	0	0	0	0	0	0	0	0	0	0	0	0	0	0	0	0	0	0	0	0	1	0	0	0	0	0	0	0	0	0	0	0	0	0	0	0	0	0	0	0	0	0	0	0	0	0	0
K00584	1	0	0	0	0	0	0	0	0	0	0	0	0	0	0	0	0	0	0	0	0	0	2	1	0	0	0	0	0	0	2	0	0	0	0	0	0	0	0	0	0	0	0	0	0	0	0	0	0
K00595	0	0	0	0	0	0	0	1	1	0	0	1	1	0	0	0	0	0	0	0	0	0	0	0	0	0	0	0	0	0	0	0	0	0	0	0	0	1	0	0	0	0	0	0	0	0	0	0	0
K00596	0	0	0	0	0	0	0	0	1	0	0	0	0	0	0	0	0	0	0	0	0	0	0	0	0	0	0	0	0	0	0	0	0	0	0	0	0	0	0	0	0	0	0	0	0	0	0	0	0
K00598	0	0	0	0	0	0	0	0	0	0	0	0	0	0	0	0	0	0	0	0	0	0	0	0	0	0	1	0	0	0	0	0	0	0	0	0	0	0	0	0	0	0	0	0	0	0	0	0	0
K00600	1	1	1	0	1	1	1	0	6	1	1	2	3	1	2	1	1	1	1	1	1	1	1	1	2	2	2	1	2	2	1	1	1	2	1	1	1	2	2	1	1	1	2	1	1	1	1	1	3
K00602	0	1	1	2	1	1	0	3	1	1	1	1	1	0	1	1	1	1	0	0	1	1	0	0	0	0	1	1	1	1	0	1	1	0	1	0	1	1	1	1	1	1	0	1	1	0	1	1	0
K00603	1	0	0	0	0	0	1	0	0	1	0	0	0	0	1	0	0	0	0	0	0	0	2	1	0	1	0	1	0	0	0	0	0	1	0	0	0	0	0	0	0	0	1	0	0	1	0	1	1
K00604	1	1	1	1	2	1	1	1	2	1	1	2	1	0	0	1	1	2	1	0	1	2	0	1	0	0	1	1	2	2	0	1	1	0	1	1	1	1	2	1	1	1	1	1	1	1	1	1	0
K00605	0	0	0	1	0	0	0	1	4	1	1	0	2	0	0	0	1	0	2	0	0	2	1	1	1	0	1	1	1	0	3	0	0	0	0	2	1	1	0	0	0	0	0	1	0	0	2	1	0
K00606	0	1	1	2	0	1	1	1	1	1	0	1	1	1	0	1	1	1	1	1	2	1	1	0	1	0	1	1	1	0	1	0	0	2	0	1	1	1	1	1	1	0	1	1	0	1	1	1	0
K00609	1	2	1	1	1	1	0	0	1	1	1	1	1	1	1	1	1	1	1	1	1	1	1	2	1	1	1	1	1	0	1	0	1	1	1	1	1	1	2	2	1	1	0	1	1	1	1	1	1
K00610	0	0	0	0	0	0	0	0	0	0	0	0	0	1	1	0	0	0	0	1	0	0	1	0	1	1	1	0	0	0	1	0	0	0	0	0	0	0	0	0	0	0	0	0	0	0	0	0	1
K00611	0	1	1	2	0	1	3	0	1	1	1	1	0	1	0	1	2	2	1	1	1	1	2	1	3	1	4	1	1	1	1	1	1	1	1	1	0	1	3	1	2	1	2	2	1	3	1	1	2
K00612	0	0	0	0	1	0	0	2	2	0	0	0	0	0	0	2	1	0	0	0	0	0	0	0	0	0	0	0	1	0	0	1	0	0	1	0	0	0	0	0	0	0	0	0	0	0	1	0	0
K00613	0	0	0	0	0	0	0	0	0	0	0	0	0	0	0	0	0	0	0	0	0	0	0	0	0	0	0	0	0	0	0	0	0	0	0	0	0	0	0	0	0	0	0	0	0	0	0	0	0
K00615	2	2	1	2	1	3	2	1	1	2	5	0	2	2	1	1	3	14	2	2	2	2	1	4	0	2	5	1	4	1	3	2	2	3	4	1	2	7	6	2	1	2	1	2	5	2	1	1	2
K00616	1	1	1	0	0	1	1	2	1	2	0	0	1	1	1	1	1	1	1	1	0	2	1	2	0	1	2	1	1	0	1	1	2	2	1	1	0	1	3	1	0	1	1	1	0	2	2	3	1
K00619	0	1	1	0	1	0	0	1	0	0	0	1	0	0	0	0	1	0	0	0	1	0	0	0	0	0	0	0	1	1	0	0	1	0	0	0	0	0	0	1	0	1	0	0	0	0	0	0	0
K00620	0	1	1	0	0	1	0	1	1	0	1	1	1	0	0	2	1	1	1	0	1	1	0	0	0	0	0	0	1	1	0	1	1	0	1	1	1	1	0	1	1	1	0	2	1	0	1	0	0
K00625	0	0	0	0	1	0	0	0	0	0	0	1	2	0	0	0	0	0	0	0	0	0	0	0	0	0	0	0	1	0	0	1	0	0	0	0	0	1	0	0	0	0	0	0	0	0	0	0	0
K00626	11	5	1	2	0	0	9	8	6	5	1	1	7	1	6	0	10	0	3	1	1	3	4	9	7	7	1	5	0	0	1	0	0	5	0	3	0	2	1	13	0	4	1	2	1	7	0	7	6
K00627	2	0	0	0	1	1	1	4	2	0	0	0	3	0	0	1	1	2	1	0	0	1	1	1	0	0	1	0	2	1	0	0	0	3	1	1	1	1	9	0	3	0	0	1	1	1	1	0	0
K00631	0	0	0	0	0	0	0	1	1	0	0	0	1	0	0	0	0	0	0	0	0	0	1	0	0	0	1	0	0	0	0	0	0	0	0	0	0	0	0	0	0	0	0	0	0	0	0	0	0
K00632	0	0	0	0	0	0	0	4	1	0	0	0	3	0	0	0	1	0	0	0	0	0	1	0	2	1	2	0	0	0	0	0	0	2	0	0	0	0	0	0	0	0	0	0	0	0	0	0	0
K00634	0	0	0	0	0	0	0	0	0	0	0	0	0	0	0	0	0	0	0	0	0	0	0	0	0	0	0	0	0	0	0	0	0	0	0	0	0	0	1	0	0	0	0	0	0	0	0	0	0
K00638	0	0	0	0	0	0	0	0	0	0	0	2	0	0	0	0	0	0	0	0	0	0	0	0	0	0	0	0	0	0	0	0	0	0	0	0	0	0	0	0	0	0	0	0	0	0	0	0	0
K00639	1	0	0	1	1	0	0	0	1	2	0	0	1	1	0	0	0	0	1	1	2	1	1	1	1	1	2	3	1	0	1	0	0	3	0	1	0	0	1	0	0	0	2	2	0	2	0	2	1
K00640	0	0	1	0	1	1	0	2	1	0	1	2	1	0	0	0	1	2	1	0	0	1	1	0	0	0	1	0	1	1	1	1	1	1	1	1	1	2	1	1	2	1	1	1	1	1	2	0	0
K00641	0	0	0	0	1	1	0	1	2	0	1	1	1	0	0	0	1	1	1	0	0	1	0	0	1	0	0	0	1	1	1	0	0	0	0	0	1	1	1	0	0	0	0	0	0	0	1	0	0
K00643	0	0	0	0	0	0	0	0	1	0	0	0	0	0	0	0	0	0	0	0	0	0	0	0	0	0	0	0	0	0	0	0	0	0	0	0	0	0	0	0	0	0	0	0	0	0	0	0	0
K00645	1	1	1	0	1	1	1	1	1	1	1	1	1	0	0	1	1	1	1	0	0	1	0	1	0	0	1	1	1	1	0	1	1	1	1	1	1	1	1	1	1	1	1	1	1	1	1	1	0
K00647	0	0	0	0	0	0	0	0	1	0	0	0	2	0	0	0	0	0	0	0	0	0	0	0	0	0	1	0	0	0	0	0	0	0	0	0	0	0	0	0	0	0	0	0	0	0	2	0	0
K00648	1	0	0	1	2	2	1	3	1	1	1	1	0	0	0	1	1	0	1	0	1	1	0	1	0	0	1	1	1	1	0	1	2	1	1	1	1	1	1	0	0	1	1	1	1	1	1	2	0
K00651	0	0	0	0	0	0	0	0	0	0	0	0	1	0	0	0	0	0	0	0	0	0	0	0	0	0	1	0	0	0	0	0	0	0	0	0	0	0	0	0	0	0	0	0	0	0	0	0	0
K00652	0	0	0	0	2	0	0	0	0	0	0	0	1	0	0	0	0	0	0	0	0	0	0	0	0	1	1	0	0	0	0	0	0	0	0	0	1	1	0	0	0	0	0	0	0	0	1	0	0
K00655	1	1	1	0	1	1	1	1	1	1	1	2	1	0	0	1	1	2	1	0	0	1	0	1	0	0	1	1	1	1	0	2	2	4	1	1	2	1	3	1	1	1	3	0	1	2	2	1	0
K00656	0	0	0	0	0	0	0	0	0	0	0	0	0	0	0	0	0	0	0	0	0	0	1	0	0	0	2	0	0	0	0	0	0	0	0	0	0	0	0	0	0	0	0	0	0	0	0	0	0
K00657	0	0	0	0	0	0	0	0	0	0	0	0	0	0	0	0	0	0	0	0	0	0	0	0	0	0	1	0	0	0	0	0	0	0	0	0	0	0	0	0	0	0	0	0	0	0	0	0	0
K00658	0	0	0	0	0	0	0	0	1	0	0	0	1	0	0	1	0	0	1	0	0	1	0	0	0	0	1	0	0	0	1	0	0	0	0	1	1	0	1	0	0	0	0	1	0	0	0	0	0
K00661	0	0	0	0	0	0	0	0	0	1	0	0	0	0	0	0	0	0	0	0	0	0	2	0	1	1	1	0	0	0	0	0	0	1	0	0	0	0	0	0	0	0	0	0	0	0	0	0	1
K00662	0	0	0	0	1	0	0	0	0	0	0	0	0	0	0	0	0	1	0	0	0	0	0	0	0	0	0	0	0	0	0	0	0	0	0	0	0	0	0	0	0	0	0	0	0	0	0	0	0
K00666	0	1	0	0	0	0	0	7	1	0	0	0	2	0	0	0	0	0	0	0	0	0	0	0	0	0	0	0	0	0	0	0	0	0	0	0	0	0	0	1	0	0	1	0	0	0	0	0	0
K00672	0	0	0	1	0	0	0	0	0	0	0	0	0	0	0	0	0	0	2	0	0	2	1	0	2	0	0	0	0	0	2	0	0	0	0	2	0	0	0	0	0	0	0	2	0	0	1	0	0
K00673	0	0	0	0	0	0	0	0	0	0	0	0	5	0	0	0	0	0	0	0	0	0	0	0	0	0	1	0	0	0	0	0	0	0	0	0	0	0	0	0	0	0	0	0	0	0	0	0	0
K00674	0	0	0	0	0	0	0	0	1	0	0	1	1	0	0	0	0	0	0	0	0	0	0	0	0	0	1	0	0	0	0	0	0	0	0	0	1	1	0	0	0	0	0	0	0	0	1	0	0
K00675	0	0	0	0	0	0	0	0	0	0	0	0	0	0	0	0	0	0	0	0	0	0	0	0	0	0	2	0	0	0	0	0	0	0	0	0	0	1	0	0	0	0	0	0	0	0	0	0	0
K00677	0	0	0	0	1	0	0	1	1	0	1	1	1	0	0	0	1	0	1	0	1	1	0	0	0	0	1	1	2	0	0	1	0	0	1	1	0	1	0	0	0	0	0	1	1	0	1	1	0
K00681	0	0	0	5	0	0	0	1	5	0	0	1	1	0	0	0	1	0	0	0	1	0	2	0	1	0	2	2	1	0	4	0	0	1	2	0	0	1	1	0	0	0	0	0	0	0	1	3	0
K00684	0	0	0	0	0	0	0	0	1	0	0	2	1	0	0	0	0	0	0	0	1	0	0	0	0	0	1	0	0	0	0	0	0	0	0	0	1	2	0	0	0	0	0	0	0	0	1	0	0
K00688	0	0	0	0	1	0	0	0	0	0	0	0	0	0	0	0	0	0	0	0	1	0	0	0	1	0	2	0	1	1	0	0	1	1	0	0	1	0	1	0	0	1	0	0	0	0	1	0	0
K00694	0	0	0	0	0	0	0	0	0	0	0	0	0	0	0	0	0	0	0	0	1	0	0	0	0	0	1	0	0	0	0	0	0	0	0	0	0	0	0	0	0	0	0	0	0	0	0	0	0
K00696	0	0	0	0	0	0	0	0	0	0	0	0	0	0	0	0	0	0	0	0	0	0	0	0	0	0	0	0	0	0	0	0	0	0	0	0	0	0	0	0	0	0	0	0	0	0	1	0	0
K00697	0	0	0	0	0	0	0	0	0	1	0	0	0	0	0	1	0	0	1	0	1	1	0	0	0	0	1	0	0	1	0	1	1	1	0	1	0	0	1	1	0	2	0	1	0	0	0	0	0
K00700	0	0	0	0	0	0	0	0	0	0	1	0	0	0	0	0	0	0	0	0	3	0	0	0	0	0	1	0	0	0	0	0	0	0	0	0	0	0	0	0	0	0	0	0	0	0	1	0	0
K00703	0	0	0	0	0	0	0	0	1	0	0	0	0	0	0	0	1	0	0	0	0	0	0	0	1	0	1	1	0	0	0	1	2	0	0	0	1	0	1	0	0	1	1	0	0	1	1	1	0
K00705	0	0	0	0	0	0	0	0	1	0	0	0	0	0	0	0	0	0	0	0	1	0	0	0	1	0	1	0	1	0	0	0	0	1	0	0	0	0	1	0	0	0	0	0	0	0	1	0	0
K00720	0	0	0	0	0	0	0	1	0	0	0	0	0	0	0	0	0	0	0	0	0	0	0	0	0	0	0	0	0	0	0	0	0	0	0	0	0	0	0	0	0	0	0	0	0	0	0	0	0
K00721	2	1	0	0	0	0	2	0	0	1	0	0	0	0	0	0	0	0	0	0	0	0	0	1	1	0	0	0	0	0	2	0	1	1	0	0	1	0	0	1	0	0	0	0	0	2	0	0	0
K00728	0	0	0	0	0	0	0	0	0	0	0	0	0	0	0	0	0	0	0	0	0	0	0	0	0	0	0	0	0	0	0	0	0	0	0	0	0	0	0	1	0	0	0	0	0	0	0	0	0
K00748	0	0	0	0	1	0	0	1	1	1	1	1	1	0	0	0	1	0	1	0	1	1	0	0	0	0	1	1	1	0	0	1	1	0	1	1	0	1	1	0	0	0	0	1	1	0	1	1	0
K00754	0	0	0	1	0	1	0	0	0	1	1	0	0	0	0	0	0	0	1	0	0	1	1	0	0	0	0	0	0	0	0	0	0	0	1	1	0	0	0	0	1	0	1	2	1	0	0	0	0
K00756	1	0	0	0	0	0	1	0	0	1	0	0	0	0	0	0	0	0	0	0	0	0	0	1	0	0	0	0	0	0	0	0	0	0	0	0	0	0	1	0	0	0	1	0	0	1	0	0	0
K00757	0	0	0	1	0	0	0	0	0	0	0	0	0	0	0	0	0	0	0	0	0	0	3	0	2	0	1	0	0	0	1	0	0	0	0	0	0	0	0	0	0	0	0	0	0	0	0	0	0
K00758	0	0	0	0	0	0	0	0	0	0	0	0	1	0	0	0	0	0	0	0	0	0	0	0	0	0	1	0	0	0	0	0	0	1	0	0	0	0	0	0	0	0	0	0	0	0	1	0	0
K00759	1	0	1	0	1	1	1	0	1	1	1	1	1	1	1	1	0	1	1	1	0	1	1	1	0	1	1	1	1	1	0	1	1	0	1	1	2	1	1	0	0	0	0	0	1	1	2	1	1
K00760	1	1	1	0	1	1	1	1	1	1	0	0	0	0	0	1	0	2	1	0	0	1	0	1	0	1	1	1	0	0	0	0	0	2	0	1	1	0	1	1	1	2	1	0	0	1	1	0	0
K00761	0	0	0	0	0	0	1	0	0	0	0	1	1	0	0	0	0	0	0	0	0	0	0	0	0	0	1	0	0	0	0	0	0	1	0	0	0	1	0	0	0	0	1	0	1	1	0	0	0
K00762	0	1	0	1	1	1	0	0	1	1	1	1	1	1	1	1	0	1	2	1	0	2	0	0	1	1	1	1	1	2	0	1	2	0	1	2	1	1	1	1	1	1	0	2	1	0	1	0	1
K00763	0	1	1	1	0	1	0	2	0	0	1	0	0	0	0	1	1	0	1	0	1	1	0	0	1	0	1	0	0	0	1	0	1	1	1	1	0	0	1	1	1	1	1	1	1	0	0	0	0
K00764	1	1	1	2	1	1	0	1	1	1	4	2	1	1	0	1	1	1	1	1	0	1	0	0	0	2	1	1	2	2	2	0	1	0	1	0	1	2	1	1	1	1	0	1	1	0	1	2	2
K00765	0	1	1	0	1	1	0	1	1	0	1	0	1	0	0	1	1	1	1	0	1	1	0	0	0	0	1	0	1	1	1	1	1	0	1	1	1	1	1	1	1	1	0	1	1	0	1	0	0
K00766	0	1	1	0	1	1	0	1	1	0	1	2	1	1	0	1	1	1	1	1	1	1	0	0	0	1	0	1	0	1	1	1	1	0	1	1	1	1	0	1	1	0	1	1	1	0	3	0	0
K00767	0	0	1	0	1	1	0	0	1	1	0	1	0	0	1	1	1	1	1	1	2	1	1	0	1	1	1	1	1	1	1	1	1	0	1	1	1	1	1	1	1	1	0	1	0	0	1	1	1
K00768	1	0	1	0	0	0	0	1	1	0	0	0	1	0	0	1	0	1	0	0	0	0	0	0	0	0	0	0	0	0	0	0	1	0	1	0	0	0	1	0	0	1	0	0	1	0	1	0	0
K00769	0	0	0	0	0	0	0	0	0	0	0	0	0	0	0	0	0	0	0	0	0	0	0	0	0	0	1	0	0	0	0	0	0	1	0	0	0	0	0	0	0	0	0	0	0	0	0	0	0
K00772	1	1	1	1	1	1	1	0	1	0	0	0	0	1	0	1	0	1	0	1	0	1	1	1	0	1	0	0	0	1	1	1	1	1	0	0	0	0	1	1	1	0	0	1	0	1	0	1	1
K00773	1	1	1	0	1	1	2	1	1	1	1	0	1	0	2	1	2	1	1	0	0	1	0	1	1	1	2	1	1	1	0	0	1	1	1	1	1	1	1	2	1	0	1	1	1	1	1	1	1
K00782	0	0	0	0	0	0	0	0	1	0	0	1	1	0	0	0	1	0	1	0	0	1	0	0	0	0	0	0	0	0	0	0	0	0	0	0	0	1	0	0	0	0	0	1	0	0	0	0	0
K00783	0	0	0	0	0	0	0	1	1	0	0	1	1	0	0	0	1	0	0	0	0	0	0	0	0	0	1	1	0	0	0	0	0	0	0	0	1	1	0	0	0	0	0	0	0	0	1	0	0
K00784	1	0	0	1	0	0	1	0	0	0	0	0	2	1	1	0	0	0	2	1	1	2	3	1	2	1	1	0	0	0	2	0	0	3	0	0	0	0	0	0	0	0	1	2	0	1	0	0	1
K00788	0	1	1	0	1	1	1	0	2	1	1	1	1	0	0	0	0	0	2	0	2	2	0	0	0	0	1	1	1	1	0	2	2	0	1	2	1	2	0	1	1	0	0	2	1	1	1	1	0
K00789	1	1	1	1	1	1	1	1	1	1	1	1	1	1	1	1	1	2	2	1	0	2	1	1	1	1	1	1	1	1	1	1	2	1	1	1	1	2	1	1	2	0	1	1	1	1	1	1	1
K00790	1	0	0	0	1	1	1	1	1	1	1	2	1	0	0	1	1	1	1	0	1	1	0	1	0	0	1	1	2	1	0	1	1	1	1	1	1	1	1	0	1	0	1	1	1	1	1	1	0
K00791	1	1	1	0	1	1	1	1	1	1	1	1	1	0	0	1	1	0	1	0	1	1	0	1	0	0	1	1	1	1	0	1	1	1	1	1	1	1	1	1	1	1	1	0	1	1	1	1	0
K00793	0	1	1	0	1	1	0	1	1	1	1	1	1	1	1	1	0	1	1	1	1	1	0	0	1	1	1	1	1	1	0	1	1	0	1	1	1	1	0	1	1	1	1	1	1	0	1	1	1
K00794	0	1	1	0	1	0	0	1	1	1	1	1	1	1	1	1	0	1	1	1	1	1	0	0	1	1	1	1	1	1	0	1	1	0	1	2	1	1	0	1	1	1	1	1	1	0	2	1	1
K00795	0	0	0	0	0	0	0	0	1	0	0	0	2	0	0	0	0	0	0	0	0	0	0	0	0	0	1	0	0	0	0	0	0	0	0	0	1	0	0	0	0	0	0	0	0	0	1	0	0
K00796	2	1	0	0	1	1	1	1	1	1	1	1	1	1	1	1	2	1	1	1	1	1	1	1	1	1	1	1	1	1	0	1	1	1	1	1	1	1	1	1	0	1	1	1	1	1	1	1	1
K00797	0	0	0	0	1	0	0	0	1	1	0	0	1	0	0	0	1	0	2	0	0	2	0	0	0	0	1	3	0	0	0	0	2	0	0	1	0	0	1	0	0	2	0	2	0	0	1	3	0
K00798	0	0	0	0	0	0	0	0	1	0	0	0	1	1	0	0	0	0	1	1	0	1	1	0	1	0	1	0	0	0	0	0	0	1	0	1	1	0	0	0	0	0	0	1	0	0	0	0	0
K00799	0	0	0	0	0	0	0	0	9	0	0	0	8	0	0	0	0	0	0	0	0	0	0	0	0	0	5	0	0	0	0	0	0	0	0	0	1	0	0	0	0	0	0	0	0	0	0	0	0
K00800	0	1	1	1	1	1	0	1	1	0	1	1	2	1	0	0	1	1	1	1	1	1	1	0	0	0	1	1	1	1	1	1	1	0	1	1	1	1	1	1	1	1	1	0	1	0	1	0	0
K00801	0	0	0	0	0	0	0	0	0	0	0	0	0	0	0	0	0	0	0	0	0	0	0	0	0	0	0	0	0	0	0	0	0	0	0	0	1	0	0	0	0	0	0	0	0	0	0	0	0
K00803	0	0	0	0	0	0	0	0	1	0	0	0	0	0	0	0	1	0	0	0	0	0	1	0	1	0	0	0	0	0	0	0	0	1	0	0	0	0	0	0	0	0	0	0	0	0	0	0	0
K00806	1	1	1	0	1	1	1	1	1	1	1	1	1	0	0	1	1	1	0	0	1	0	0	1	0	0	1	1	1	1	0	1	1	1	1	0	1	1	1	1	0	1	1	0	1	2	1	1	0
K00808	0	0	0	0	0	0	0	0	0	0	0	0	0	0	0	0	0	0	0	0	0	0	0	0	0	0	0	0	0	0	0	1	0	0	0	0	0	0	0	0	0	0	0	0	0	0	0	0	0
K00809	0	1	0	1	0	0	0	0	0	0	0	0	0	2	2	0	0	0	0	3	0	0	1	0	1	2	0	0	0	1	2	1	0	0	0	0	0	0	0	1	0	0	0	0	0	0	0	0	2
K00812	2	0	0	1	2	1	1	1	1	1	2	1	1	1	0	0	0	1	1	2	1	1	2	2	1	2	0	2	2	3	6	1	0	3	3	1	1	1	1	0	0	0	2	1	2	1	1	3	3
K00813	0	0	0	0	0	0	0	0	0	0	0	1	3	0	0	0	0	0	1	0	0	1	0	0	0	0	1	0	0	0	0	0	0	0	0	1	0	0	0	0	0	0	0	1	0	0	0	0	0
K00817	1	1	2	0	1	1	0	2	3	2	1	1	2	2	0	2	1	1	1	1	2	1	0	0	0	0	1	1	1	1	1	1	1	1	1	1	2	1	2	2	1	2	0	1	1	0	2	1	0
K00819	1	0	0	0	0	0	0	0	0	0	0	0	0	0	0	0	0	0	0	0	0	0	0	1	1	0	0	0	0	0	0	0	0	0	0	0	0	0	1	0	0	0	1	0	0	0	0	0	0
K00820	1	1	1	1	1	0	1	0	0	1	1	2	1	1	1	1	2	5	1	1	0	1	1	1	1	1	1	1	1	1	1	0	1	4	1	2	1	1	3	1	0	1	1	1	2	2	1	2	1
K00821	0	1	1	0	2	1	0	1	1	1	1	1	2	0	0	1	1	1	2	0	1	2	0	0	0	0	1	0	1	1	0	1	1	0	1	2	1	1	1	1	2	1	0	1	1	0	1	0	0
K00822	0	0	0	0	0	0	0	0	1	0	0	0	3	0	0	0	0	0	0	0	0	0	0	0	0	0	0	0	0	0	0	0	0	0	0	0	0	0	0	0	0	0	0	0	0	0	0	0	0
K00823	1	0	0	2	0	0	1	1	2	1	0	0	0	0	1	0	1	0	1	0	0	1	0	1	0	1	2	0	0	0	2	0	0	2	0	1	0	0	1	0	0	0	0	0	1	1	0	0	1
K00824	0	0	0	0	0	0	0	0	1	0	0	0	2	0	0	0	0	0	0	0	0	0	0	0	0	0	0	0	1	1	0	0	0	0	0	0	1	0	0	0	0	0	0	0	0	0	1	0	0
K00826	2	2	2	2	1	2	4	1	3	1	1	1	2	2	1	2	1	2	1	2	3	1	1	2	1	1	1	2	2	2	1	1	2	2	2	1	1	1	1	2	2	2	1	2	1	4	1	1	1
K00830	0	0	0	0	0	0	0	1	1	0	1	0	1	0	0	0	1	1	0	0	0	0	0	0	0	0	0	0	0	0	0	0	0	1	1	0	1	0	1	0	0	0	0	0	1	0	0	0	0
K00831	0	0	0	0	0	0	0	1	1	0	0	0	2	0	0	0	1	0	0	0	0	0	1	0	0	0	1	0	0	0	0	0	0	0	0	0	0	0	1	0	0	0	0	0	0	0	1	0	0
K00832	0	0	0	1	0	0	0	0	0	0	0	0	0	1	0	0	0	0	0	0	0	0	0	0	0	0	1	0	0	0	0	0	0	0	0	0	0	0	0	0	0	0	0	0	0	0	0	0	0
K00833	0	0	0	0	1	0	0	0	0	0	0	1	1	1	0	0	0	0	1	1	0	1	0	0	0	0	1	0	0	0	0	0	0	0	0	1	1	1	0	0	0	0	0	1	0	0	1	0	0
K00835	0	0	0	0	0	0	0	0	0	0	0	0	0	0	0	0	0	0	0	0	0	0	0	0	0	0	1	0	0	0	0	0	0	0	0	0	0	0	0	0	0	0	0	0	0	0	0	0	0
K00836	0	0	0	0	0	0	0	0	0	0	0	0	0	0	0	0	0	0	0	0	0	0	0	0	0	0	1	0	0	0	0	0	0	1	0	0	0	0	0	0	0	0	0	0	0	0	2	1	0
K00840	0	0	0	0	0	0	0	0	0	0	0	0	0	0	0	0	0	0	0	0	0	0	0	0	0	0	1	0	0	0	0	0	0	0	0	0	0	0	0	0	0	0	0	0	0	0	0	0	0
K00845	0	0	0	0	0	0	0	0	0	0	0	0	0	0	0	0	0	0	1	0	0	1	0	1	0	0	1	0	0	0	0	0	0	0	0	1	1	0	1	0	0	0	0	0	0	0	1	0	0
K00847	0	0	0	0	1	2	1	0	1	0	1	1	0	1	0	0	0	1	0	1	0	0	0	1	0	0	2	0	0	0	0	0	0	4	1	0	0	0	2	0	1	0	0	0	1	0	1	0	0
K00848	0	0	0	1	1	0	0	0	0	0	0	0	0	0	0	0	1	1	0	0	0	0	0	0	0	0	1	1	1	0	0	0	0	0	0	0	0	0	3	0	2	0	0	0	0	0	0	0	0
K00849	0	0	0	2	1	1	1	0	0	0	1	0	0	0	0	0	1	0	0	0	0	0	1	0	1	0	1	1	1	1	0	0	0	0	0	0	0	0	1	0	0	0	1	0	0	1	0	0	0
K00850	1	0	0	0	0	1	1	0	0	0	1	1	1	0	0	1	0	1	0	0	0	0	1	2	0	0	1	0	0	0	2	1	1	1	1	0	0	1	0	0	0	1	1	0	1	1	0	1	0
K00851	0	0	0	0	0	0	0	0	0	0	0	0	0	0	0	0	0	0	1	0	0	0	0	0	0	0	1	0	0	0	0	0	0	0	0	0	0	0	0	0	0	0	0	0	0	0	0	0	0
K00852	0	0	0	2	2	0	0	1	1	0	0	0	0	0	0	0	1	0	2	0	0	2	0	0	0	0	1	0	1	2	2	0	0	1	1	1	0	1	2	0	0	1	1	1	0	0	0	0	0
K00853	0	0	0	0	1	1	0	0	0	0	0	0	0	0	0	0	1	1	0	0	0	0	0	0	0	0	1	1	0	0	0	0	0	1	0	0	0	0	1	0	1	0	0	0	0	0	0	0	0
K00854	0	0	0	0	5	2	1	3	0	0	3	0	0	0	0	0	0	4	0	0	0	0	1	1	0	0	1	2	2	0	0	0	2	6	0	0	0	0	17	0	1	0	0	0	1	1	0	0	0
K00855	0	0	0	0	0	0	0	0	0	0	0	0	1	0	0	0	0	0	2	0	0	2	0	0	0	0	1	0	0	0	0	0	0	0	0	2	1	0	0	0	0	0	0	2	0	0	2	0	0
K00856	0	0	0	0	0	0	0	0	0	0	0	0	0	0	0	0	1	0	0	0	0	0	0	0	0	0	0	0	0	0	0	0	0	1	0	0	1	0	0	0	0	0	0	0	0	0	1	0	0
K00857	1	0	0	0	0	0	1	0	0	0	0	0	0	0	0	0	0	0	0	0	0	0	0	1	0	0	1	0	0	0	0	0	0	1	0	0	0	0	0	0	0	0	1	0	0	1	0	0	0
K00858	1	1	1	1	0	0	1	0	1	1	1	1	1	2	1	1	1	1	1	2	0	1	2	1	1	1	1	1	1	1	1	0	1	1	1	1	1	1	1	1	1	1	1	1	2	1	1	1	1
K00859	1	1	1	0	1	0	1	1	1	1	0	1	1	0	0	1	1	0	1	0	0	1	0	0	0	0	1	1	0	1	0	1	1	1	0	1	1	1	1	1	0	1	1	1	0	1	1	1	0
K00860	3	0	0	1	0	0	0	0	0	0	0	2	0	0	0	1	2	0	1	0	1	1	0	1	0	0	1	1	0	0	0	0	0	0	0	0	2	0	0	0	0	0	1	0	0	0	1	1	0
K00864	0	0	0	1	0	1	0	1	2	0	1	1	1	0	0	0	2	1	0	0	1	0	1	0	2	0	3	0	0	0	0	0	0	0	1	0	0	0	1	0	0	1	0	0	1	0	0	0	0
K00865	0	0	0	0	0	1	0	0	0	0	0	1	0	0	0	1	0	1	0	0	0	0	0	0	0	0	1	0	0	1	0	0	1	0	0	0	0	1	0	0	1	0	0	0	0	0	0	0	0
K00867	0	0	0	0	0	0	0	0	1	0	1	0	0	0	0	0	0	0	0	0	0	0	0	0	0	0	1	0	0	0	0	0	0	0	0	0	0	0	0	0	0	0	0	0	0	0	0	0	0
K00868	0	0	0	0	0	0	0	0	1	0	0	0	0	0	0	0	0	0	0	0	0	0	0	0	0	0	2	0	0	0	0	0	0	0	0	0	0	0	0	0	0	0	0	0	0	0	0	0	0
K00869	1	0	0	1	0	0	1	0	0	0	0	0	2	1	1	0	0	0	0	1	0	0	1	1	1	1	0	1	0	0	1	0	0	1	0	0	0	0	0	0	0	0	0	0	0	1	0	0	1
K00872	0	0	0	1	0	0	0	0	0	0	1	1	0	1	0	1	0	1	1	1	0	1	0	0	0	0	2	0	0	0	0	0	1	0	1	1	0	1	0	0	0	0	0	1	1	0	0	0	0
K00873	1	0	0	1	1	1	1	0	1	3	0	2	4	0	0	1	1	1	1	0	1	1	1	1	2	0	2	0	1	0	2	2	1	0	1	1	1	1	1	0	1	1	1	1	1	1	1	0	0
K00874	2	0	0	0	0	0	1	1	0	0	1	1	0	0	0	0	0	0	0	0	0	0	1	1	0	0	2	1	0	0	0	0	0	0	1	0	0	0	1	0	0	0	1	0	1	1	0	0	0
K00876	0	0	0	0	0	0	2	0	0	0	0	0	1	0	0	0	0	0	0	0	0	0	0	0	0	0	1	0	0	0	0	0	0	2	1	0	0	0	2	0	0	0	2	0	0	3	0	0	0
K00878	0	0	0	0	0	1	1	0	0	0	0	0	2	0	0	0	0	0	0	0	0	0	0	0	0	0	1	1	0	0	0	0	0	0	0	0	0	0	0	0	1	0	0	0	0	1	0	1	0
K00880	0	0	0	0	1	0	0	0	0	0	0	0	0	0	0	0	0	0	0	0	0	0	0	0	0	0	1	0	0	0	0	0	0	0	0	0	0	0	0	0	0	0	0	0	0	0	0	0	0
K00882	0	0	0	0	1	0	0	0	0	0	0	0	0	0	0	0	0	1	0	0	0	0	0	0	0	0	1	0	0	0	0	0	0	0	0	0	0	0	1	0	0	1	1	0	0	0	1	0	0
K00886	0	0	0	0	0	0	0	0	0	0	0	0	0	0	0	0	0	0	0	0	0	0	0	0	0	0	0	0	0	0	0	0	0	0	0	0	0	0	0	0	0	0	0	0	0	0	0	0	0
K00887	0	0	0	0	0	0	0	0	0	0	0	0	0	0	0	0	0	1	0	0	0	0	0	0	0	0	0	0	0	0	0	0	0	0	0	0	0	0	0	0	0	0	0	0	0	0	0	0	0
K00891	0	1	1	1	1	0	1	1	1	0	1	1	1	1	0	1	1	0	1	1	0	1	1	0	0	0	2	0	0	0	2	1	1	0	1	1	1	1	2	1	1	0	0	1	1	2	1	0	0
K00892	0	0	0	0	0	0	0	0	0	0	0	0	0	0	0	0	0	0	0	0	0	0	0	0	0	0	1	0	0	0	0	0	0	0	0	0	0	0	0	0	0	0	0	0	0	0	0	0	0
K00899	0	0	0	0	0	0	0	0	0	0	0	1	1	0	0	0	0	0	0	0	0	0	0	0	0	0	0	0	0	0	0	0	0	0	0	0	0	1	0	0	0	0	0	0	0	0	0	0	0
K00901	1	0	0	0	0	0	0	0	0	0	0	0	1	0	0	1	0	0	0	0	1	0	0	1	0	0	1	0	0	0	0	1	1	1	0	0	0	1	0	0	0	0	0	0	0	0	2	0	0
K00903	1	0	0	0	1	0	0	0	0	0	0	0	0	0	0	0	0	0	0	0	0	0	0	1	0	0	0	0	0	0	0	0	1	0	1	0	0	0	0	0	0	0	0	0	0	0	0	0	0
K00906	0	0	0	0	0	0	0	0	0	0	0	0	1	0	0	0	0	0	0	0	0	0	0	0	0	0	1	0	0	0	0	0	0	0	0	0	0	0	0	0	0	0	0	0	0	0	0	0	0
K00912	0	0	0	0	1	0	0	1	1	1	0	1	1	0	0	0	1	0	1	0	1	1	0	0	0	0	1	1	0	1	0	1	1	0	0	1	0	1	0	0	0	0	0	0	0	0	1	1	0
K00919	0	1	1	0	0	1	0	1	1	1	1	1	0	0	0	0	0	1	1	0	1	1	0	0	0	0	1	1	1	1	0	1	1	0	1	1	1	1	1	1	1	1	1	1	1	0	1	1	0
K00925	0	0	0	0	2	1	0	0	0	0	0	2	1	0	0	0	0	1	0	0	0	1	0	0	0	0	1	1	2	0	0	1	0	0	0	0	0	3	1	0	1	0	0	0	0	1	1	0	0
K00926	1	0	0	1	0	0	1	0	0	1	0	0	0	0	1	0	2	0	0	0	0	0	1	1	1	1	2	1	0	0	0	0	0	1	0	0	0	0	1	0	0	1	1	0	0	1	0	1	1
K00927	1	1	1	1	1	1	0	1	1	1	1	1	2	1	1	1	2	2	1	1	1	1	1	1	2	1	1	2	2	1	1	1	1	1	1	1	1	2	2	1	1	1	1	1	1	1	1	1	1
K00928	1	1	1	1	1	1	0	1	1	1	2	1	1	2	0	1	1	1	1	2	1	1	1	2	0	0	1	0	1	1	2	1	1	0	2	1	0	1	1	1	1	1	0	1	2	0	2	0	0
K00929	0	0	0	0	0	0	0	0	0	0	0	0	1	0	0	0	0	1	0	0	0	0	0	0	0	0	0	0	0	0	0	0	0	0	0	0	0	0	1	0	0	0	0	0	0	0	0	0	0
K00930	0	1	1	0	1	1	0	1	1	0	1	1	1	0	0	1	1	1	1	0	0	0	0	0	0	0	1	0	1	1	0	1	1	0	1	1	1	1	1	1	1	1	0	1	1	0	1	0	0
K00931	0	1	1	0	2	1	0	1	1	0	1	1	1	0	0	1	1	1	1	0	1	1	0	0	0	0	1	0	1	1	0	1	1	1	0	1	1	1	1	1	1	1	0	1	1	0	1	0	0
K00932	0	0	0	0	0	0	0	0	0	0	0	0	0	0	0	0	0	0	0	0	0	0	0	0	0	0	1	0	0	0	0	0	0	0	0	0	0	0	0	0	0	0	0	0	0	0	0	0	0
K00936	1	0	0	0	0	0	1	0	0	0	0	0	0	0	0	0	0	0	0	0	0	0	0	1	0	0	0	0	0	0	0	0	0	0	0	0	0	0	0	0	0	0	0	0	0	1	0	0	0
K00937	0	0	0	0	0	0	0	0	1	0	0	0	1	0	0	0	0	0	1	0	0	1	0	0	0	0	1	0	1	0	0	0	0	1	0	1	0	0	0	0	0	0	1	1	0	0	1	0	0
K00939	1	1	1	1	1	1	1	1	1	1	1	2	1	1	1	1	1	1	2	1	1	2	0	1	0	1	1	3	1	1	1	1	1	1	1	3	1	2	1	1	1	1	1	1	2	1	1	1	1
K00940	1	1	1	1	2	1	1	1	1	1	1	1	1	1	1	1	1	1	1	1	1	1	1	1	1	1	1	0	1	1	0	1	2	1	1	1	2	1	1	1	2	1	1	1	1	1	1	1	1
K00941	0	0	0	0	0	0	1	0	1	0	0	0	1	0	0	1	0	0	1	0	1	1	0	0	0	0	1	1	0	0	0	0	0	0	0	1	1	0	0	0	0	0	0	1	0	1	0	1	0
K00942	1	1	1	0	1	1	1	1	1	1	1	1	1	0	0	1	1	1	0	0	1	1	0	0	0	0	1	1	1	1	0	1	1	1	1	1	1	1	1	1	1	1	1	1	1	1	1	1	0
K00943	1	1	1	2	0	1	1	1	1	1	1	1	1	0	1	1	1	1	1	1	1	1	1	0	2	1	1	1	1	1	1	1	1	1	1	1	1	1	3	1	0	1	1	1	1	1	1	1	1
K00945	1	0	0	1	2	1	1	1	1	1	1	0	1	0	1	1	1	1	1	1	1	1	1	1	0	1	1	0	1	1	1	1	1	1	1	1	1	0	1	0	1	0	1	0	1	1	1	0	0
K00946	1	1	1	1	1	0	1	1	1	1	1	1	1	1	1	0	1	0	1	1	1	1	1	1	1	1	1	2	2	1	1	1	1	0	1	1	1	1	0	1	0	1	1	1	1	1	1	1	1
K00947	0	0	0	0	0	0	0	0	0	0	0	0	0	0	0	0	0	0	0	0	0	0	0	0	0	0	0	0	0	0	0	0	0	0	0	0	0	0	0	0	0	0	0	0	0	0	0	0	0
K00948	1	1	1	1	1	1	1	1	1	1	1	1	2	1	1	1	3	1	1	1	1	1	0	1	0	1	1	1	0	1	0	1	1	1	1	2	1	1	1	2	1	1	1	1	1	1	1	1	1
K00949	1	0	0	0	0	0	0	0	0	0	0	0	0	0	0	0	1	1	0	0	0	0	0	1	0	0	0	0	0	0	0	0	0	1	0	0	0	0	1	0	0	0	0	0	0	0	0	0	0
K00950	1	1	0	0	0	0	1	1	1	1	1	1	2	0	0	1	0	1	1	0	1	1	0	1	0	0	1	1	1	1	0	1	1	2	2	1	1	1	1	1	0	1	1	1	1	1	1	1	0
K00951	0	0	0	0	0	0	0	0	0	0	0	0	1	0	0	0	0	0	0	0	0	0	0	0	0	0	1	0	0	0	0	0	0	0	0	0	0	0	0	0	0	0	0	0	0	0	0	0	0
K00952	0	0	0	1	0	0	0	0	0	0	0	0	0	2	1	0	0	0	0	2	0	0	2	0	1	1	0	0	0	0	1	0	0	0	0	0	0	0	0	0	0	0	0	0	0	0	0	0	1
K00954	1	1	1	0	1	1	1	1	1	1	1	1	1	0	0	1	1	1	1	0	1	1	0	1	0	0	1	1	1	1	0	1	1	1	1	1	1	1	1	1	1	1	1	1	1	1	1	1	0
K00955	0	0	0	0	0	0	0	0	1	0	0	0	0	0	0	0	0	1	0	0	0	0	0	0	0	0	0	0	0	0	0	0	0	0	0	0	1	0	0	0	0	0	0	0	0	0	0	0	0
K00956	0	0	0	0	0	0	0	0	0	0	0	0	0	0	0	0	0	0	0	0	0	0	0	0	0	0	1	0	0	0	0	0	0	0	0	0	0	0	0	0	0	0	0	0	0	0	0	0	0
K00957	0	0	0	0	0	0	0	0	1	0	0	1	1	0	0	0	0	1	0	0	0	0	0	0	0	0	1	0	0	0	1	0	0	0	0	0	1	1	0	0	2	0	0	0	0	0	2	0	0
K00958	1	0	0	1	0	0	0	1	0	0	0	0	0	1	0	1	1	0	1	1	1	1	0	1	0	0	0	1	0	0	1	0	0	1	0	1	0	0	0	0	0	0	1	2	0	0	0	1	0
K00962	1	1	1	0	1	1	2	1	1	3	2	1	1	0	0	1	0	1	1	0	1	1	0	1	0	1	1	1	1	0	0	1	0	1	1	1	1	1	1	1	1	1	1	1	1	1	1	1	0
K00963	0	1	1	0	1	0	0	0	1	0	0	2	1	0	1	1	0	0	1	0	2	1	0	0	1	1	2	1	0	0	0	0	0	1	0	1	0	1	0	1	0	0	0	0	1	0	2	1	1
K00965	0	0	0	0	0	2	0	0	0	0	2	0	0	1	0	1	0	1	1	1	2	1	0	0	0	0	1	0	0	0	0	1	3	1	1	1	0	0	0	0	1	0	0	1	1	0	0	0	0
K00966	0	0	0	0	0	0	0	0	0	0	0	1	0	0	0	0	0	0	0	0	1	0	0	0	0	0	0	0	0	0	0	0	0	0	0	0	0	1	0	0	0	1	0	0	0	0	0	0	0
K00969	1	2	1	0	1	1	1	1	1	1	1	1	1	0	0	0	1	2	1	0	1	1	0	1	0	0	1	1	1	2	0	2	1	1	1	1	1	1	1	1	1	2	1	1	1	1	1	1	0
K00970	0	0	1	0	0	0	0	0	1	0	0	0	1	0	0	0	0	0	0	0	0	0	0	0	0	0	1	0	0	0	0	0	0	0	0	0	1	0	0	0	0	0	0	0	0	0	1	0	0
K00971	1	0	0	0	2	0	1	1	0	1	1	0	0	0	0	0	1	0	1	0	0	1	0	1	0	0	1	1	1	1	0	1	1	1	1	0	0	0	1	0	0	0	1	0	1	1	0	0	0
K00972	0	0	0	0	0	0	0	0	0	0	0	0	0	0	0	0	0	0	0	0	0	0	0	0	0	0	0	0	0	1	0	0	0	0	0	0	0	0	0	0	0	0	0	0	0	0	0	0	0
K00973	2	0	0	0	1	1	2	1	0	1	1	0	0	0	0	1	1	1	0	0	1	0	0	2	1	1	1	0	1	1	0	2	2	2	1	0	2	1	0	0	1	1	1	0	1	2	1	0	0
K00974	2	2	2	0	1	1	2	2	0	2	2	1	1	0	0	1	2	2	2	0	1	2	0	2	0	0	1	1	1	1	0	1	2	2	1	2	1	1	2	2	1	2	1	2	1	2	1	1	0
K00975	0	0	0	0	0	0	0	0	0	0	0	0	0	0	0	0	0	0	0	0	1	0	0	0	0	0	1	0	0	0	0	1	1	1	0	0	1	0	0	0	0	1	0	0	0	0	1	0	0
K00978	0	0	0	0	0	0	0	0	0	0	0	0	0	0	0	0	1	0	0	0	0	0	0	0	0	0	0	0	0	0	0	0	0	0	1	0	1	1	0	0	0	0	0	0	0	0	1	0	0
K00979	0	0	0	0	0	0	0	1	1	1	0	1	2	0	0	0	1	0	2	0	0	2	0	0	0	0	1	1	0	1	0	1	1	0	0	1	1	1	1	0	0	0	0	1	0	0	1	1	0
K00981	1	1	1	0	1	0	1	1	2	2	1	1	1	0	0	1	1	0	1	0	1	1	0	1	0	0	1	1	0	1	0	1	1	1	1	1	1	1	1	1	0	1	1	1	1	1	1	1	0
K00982	0	0	0	0	0	0	0	0	1	0	0	0	1	0	0	0	1	0	1	0	0	1	0	0	0	0	1	0	0	0	0	0	0	0	0	1	1	0	0	0	0	0	0	1	0	0	1	0	0
K00986	1	0	0	0	0	0	0	0	0	0	1	1	0	0	0	0	0	0	0	0	0	0	0	1	0	0	0	0	0	0	0	0	0	0	0	0	0	0	1	0	0	0	0	0	0	1	0	0	0
K00988	0	0	0	0	0	0	0	0	0	0	0	0	1	0	0	0	0	0	0	0	0	0	0	0	0	0	0	0	0	0	0	0	0	0	0	0	0	0	0	0	0	0	0	0	0	0	0	0	0
K00989	1	1	1	0	1	1	1	0	1	1	1	0	1	0	0	1	0	1	1	0	1	1	0	1	0	0	1	1	0	0	0	1	3	0	1	1	1	0	0	1	0	1	0	1	1	2	1	1	0
K00990	0	0	0	0	0	0	0	1	1	0	0	0	1	0	0	0	1	0	1	0	0	1	0	0	0	0	1	0	1	0	0	0	0	0	0	1	1	1	0	0	0	0	0	1	0	0	1	0	0
K00991	0	1	1	0	1	1	0	1	0	1	1	0	0	0	0	1	0	1	1	0	1	1	0	0	0	0	1	1	1	0	0	1	1	0	1	1	1	0	1	1	1	1	1	1	1	0	1	1	0
K00992	0	0	0	0	0	0	0	0	1	0	0	0	1	0	0	0	0	0	0	0	0	0	0	0	0	0	0	0	0	0	0	0	0	0	0	0	1	1	0	0	0	0	0	0	0	0	1	0	0
K00995	0	0	0	0	2	0	0	1	2	0	1	1	1	0	0	2	0	0	2	0	2	2	0	0	0	0	1	3	2	2	0	1	2	1	1	2	1	1	1	0	1	0	1	2	1	0	1	1	0
K00997	0	1	1	0	1	1	1	1	1	1	1	0	1	0	0	1	1	1	1	0	0	1	1	1	0	0	1	1	0	1	0	1	1	1	1	1	1	1	1	1	1	0	1	1	1	1	1	1	0
K00998	0	0	0	0	0	0	0	0	0	0	0	0	0	0	0	0	0	0	0	0	0	0	0	0	0	0	1	0	0	0	0	0	0	0	0	0	0	0	0	0	0	0	0	0	0	0	0	0	0
K01000	1	0	0	0	2	1	1	1	1	1	1	1	1	0	0	0	1	1	1	0	1	1	0	1	0	1	1	1	1	1	0	1	1	1	1	1	1	1	1	0	1	0	1	1	1	1	1	1	0
K01001	0	0	0	1	0	0	0	0	0	0	0	0	0	0	0	0	0	0	0	0	0	0	1	0	0	0	0	0	0	0	0	0	0	0	0	0	0	0	0	0	0	0	1	0	0	0	0	0	0
K01002	0	0	0	0	0	0	0	0	0	0	0	0	0	0	0	0	0	0	0	0	0	0	0	0	0	0	1	0	0	0	0	0	0	0	0	0	0	0	0	0	0	0	0	0	0	0	0	0	0
K01003	0	0	0	0	0	0	0	0	1	0	0	0	2	0	0	0	0	0	0	0	0	0	0	0	0	0	0	0	0	0	0	0	0	0	0	0	0	0	0	0	0	0	0	0	0	0	0	0	0
K01004	0	0	0	0	0	0	0	0	1	0	0	0	0	0	0	0	0	0	0	0	0	0	0	0	0	0	0	0	0	0	0	0	0	0	0	0	0	0	0	0	0	0	0	0	0	0	0	0	0
K01005	5	0	0	0	0	2	2	0	0	0	0	0	0	0	0	2	0	3	0	0	0	0	0	5	0	0	0	0	0	0	0	0	1	4	0	0	0	0	0	0	2	0	1	0	0	2	0	0	0
K01006	2	1	0	2	1	1	1	1	1	2	1	0	0	1	0	1	1	1	1	1	1	1	1	2	2	0	0	1	1	1	1	1	1	1	1	1	0	0	2	0	1	0	1	2	1	1	0	1	0
K01007	1	1	1	0	0	0	1	2	0	1	0	1	1	0	1	0	0	0	0	0	0	0	0	1	1	1	1	0	0	0	0	0	0	0	0	0	1	1	0	1	0	1	2	0	0	0	1	0	1
K01008	1	1	1	0	1	0	1	1	0	1	0	1	3	0	0	1	1	0	2	0	2	1	0	1	0	0	1	1	1	0	0	0	0	0	0	0	0	1	0	1	0	1	0	0	0	1	0	0	0
K01011	0	0	0	0	0	0	0	0	2	0	0	0	2	2	0	0	0	0	3	2	2	3	1	0	0	0	1	0	0	0	0	0	0	1	0	4	0	0	0	0	0	0	0	2	0	0	0	0	0
K01012	1	0	0	0	1	0	0	2	0	0	0	1	3	1	0	0	0	0	1	1	1	1	0	0	0	0	1	1	0	0	0	0	0	0	0	1	1	1	0	0	0	0	0	1	0	0	1	0	0
K01026	0	0	0	0	0	0	0	0	0	0	0	0	1	0	0	0	0	0	0	0	0	0	0	0	0	0	0	0	0	0	0	0	0	0	0	0	0	0	1	0	0	0	0	0	0	0	0	0	0
K01028	0	0	0	0	0	0	0	0	0	0	0	0	1	0	0	0	0	0	0	0	0	0	0	0	0	0	0	0	0	0	0	0	0	0	0	0	0	0	0	0	0	0	0	0	0	0	0	0	0
K01029	0	0	0	0	0	0	0	0	0	0	0	0	1	0	0	0	1	0	0	0	0	0	0	0	0	0	0	0	0	0	0	0	0	0	0	0	0	0	0	0	0	0	0	0	0	0	0	0	0
K01031	0	0	0	0	0	0	0	0	0	0	0	0	1	0	0	0	0	0	0	0	0	0	0	0	0	0	0	0	0	0	0	0	0	0	0	0	0	0	0	0	0	0	0	0	0	0	0	0	0
K01032	0	0	0	0	0	0	0	0	0	0	0	0	1	0	0	0	0	0	0	0	0	0	0	0	0	0	0	0	0	0	0	0	0	0	0	0	0	0	0	1	0	0	0	0	0	0	0	0	0
K01039	0	0	0	1	0	0	0	1	1	0	0	0	0	0	1	0	0	0	1	0	0	1	1	0	0	2	0	0	0	0	0	0	0	1	0	1	0	0	0	0	0	1	0	0	0	0	0	0	2
K01040	0	0	0	1	0	0	0	1	1	0	0	0	0	0	1	0	0	0	0	0	0	0	1	0	0	1	0	0	0	0	0	0	0	0	0	0	0	0	0	0	0	0	0	0	0	0	0	0	1
K01041	0	3	0	3	0	0	0	4	5	0	0	0	1	0	0	0	20	0	2	0	0	2	0	1	0	1	0	0	0	0	1	0	0	0	0	0	0	0	0	6	0	1	0	3	0	0	0	0	0
K01042	1	1	1	0	1	1	1	1	0	1	0	1	0	0	0	1	1	0	1	0	0	1	0	1	0	0	2	1	1	0	0	0	0	1	0	1	0	1	0	1	0	1	0	1	0	1	0	0	0
K01046	0	0	0	0	0	0	0	0	0	0	0	0	0	0	0	0	0	0	0	0	0	0	0	0	0	0	0	0	0	0	0	0	0	0	0	0	0	0	0	0	0	0	0	0	0	0	0	0	0
K01048	0	0	0	0	0	0	0	0	1	0	0	0	0	0	0	0	0	0	0	0	0	0	1	0	0	0	1	0	0	0	0	0	0	0	0	0	0	0	0	0	0	0	0	0	0	0	0	0	0
K01051	0	0	0	0	0	0	0	0	0	0	0	0	0	0	0	0	0	0	0	0	0	0	0	0	0	0	1	0	0	0	0	0	0	0	0	0	0	0	0	0	0	0	0	0	0	0	0	0	0
K01053	0	0	0	0	2	0	0	0	0	0	0	0	0	0	0	0	0	0	0	0	0	0	0	0	0	0	0	0	0	2	1	0	0	1	0	0	0	0	0	0	0	0	0	0	0	0	0	0	0
K01054	0	0	0	0	0	0	0	0	0	0	0	0	0	0	0	0	0	0	0	0	0	0	0	0	0	0	0	0	0	0	0	0	0	0	0	0	0	0	0	0	0	1	0	0	0	0	0	0	0
K01055	0	0	0	0	0	0	0	0	2	0	0	0	0	0	0	0	0	0	0	0	0	0	0	0	0	0	0	0	0	0	0	0	0	0	0	0	0	0	0	0	0	0	0	0	0	0	0	0	0
K01056	1	1	1	0	1	1	1	1	1	1	1	1	1	0	0	1	1	0	1	0	1	1	0	1	0	0	1	1	1	1	0	1	1	1	1	1	1	1	1	1	1	0	1	1	1	1	1	1	0
K01057	0	0	0	0	0	0	0	1	0	0	0	1	0	0	0	0	1	0	1	0	1	1	0	1	0	0	0	1	1	1	0	0	0	0	0	1	1	0	1	0	0	0	0	0	0	0	1	0	0
K01058	0	0	0	0	0	0	0	0	0	0	0	1	0	0	0	0	0	0	0	0	0	0	0	0	0	0	1	0	0	0	0	0	0	0	0	0	0	1	0	0	0	0	0	0	0	0	1	0	0
K01061	0	0	0	0	0	0	0	0	0	0	0	0	0	1	0	0	0	0	1	1	0	1	0	0	0	0	1	0	0	0	1	0	0	0	0	1	0	0	0	0	0	0	0	0	0	0	1	0	0
K01069	2	2	1	2	1	1	2	4	2	1	1	1	2	0	1	1	4	1	1	0	1	1	3	2	3	2	2	1	2	1	1	1	1	3	1	1	1	1	1	2	1	2	1	1	1	2	2	1	2
K01070	0	0	0	0	0	0	0	0	1	0	0	0	2	0	0	0	0	0	0	0	0	0	0	0	0	0	1	0	0	0	0	0	0	0	0	0	0	0	0	0	0	0	0	0	0	0	0	0	0
K01075	0	0	0	0	0	0	0	0	0	0	0	0	0	0	0	0	0	0	0	0	0	0	0	0	0	0	0	0	0	0	0	0	0	0	0	0	0	0	0	0	0	0	0	0	0	0	0	0	0
K01077	0	0	0	0	2	0	0	0	0	0	0	0	0	0	0	0	1	0	0	0	0	0	2	0	0	0	1	0	0	0	0	0	0	0	0	0	0	0	0	0	0	0	0	0	0	0	0	0	0
K01079	0	0	0	0	0	0	0	0	1	0	0	0	0	1	0	0	0	0	0	1	0	0	1	0	0	0	1	0	0	0	1	0	0	0	0	0	1	1	0	0	0	0	0	0	0	0	1	0	0
K01081	0	0	0	0	0	0	0	0	0	0	0	1	1	0	0	0	0	0	0	0	0	0	0	0	0	0	0	0	0	0	0	0	0	0	0	0	0	0	0	0	0	0	0	0	0	0	1	0	0
K01082	0	0	0	0	0	0	0	0	1	0	0	1	1	0	0	0	0	0	1	0	0	1	0	0	0	0	1	0	0	0	0	0	0	1	0	0	0	0	0	0	0	0	0	0	0	0	0	0	0
K01083	0	0	0	0	1	0	0	0	0	0	0	0	0	0	0	0	0	0	0	0	0	0	0	0	0	0	0	0	0	0	0	0	0	0	0	0	0	0	0	0	0	0	1	0	0	0	1	0	0
K01085	0	0	0	0	0	0	0	0	0	0	0	0	0	0	0	0	0	0	0	0	0	0	0	0	0	0	1	0	0	0	0	0	0	0	0	0	0	0	0	0	0	0	0	0	0	0	0	0	0
K01087	0	1	0	0	0	0	0	0	0	0	0	0	0	0	0	1	0	0	1	0	0	1	0	0	0	0	1	0	0	0	0	1	1	1	0	1	0	0	0	1	0	1	0	1	0	0	0	0	0
K01089	0	0	0	0	0	0	0	0	0	0	0	0	0	0	0	0	0	0	0	0	0	0	0	0	0	0	1	0	0	0	0	0	0	0	0	0	0	0	0	0	0	0	0	0	0	0	0	0	0
K01091	0	0	0	3	1	0	0	0	4	0	0	3	4	0	0	0	0	0	1	0	2	1	1	0	5	0	1	0	0	0	2	1	1	1	0	1	2	3	3	0	0	0	0	1	0	1	2	0	0
K01092	1	1	0	1	0	0	1	1	1	0	1	2	2	1	1	1	0	0	1	1	1	1	1	2	1	1	1	1	1	0	1	1	0	1	2	0	2	2	2	1	0	1	1	0	1	1	2	1	1
K01095	0	0	0	0	0	0	0	0	0	1	1	1	1	0	0	0	1	0	1	0	1	1	0	0	0	0	0	1	0	0	0	1	1	0	1	1	1	1	1	0	0	0	0	1	1	0	1	1	0
K01096	0	0	0	0	0	0	0	0	0	0	0	0	0	0	0	0	0	0	0	0	0	0	0	0	0	0	1	0	0	0	0	0	0	0	0	0	0	0	0	0	0	0	0	0	0	0	0	0	0
K01104	0	0	0	0	0	0	0	1	1	1	0	1	1	0	0	1	1	0	0	0	0	0	0	0	0	0	0	0	1	0	0	0	0	0	0	0	0	0	0	0	0	0	0	0	0	0	0	0	0
K01113	0	0	0	0	0	0	0	0	1	0	0	0	0	0	0	0	0	0	0	0	0	0	0	0	0	0	0	0	0	0	0	0	0	0	0	0	0	0	0	0	0	0	0	0	0	0	1	0	0
K01118	0	0	0	0	0	0	0	0	0	0	0	0	0	0	0	0	0	0	0	0	1	0	0	0	0	0	1	0	2	0	0	0	0	0	0	0	0	0	0	0	0	0	0	0	0	0	1	0	0
K01119	0	0	0	0	1	0	0	0	0	0	0	0	0	0	0	0	0	0	0	0	0	0	0	0	0	0	1	0	0	0	0	0	0	0	0	0	0	0	0	0	0	0	0	0	0	0	0	0	0
K01126	0	0	0	1	0	0	1	0	1	0	0	0	1	0	0	0	0	0	0	0	0	0	3	0	3	0	2	0	0	0	1	0	0	1	0	0	1	1	0	0	0	0	3	0	0	1	0	2	0
K01129	0	1	1	0	1	0	0	1	1	1	1	1	0	0	0	0	1	0	0	0	1	0	0	0	0	0	1	1	1	1	0	1	0	1	1	0	1	1	0	1	0	1	0	0	1	0	0	1	0
K01130	0	0	0	0	20	0	0	0	3	0	0	0	1	0	0	0	1	0	0	0	0	0	0	0	0	0	0	6	16	3	0	0	0	0	0	0	0	0	0	0	0	0	0	0	0	0	0	0	0
K01133	0	0	0	0	3	0	0	0	3	0	0	0	0	0	0	0	1	0	0	0	0	0	0	0	0	0	0	0	0	0	0	0	0	0	0	0	0	0	0	0	0	0	0	0	0	0	0	0	0
K01139	1	1	1	1	0	1	1	1	1	0	0	2	1	0	0	1	1	1	2	0	1	1	0	1	0	0	1	1	0	0	0	0	0	1	0	1	1	1	1	1	1	1	0	1	0	1	1	1	0
K01141	0	0	0	0	0	0	0	0	0	0	0	0	1	0	0	0	0	0	0	0	0	0	0	0	0	0	1	0	0	0	0	0	0	0	0	0	0	0	0	0	0	0	0	0	0	0	1	0	0
K01142	1	1	0	0	1	0	0	1	1	0	0	1	2	0	0	0	0	1	0	0	0	0	0	0	0	0	1	0	0	1	1	0	0	1	0	0	2	1	1	0	0	0	1	0	0	0	1	0	0
K01146	0	0	0	0	0	0	0	0	0	0	0	0	0	0	0	0	0	0	0	0	0	0	0	0	0	0	1	0	0	0	0	0	0	0	0	0	0	0	0	0	0	0	0	0	0	0	0	0	0
K01147	0	0	0	0	0	0	0	1	0	0	0	0	0	0	0	0	1	0	0	0	0	0	0	0	0	0	1	0	0	0	0	0	0	0	0	0	1	0	0	0	0	0	0	0	0	0	0	0	0
K01150	0	0	0	0	0	0	0	0	0	0	0	1	1	0	0	0	0	0	1	0	0	1	0	0	0	0	1	0	0	0	0	0	0	0	0	2	0	1	0	0	0	0	0	0	0	0	0	0	0
K01151	1	0	1	1	1	0	1	0	0	1	2	1	1	0	2	1	0	0	1	0	1	1	1	1	1	2	1	0	0	1	1	0	2	1	3	1	0	1	1	0	0	1	1	1	1	1	0	0	2
K01153	0	0	0	0	0	0	0	0	0	2	0	1	0	0	0	0	0	0	0	0	0	0	0	0	0	0	3	0	0	0	0	0	0	0	1	0	0	0	0	0	0	0	1	0	0	0	1	0	0
K01154	0	0	0	0	0	0	0	0	0	1	0	1	0	0	0	0	0	0	0	0	0	0	0	0	0	0	4	0	0	0	0	0	0	0	1	0	0	0	0	0	0	0	1	0	0	0	0	0	0
K01155	0	0	0	0	0	0	0	0	0	0	0	0	0	0	0	0	0	0	0	0	0	0	0	0	0	1	0	0	0	0	0	0	0	0	0	0	0	0	0	0	0	0	0	0	0	0	0	0	1
K01156	1	0	0	0	0	0	0	0	0	1	0	0	0	0	0	0	0	0	0	0	0	0	0	0	0	0	0	0	1	0	0	0	0	0	0	0	0	0	0	0	0	0	2	0	0	0	0	0	0
K01159	1	1	1	0	1	1	1	1	1	1	1	1	1	0	0	1	1	1	1	0	1	1	0	1	0	0	1	1	1	1	0	1	1	1	1	1	1	1	1	1	1	2	1	1	1	1	2	1	0
K01163	0	0	0	0	0	0	0	1	0	0	0	0	0	0	0	0	1	0	0	0	1	0	0	0	0	0	0	0	0	0	0	0	0	0	0	0	0	0	0	0	0	0	0	0	0	0	0	0	0
K01166	0	0	0	0	0	0	0	0	1	0	0	0	0	0	0	0	0	0	0	0	0	0	0	0	0	0	0	0	0	0	0	0	0	0	0	0	0	0	0	0	0	0	0	0	0	0	0	0	0
K01169	0	0	0	0	0	0	0	0	0	0	0	0	0	0	0	0	0	0	0	0	0	0	0	0	0	0	1	0	0	0	0	0	0	0	0	0	0	0	0	0	0	0	0	0	0	0	0	0	0
K01170	0	0	0	1	0	0	0	0	0	0	0	0	0	2	0	0	0	0	0	2	0	0	1	0	2	1	0	0	0	0	1	0	0	0	0	0	0	0	0	0	0	0	0	0	0	0	0	0	1
K01173	0	0	0	0	0	0	0	0	0	1	0	0	0	0	0	0	0	0	0	0	0	0	0	0	0	0	0	0	0	0	0	0	0	0	0	0	0	0	0	0	0	0	0	0	0	0	0	0	0
K01174	0	0	0	0	0	0	0	0	0	0	0	0	0	0	0	0	0	0	0	0	0	0	0	0	0	0	0	0	0	1	0	0	0	0	0	0	0	0	0	0	0	0	0	0	0	0	0	0	0
K01175	0	0	0	0	0	0	0	0	0	0	0	0	1	0	0	0	0	0	0	0	0	0	0	0	0	0	1	0	0	0	0	0	0	0	0	0	0	0	0	0	0	0	0	0	0	0	1	0	0
K01176	0	0	0	0	1	0	0	0	0	0	0	0	0	0	0	0	0	0	0	0	0	0	0	0	0	0	2	0	0	0	0	0	0	0	0	0	0	0	0	0	0	0	0	0	0	0	0	0	0
K01179	0	0	0	0	0	0	0	0	0	0	0	0	0	0	0	0	0	0	0	0	0	0	0	0	0	0	0	0	0	1	0	0	0	0	0	0	0	0	0	0	0	0	0	0	0	0	0	0	0
K01181	0	0	0	0	2	0	0	0	0	0	0	0	0	0	0	0	0	0	0	0	0	0	0	0	0	0	0	0	1	0	0	0	0	0	0	0	0	0	0	0	0	0	0	0	0	0	0	0	0
K01183	0	0	0	0	0	0	0	0	0	0	0	0	0	0	0	0	0	0	0	0	0	0	0	0	0	0	2	0	0	0	0	0	0	0	0	0	0	0	0	0	0	0	0	0	0	0	0	0	0
K01185	0	0	0	0	0	0	0	0	0	0	0	0	1	0	0	0	0	0	0	0	0	0	0	0	0	0	1	0	0	0	0	0	0	0	0	0	0	0	0	0	0	0	0	0	0	0	0	0	0
K01186	0	0	0	0	1	0	0	0	0	0	0	0	0	0	0	0	0	0	0	0	0	0	0	0	0	0	0	0	0	0	0	0	0	0	0	0	0	0	0	0	0	0	0	0	0	0	0	0	0
K01187	0	0	0	0	0	0	0	0	0	0	0	0	0	0	0	0	0	0	0	0	0	0	0	0	0	0	2	0	0	0	0	0	0	2	0	0	0	0	0	0	0	1	0	0	0	0	0	0	0
K01190	0	0	0	0	1	0	0	0	0	0	0	0	0	0	0	0	1	0	0	0	0	0	0	0	0	0	1	1	0	1	0	0	0	0	0	0	0	0	0	0	0	0	0	0	0	0	0	0	0
K01191	0	0	0	0	0	0	0	0	0	0	0	0	0	0	0	0	0	0	0	0	0	0	0	0	0	0	0	1	0	0	0	0	0	1	0	0	0	0	0	0	0	0	0	0	0	0	0	1	0
K01192	2	0	0	0	1	0	1	0	0	0	0	0	0	0	0	0	0	0	0	0	0	0	0	2	0	0	1	0	0	0	0	0	0	0	0	0	0	0	0	0	0	0	0	0	0	1	0	0	0
K01193	0	0	0	0	1	0	0	0	0	0	0	0	0	0	0	0	0	0	0	0	0	0	0	0	0	0	2	0	0	0	0	0	0	0	0	0	0	0	0	0	0	0	0	0	0	0	0	0	0
K01194	0	0	0	0	0	0	0	0	0	0	0	0	0	0	0	0	0	0	0	0	0	0	0	0	0	0	2	0	0	0	0	0	0	1	0	0	0	0	0	0	0	0	0	0	0	0	0	0	0
K01201	0	0	0	0	0	1	0	0	0	0	0	0	0	0	0	0	0	0	0	0	0	0	0	0	0	0	0	0	0	0	0	0	0	0	0	0	0	0	0	0	0	0	0	0	0	0	0	0	0
K01206	0	0	0	0	4	0	0	0	0	0	0	0	0	0	0	0	3	0	0	0	0	0	0	0	0	0	1	2	4	1	0	0	0	0	0	0	0	0	0	0	0	0	0	0	0	0	0	0	0
K01207	2	0	0	1	0	2	0	1	2	1	0	1	1	0	0	0	0	0	1	0	0	1	0	2	0	0	1	1	0	0	0	0	0	1	0	0	1	1	3	0	2	0	0	1	0	0	1	1	0
K01208	0	0	0	0	0	0	0	0	0	0	0	0	0	0	0	0	0	0	0	0	0	0	0	0	0	0	0	0	0	0	0	0	0	0	0	0	0	0	0	0	0	0	0	0	0	0	0	0	0
K01209	0	0	0	0	2	0	0	0	0	0	0	0	0	0	0	0	1	0	0	0	0	0	0	0	0	0	0	0	3	0	0	0	0	0	0	0	0	0	0	0	0	0	0	0	0	0	0	0	0
K01214	0	0	0	0	0	0	0	0	1	0	0	0	0	0	0	0	0	0	0	0	0	0	0	0	0	0	1	0	0	0	0	0	0	0	0	0	0	0	1	0	0	0	0	0	0	0	0	0	0
K01222	0	0	0	0	0	0	0	0	0	0	0	0	0	0	0	0	0	0	0	0	0	0	0	0	0	0	1	0	0	0	0	0	0	1	0	0	0	0	1	0	0	0	0	0	0	0	0	0	0
K01223	0	0	0	0	0	0	0	0	0	0	0	0	0	0	0	0	0	0	0	0	0	0	0	0	0	0	5	0	0	0	0	0	0	0	0	0	0	0	0	0	1	0	0	0	0	0	0	0	0
K01224	0	0	0	0	1	0	0	0	0	0	0	0	0	0	0	0	0	0	0	0	0	0	0	0	0	0	1	0	0	0	0	0	0	0	0	0	0	0	0	0	0	0	0	0	0	0	0	0	0
K01226	0	0	0	0	0	0	0	0	0	0	0	0	0	0	0	0	0	0	0	0	0	0	0	0	0	0	1	0	0	0	0	0	0	0	0	0	0	0	0	0	0	0	0	0	0	0	0	0	0
K01232	0	0	0	0	0	0	0	0	0	0	0	0	0	0	0	0	0	0	0	0	0	0	0	0	0	0	2	0	0	0	0	0	0	0	0	0	0	0	0	0	0	0	0	0	0	0	0	0	0
K01236	0	0	0	0	0	0	0	0	0	0	0	0	0	0	0	0	0	0	0	0	0	0	0	0	0	0	1	0	0	0	0	0	0	0	0	0	0	0	0	0	0	0	0	0	0	0	0	0	0
K01241	0	0	0	0	0	0	0	0	0	0	0	0	0	0	0	0	0	0	0	0	0	0	0	0	0	0	1	0	0	0	0	0	0	0	0	0	0	0	0	0	0	0	0	0	0	0	0	0	0
K01243	1	0	0	0	0	0	0	0	0	1	0	1	1	0	0	0	0	0	0	0	2	0	0	3	0	0	1	0	1	0	0	0	0	0	0	0	0	2	0	0	0	0	0	0	0	0	0	0	0
K01246	0	0	0	2	0	0	0	0	2	0	0	0	2	0	0	0	0	0	1	0	0	1	1	0	0	0	1	0	0	0	0	0	0	2	0	1	0	0	1	0	0	0	1	0	0	0	0	0	1
K01247	0	0	0	0	0	0	0	0	1	0	0	0	1	1	0	0	0	0	0	0	0	0	1	0	0	0	1	0	0	0	1	0	0	0	0	0	1	0	0	0	0	0	0	0	0	0	0	0	0
K01250	0	0	0	1	0	0	0	0	0	0	0	0	0	0	0	0	0	0	0	0	0	0	0	0	0	0	1	0	0	0	1	0	0	0	0	0	0	0	0	0	0	0	0	0	0	0	0	0	0
K01251	1	1	1	1	1	1	1	0	1	1	1	0	1	1	1	1	1	1	1	0	1	1	1	1	1	1	1	1	1	1	1	1	1	1	1	1	2	0	1	1	1	0	1	0	1	1	1	1	1
K01252	0	0	0	0	0	0	0	0	0	0	0	0	0	0	0	0	0	0	0	0	0	0	0	0	0	0	1	0	0	0	0	0	0	0	0	0	0	0	0	0	0	0	0	0	0	0	0	0	0
K01255	0	1	1	1	0	0	0	0	2	1	0	2	1	1	0	0	1	0	1	1	0	1	0	0	0	0	2	0	2	1	0	0	0	0	0	1	2	1	0	1	0	1	0	0	0	0	1	0	0
K01256	0	0	0	0	0	0	0	0	1	1	0	0	1	0	0	0	0	0	0	0	0	0	0	0	1	0	1	2	1	0	0	0	0	0	0	0	0	0	0	0	0	0	0	0	0	0	1	0	0
K01258	1	0	0	0	0	1	0	0	0	0	1	0	0	0	0	1	0	1	1	0	0	1	0	0	0	0	1	0	1	0	0	0	0	0	0	1	0	0	0	0	1	0	3	1	1	0	0	0	0
K01259	0	0	0	0	0	0	0	0	1	0	0	0	1	0	0	0	0	0	0	0	0	0	0	0	1	0	0	3	0	0	0	0	0	0	0	0	0	0	0	0	0	0	0	0	0	0	1	0	0
K01262	1	1	1	0	1	1	1	2	1	1	1	0	1	0	0	0	1	1	1	0	1	1	2	0	0	0	2	3	1	1	0	0	0	1	1	1	1	0	1	1	1	2	1	1	1	1	1	3	0
K01265	1	1	1	1	2	1	1	1	1	1	1	1	1	1	1	1	1	1	1	1	1	1	3	1	1	1	1	1	1	1	1	1	1	1	1	1	1	2	1	1	1	1	1	1	0	1	2	1	1
K01269	0	0	0	0	0	0	0	0	0	0	0	1	0	0	0	0	0	0	0	0	0	0	0	0	1	0	0	0	0	0	0	0	0	1	0	0	0	0	0	0	0	0	0	0	0	0	0	0	0
K01270	0	0	0	0	0	0	0	0	0	0	0	1	0	0	0	0	0	0	0	0	0	0	1	0	1	0	1	1	0	0	1	0	0	0	0	0	0	1	1	0	1	0	0	0	0	0	0	1	0
K01271	0	0	0	0	0	0	0	0	0	0	0	1	1	0	0	0	0	0	0	0	0	0	0	0	0	0	1	0	0	0	0	0	0	0	0	0	0	0	0	0	0	0	0	0	0	0	0	0	0
K01273	1	0	0	7	0	0	0	0	0	0	0	1	2	0	0	0	1	0	0	0	0	0	0	1	0	0	0	1	1	0	1	0	0	1	0	0	0	0	0	0	0	0	1	0	0	1	0	0	0
K01278	0	0	0	0	0	0	0	0	0	0	0	0	0	0	0	0	0	0	0	0	0	0	0	0	0	0	0	1	1	0	0	0	0	0	0	0	0	0	0	0	0	0	0	0	0	0	0	1	0
K01284	0	0	0	0	0	0	0	0	1	0	0	0	0	0	0	0	0	0	0	0	0	0	0	0	1	0	1	0	0	0	0	0	0	0	0	0	0	0	0	0	0	0	0	0	0	0	0	0	0
K01286	0	0	0	0	0	0	0	0	2	0	0	0	0	0	0	0	0	0	0	0	0	0	0	0	0	0	0	0	0	0	0	0	0	0	0	0	0	0	0	0	0	1	0	0	0	0	0	0	0
K01295	0	0	0	0	0	0	0	0	3	0	0	1	1	0	0	0	0	0	0	0	0	0	0	0	0	0	1	1	0	0	0	0	0	1	0	0	0	1	0	0	0	0	0	0	0	0	0	0	0
K01297	0	0	0	0	0	0	0	1	0	0	0	0	0	0	0	0	0	0	1	0	0	1	0	0	0	0	1	0	0	0	0	0	0	0	0	1	0	0	0	0	0	0	0	1	0	0	0	0	0
K01299	0	0	0	1	0	0	0	0	0	2	0	1	0	0	0	0	0	0	0	0	0	0	1	1	2	0	1	0	0	0	2	0	0	1	0	0	0	0	0	0	0	0	1	0	0	0	0	0	0
K01304	0	0	0	1	0	0	0	0	1	0	0	0	0	0	0	0	0	0	0	0	0	0	0	0	1	0	0	0	0	0	0	0	0	0	0	0	0	0	0	0	0	0	0	0	0	0	0	0	0
K01305	0	0	0	0	0	0	0	0	0	0	0	0	0	0	0	0	0	0	0	0	0	0	0	0	0	0	0	1	0	0	0	0	0	0	0	0	0	0	0	0	0	0	1	0	0	0	0	1	0
K01322	0	0	0	1	0	0	0	0	0	0	0	0	0	0	0	0	0	0	0	0	0	0	0	0	0	0	0	0	0	0	0	0	0	0	0	0	0	0	0	0	0	0	0	0	0	0	0	2	0
K01338	2	1	0	0	2	0	1	2	1	3	0	1	2	0	0	1	3	1	2	1	1	2	0	2	0	0	2	2	1	2	0	0	0	2	0	2	1	1	1	1	1	0	0	1	0	1	1	2	1
K01354	0	0	0	1	0	0	0	0	1	1	0	0	0	0	0	0	0	0	0	0	0	0	0	0	0	0	1	1	0	0	0	0	0	0	0	0	0	0	0	0	0	0	0	0	0	0	0	1	0
K01356	0	0	1	0	2	1	1	1	1	5	0	0	1	0	0	0	1	2	0	0	1	0	0	1	0	0	1	0	1	0	0	0	0	1	1	0	0	0	0	1	1	0	0	0	0	2	1	0	0
K01358	1	1	1	0	0	1	1	1	0	2	1	1	0	0	0	1	2	1	1	0	1	1	0	1	0	0	2	0	2	2	0	1	0	1	1	1	1	1	2	1	1	3	1	1	1	1	1	0	0
K01372	0	0	0	0	0	0	0	0	0	1	0	0	0	0	0	0	0	0	0	0	0	0	0	0	0	0	0	0	2	0	0	0	0	0	0	0	0	0	0	0	0	0	0	0	0	0	0	0	0
K01387	0	0	0	0	0	0	0	0	0	0	0	0	0	0	0	0	0	0	0	0	0	0	0	0	0	0	0	0	0	0	0	0	0	0	0	0	0	0	0	0	0	0	0	0	0	0	0	0	0
K01400	0	0	0	0	0	0	0	0	0	0	0	0	0	0	0	0	0	0	0	0	0	0	0	0	0	0	0	0	0	0	1	0	0	0	0	0	0	0	0	0	0	0	0	0	0	0	0	0	0
K01406	0	0	0	0	0	0	0	0	0	0	0	0	0	0	0	0	0	0	0	0	0	0	0	0	0	0	0	0	0	0	0	0	0	0	0	0	0	0	0	0	0	0	0	0	0	0	0	0	0
K01407	0	0	0	0	0	0	0	0	0	0	0	0	2	0	0	0	0	0	0	0	0	0	0	0	0	0	1	0	0	0	0	0	0	0	0	0	0	0	0	0	0	0	0	0	0	0	0	0	0
K01414	0	0	0	1	0	0	0	0	0	0	0	1	1	0	0	0	0	0	0	0	0	0	2	0	0	0	1	0	0	0	0	0	0	0	0	0	1	1	0	0	0	0	0	0	0	0	1	0	0
K01419	0	0	0	0	1	0	0	1	1	2	1	1	1	0	0	0	1	0	1	0	1	1	0	0	0	0	1	1	0	0	0	0	0	0	1	0	0	1	1	0	0	0	1	2	1	0	1	1	0
K01420	0	1	0	0	0	0	0	0	2	0	0	0	3	0	0	0	0	0	0	0	0	0	0	0	0	0	1	0	0	0	0	0	0	0	0	0	1	0	0	0	0	0	0	0	0	0	1	0	0
K01423	0	0	0	0	0	0	0	1	0	0	0	0	1	0	0	0	1	0	0	0	0	0	0	0	0	0	1	0	0	0	0	0	0	0	0	0	1	0	0	0	0	0	0	0	0	0	1	0	0
K01424	1	0	0	0	0	0	0	1	1	0	0	1	1	0	0	0	0	0	0	0	1	0	1	1	0	0	1	0	0	0	0	0	0	0	0	0	0	1	0	0	0	0	2	0	0	1	0	0	0
K01425	0	0	0	0	0	0	0	0	0	0	0	1	0	0	0	0	0	0	0	0	0	0	0	0	0	0	1	0	0	0	0	0	0	0	0	0	0	1	0	0	0	0	0	0	0	0	0	0	0
K01426	1	0	0	1	0	0	0	2	3	0	0	0	1	0	0	0	4	0	0	0	0	0	0	0	0	0	0	0	0	0	1	0	0	0	0	0	0	0	0	0	0	1	0	0	0	0	0	0	0
K01428	0	0	0	0	0	0	0	0	0	0	0	0	0	0	0	0	0	0	0	1	0	0	0	0	0	0	1	0	0	0	0	0	0	0	0	0	1	0	0	0	0	0	0	0	0	0	1	0	0
K01429	0	0	0	0	0	0	0	0	0	0	0	0	0	0	0	0	0	0	0	1	0	0	0	0	0	0	1	0	0	0	0	0	0	0	0	0	1	0	0	0	0	0	0	0	0	0	1	0	0
K01430	0	0	0	0	0	0	0	0	0	0	0	0	0	0	0	0	0	0	0	1	0	0	0	0	0	0	1	0	0	0	0	0	0	0	0	0	0	0	0	0	0	0	0	0	0	0	1	0	0
K01431	1	0	0	0	0	0	1	0	0	0	0	0	0	0	0	0	0	0	0	0	0	0	2	1	0	0	0	1	0	0	0	0	0	0	0	0	0	0	0	0	0	0	0	0	0	0	0	0	0
K01433	0	0	0	0	0	0	0	0	0	0	0	1	6	1	0	0	0	0	0	1	0	0	0	0	0	0	1	0	0	0	0	0	0	0	0	0	0	1	0	0	0	0	0	0	0	0	1	0	0
K01434	2	0	0	0	0	0	1	1	0	1	0	0	0	0	0	0	1	0	1	0	0	1	1	1	2	0	0	1	0	0	0	0	0	1	0	1	0	0	1	0	0	0	0	1	0	1	0	1	0
K01438	0	0	0	3	1	0	0	1	1	0	2	0	1	0	0	0	0	0	0	0	0	0	1	0	1	0	1	0	0	0	1	0	0	2	0	0	0	0	3	0	0	0	0	0	1	0	0	0	0
K01439	0	0	0	6	1	0	0	3	1	0	0	1	1	0	1	0	2	0	0	0	0	0	2	0	1	1	1	1	0	0	0	0	0	1	1	0	1	1	1	0	0	0	1	0	0	0	1	0	1
K01442	0	0	0	0	0	0	0	0	0	0	0	0	0	0	0	0	0	0	0	0	0	0	0	0	0	0	0	0	0	0	0	0	0	0	0	0	0	0	0	0	0	0	0	0	0	0	0	0	0
K01443	0	0	0	1	1	1	0	0	0	0	0	1	0	0	0	0	0	1	1	0	0	0	0	0	0	0	1	1	2	0	0	0	0	0	0	0	0	0	2	0	2	0	0	0	0	2	0	0	0
K01444	0	0	0	0	0	0	0	0	0	0	0	0	0	0	0	0	0	0	0	0	0	0	0	0	0	0	1	1	0	0	0	0	0	0	0	0	0	0	0	0	0	0	0	0	0	0	0	1	0
K01448	0	0	0	0	0	0	0	1	1	2	1	1	1	0	0	2	1	0	1	0	2	1	0	0	0	0	3	2	0	0	0	1	1	1	1	1	1	1	1	0	2	0	2	1	1	0	1	2	0
K01455	0	0	0	0	0	0	0	0	0	0	0	0	0	0	0	0	0	0	0	0	0	0	0	0	0	0	0	0	0	0	0	0	0	0	0	0	0	0	0	0	0	0	0	0	0	0	1	0	0
K01457	0	0	0	0	0	0	0	0	0	0	0	0	0	0	0	0	0	0	0	0	0	0	0	0	0	0	0	0	0	0	0	0	0	0	0	0	1	0	0	0	0	0	0	0	0	0	1	0	0
K01458	0	0	0	0	0	0	0	0	1	0	0	0	0	0	0	0	0	0	0	0	0	0	0	0	0	0	0	0	0	0	0	0	0	0	0	0	0	0	0	0	0	0	0	0	0	0	1	0	0
K01460	0	0	0	0	0	0	0	0	0	0	0	0	0	0	0	0	0	0	0	0	0	0	0	0	0	0	1	0	0	0	0	0	0	0	0	0	0	0	0	0	0	0	0	0	0	0	0	0	0
K01462	1	1	0	1	1	1	1	1	1	1	1	2	1	0	0	1	1	1	1	0	1	1	1	1	0	0	2	1	1	1	0	1	0	1	1	1	2	2	1	1	1	1	1	0	1	1	2	1	0
K01463	0	0	0	0	0	1	0	0	0	0	0	0	0	0	0	0	0	0	0	0	0	0	0	0	0	0	0	0	0	0	0	0	0	0	0	0	0	0	0	0	1	0	0	0	0	0	0	0	0
K01464	2	0	0	1	0	0	1	1	1	0	0	0	2	1	0	0	0	0	0	1	0	0	1	1	1	0	0	1	0	0	1	0	0	2	0	0	0	0	1	0	0	0	1	0	0	0	0	1	0
K01465	1	2	1	1	2	1	0	2	3	1	1	0	2	0	1	1	1	1	1	0	1	1	1	1	1	1	2	2	1	0	4	1	1	0	1	1	1	1	0	1	1	1	0	1	1	0	2	1	1
K01466	0	0	0	0	0	0	0	0	0	0	0	0	0	0	0	0	0	0	0	0	0	0	0	0	0	0	0	0	0	0	0	0	0	0	0	0	0	0	1	0	0	0	0	0	0	0	0	0	0
K01467	0	0	0	0	0	0	0	0	0	0	0	0	0	0	0	0	0	0	0	0	0	0	0	0	0	0	1	0	0	0	0	0	0	0	0	0	0	0	0	0	0	0	0	0	0	0	0	0	0
K01468	1	0	0	0	0	0	0	0	1	1	0	1	1	0	1	0	0	0	0	0	0	0	1	1	1	1	1	1	0	0	0	0	0	1	0	0	0	1	0	0	0	0	1	0	0	1	0	0	1
K01469	0	0	0	0	0	0	0	0	0	0	0	0	1	0	0	0	0	0	0	0	0	0	0	0	0	0	0	0	0	0	0	0	0	0	0	0	0	0	0	0	0	0	0	0	0	0	0	0	0
K01470	1	0	0	7	0	0	1	3	0	0	1	0	3	1	1	0	0	1	0	1	1	0	2	0	2	1	0	1	0	0	2	0	0	2	1	0	0	0	0	0	0	0	0	0	1	3	0	0	1
K01473	1	0	0	1	0	0	0	3	1	0	0	0	0	0	0	0	1	0	1	0	0	1	1	2	1	1	0	1	0	0	0	0	0	2	0	1	0	0	2	0	0	0	2	1	0	1	0	2	1
K01474	2	0	0	2	0	0	0	3	2	0	0	0	0	0	0	0	0	0	1	0	0	1	0	1	1	1	0	1	0	0	0	0	0	4	0	1	0	0	1	0	0	0	3	0	0	0	0	2	1
K01476	0	0	0	1	0	0	0	0	1	0	0	2	0	0	0	0	0	0	0	0	0	0	0	0	0	0	0	0	0	0	0	0	0	0	0	0	0	1	0	0	0	0	0	0	0	0	0	0	0
K01477	0	0	0	0	0	0	0	0	0	0	0	0	1	0	0	0	0	0	0	0	0	0	0	0	0	0	0	0	0	0	0	0	0	0	0	0	0	0	0	0	0	0	0	0	0	0	0	0	0
K01478	0	0	0	7	0	0	1	0	0	0	0	0	0	0	0	0	0	0	0	0	0	0	0	0	0	0	1	0	0	0	0	0	0	1	0	0	0	0	0	0	0	0	0	0	0	1	0	0	0
K01479	0	0	0	0	0	0	0	0	0	0	0	1	1	0	0	0	0	0	0	0	0	0	0	0	0	0	1	0	0	0	0	0	0	0	0	0	0	1	0	0	0	0	0	0	0	0	0	0	0
K01480	0	1	0	1	1	0	1	0	4	0	0	1	2	2	1	0	0	0	1	2	1	1	0	0	1	1	1	1	0	1	1	1	0	0	0	0	0	1	0	1	0	0	0	1	0	1	1	1	1
K01482	0	0	0	0	0	0	0	0	0	0	0	0	0	0	0	0	0	0	0	0	0	0	1	0	0	0	0	0	0	0	0	0	0	0	0	0	0	0	0	0	0	0	0	0	0	0	0	0	0
K01483	0	0	0	0	0	0	0	0	0	0	0	0	1	0	0	0	0	0	0	0	0	0	0	0	0	0	0	0	0	0	0	0	0	0	0	0	0	0	0	0	0	0	0	0	0	0	0	0	0
K01484	0	0	0	0	0	0	0	0	0	0	0	0	1	0	0	0	0	0	0	0	0	0	0	0	0	0	1	0	0	0	0	0	0	0	0	0	0	0	0	0	0	0	0	0	0	0	0	0	0
K01485	0	0	0	0	0	0	0	0	0	0	0	0	1	0	0	0	0	0	0	0	0	0	0	0	0	0	1	0	0	0	0	0	0	0	0	0	0	0	0	0	0	0	0	0	0	0	0	0	0
K01486	3	1	1	0	0	0	2	1	0	0	0	0	0	1	0	0	1	0	1	1	1	1	1	3	1	0	0	1	0	0	0	0	0	1	0	0	0	0	0	1	0	1	1	1	0	1	0	0	0
K01487	0	0	0	0	0	0	0	0	0	0	0	0	1	0	0	0	0	0	0	0	0	0	0	0	0	0	1	0	0	0	0	0	0	0	0	0	0	0	0	0	0	0	0	0	0	0	0	0	0
K01488	0	0	0	1	0	0	0	0	0	0	0	0	0	0	0	0	0	0	0	0	0	0	0	0	0	0	1	0	0	0	0	0	0	2	0	0	0	0	2	0	0	0	2	0	0	0	0	0	0
K01489	1	0	0	0	0	0	1	0	0	1	0	0	0	0	1	1	0	0	0	0	0	0	0	1	1	1	1	0	0	0	2	0	0	1	0	0	0	0	0	0	0	0	1	0	0	1	0	0	0
K01491	1	1	1	1	1	1	1	1	1	1	1	1	3	1	1	1	0	1	1	1	0	1	1	0	0	1	1	1	2	1	1	1	1	1	1	1	1	1	1	1	2	1	1	1	1	1	1	1	1
K01493	1	1	1	1	1	1	1	1	0	1	1	0	0	1	0	1	1	1	1	1	1	1	1	0	1	1	0	1	0	0	1	1	1	0	1	1	0	0	1	0	1	1	0	1	1	1	0	1	1
K01494	0	0	0	0	1	0	0	0	1	0	0	0	1	0	1	0	1	0	1	0	1	1	0	1	1	1	1	0	0	1	0	0	0	1	0	1	1	0	0	0	0	0	0	0	0	0	1	0	1
K01495	1	1	2	0	1	1	1	0	1	1	1	1	1	1	0	1	0	1	1	1	1	2	0	3	0	0	1	1	0	1	0	1	1	1	1	1	0	1	1	1	1	1	1	1	1	1	0	1	0
K01496	0	0	0	0	1	0	0	1	1	0	1	0	1	1	0	0	1	0	0	1	0	0	0	0	0	0	0	0	1	1	0	0	1	0	1	0	1	0	1	0	0	0	0	0	1	0	1	0	0
K01497	0	0	0	0	0	0	0	0	0	0	0	1	1	0	0	0	0	0	0	0	0	0	0	0	0	0	1	0	0	0	0	0	0	0	0	0	0	1	0	0	0	0	0	0	0	0	0	0	0
K01499	0	0	0	1	0	0	0	0	0	0	0	0	0	0	0	0	0	0	1	0	0	1	1	0	1	0	0	0	0	0	1	0	0	0	0	1	0	0	0	0	0	0	0	1	0	0	1	0	0
K01500	0	0	0	0	0	0	0	0	0	1	0	0	0	0	0	0	0	0	0	0	0	0	1	0	0	1	0	0	0	0	0	0	1	0	0	0	0	0	0	0	1	0	1	0	0	0	0	0	1
K01501	0	0	0	1	0	0	0	2	0	0	0	0	1	0	0	0	0	0	0	0	0	0	0	1	0	0	0	0	0	0	0	0	0	0	0	0	0	0	1	0	0	0	0	0	0	0	0	0	0
K01505	0	0	0	0	0	0	0	0	1	0	0	0	0	0	0	0	0	0	0	0	0	0	0	0	0	0	0	0	0	0	0	0	0	0	0	0	0	0	0	0	0	0	0	0	0	0	0	0	0
K01506	0	0	0	0	0	0	0	0	0	0	0	0	0	0	0	0	0	0	0	0	0	0	0	0	0	0	0	0	0	0	0	0	0	0	0	0	0	0	0	0	0	0	0	0	0	0	0	0	0
K01507	0	0	1	1	0	0	1	0	2	0	0	0	1	0	0	0	0	0	1	0	0	1	1	0	0	0	1	0	0	0	0	0	0	0	0	1	0	0	0	0	0	0	0	0	0	1	1	0	0
K01512	0	1	0	1	1	1	1	1	1	1	1	0	1	1	1	1	1	1	1	1	1	1	0	1	1	1	1	1	1	1	1	1	1	1	1	1	1	0	1	1	1	0	1	0	1	1	1	1	1
K01515	1	1	1	1	1	1	0	1	0	1	0	0	0	1	0	1	0	1	2	1	0	2	0	1	1	0	1	0	0	0	1	0	0	2	0	1	1	0	1	1	1	1	1	2	0	0	1	0	0
K01519	1	1	1	1	1	1	1	1	1	1	2	1	1	1	1	1	1	1	1	1	1	1	1	1	1	1	1	1	1	1	1	1	1	1	1	1	1	1	1	1	0	0	1	1	1	1	1	1	1
K01520	0	1	1	1	1	1	0	1	1	0	2	0	1	0	0	1	1	0	0	0	0	0	0	0	0	0	1	1	0	0	0	1	1	0	1	0	1	0	1	1	0	0	0	0	1	0	1	1	0
K01521	0	0	0	0	0	0	0	0	0	0	0	0	0	0	0	0	0	0	0	0	0	0	0	0	0	0	1	0	0	0	0	0	0	0	0	0	0	0	0	0	0	0	0	0	0	0	0	0	0
K01523	0	0	0	0	0	0	0	0	0	0	0	0	1	0	0	0	0	0	0	0	0	0	0	0	0	0	0	0	0	0	0	0	0	0	0	0	1	0	0	0	0	0	0	0	0	0	1	0	0
K01524	0	0	0	0	0	1	0	1	2	0	0	2	1	0	0	1	1	1	1	0	1	1	0	0	0	0	2	0	0	0	0	0	0	0	0	1	0	2	0	0	1	0	0	1	0	0	1	0	0
K01525	0	0	0	0	0	0	0	0	0	0	0	0	1	0	0	0	0	0	0	0	0	1	0	0	0	0	1	0	0	0	0	0	0	0	0	1	1	0	0	0	0	0	0	1	0	0	0	0	0
K01529	0	0	0	0	0	0	0	0	0	0	0	0	0	0	0	0	0	0	0	0	0	0	0	0	0	0	1	0	0	0	0	0	0	0	0	0	0	0	0	0	0	0	1	0	0	0	0	0	0
K01531	0	0	0	0	0	0	0	0	0	0	0	0	0	0	0	0	0	0	0	0	0	0	0	0	0	0	1	0	0	0	0	0	0	0	0	0	0	0	1	0	0	0	0	0	0	0	0	0	0
K01533	1	0	0	1	0	0	1	0	1	0	0	0	1	0	0	0	0	1	0	0	0	0	0	0	0	0	0	0	0	0	0	0	0	1	0	0	0	0	1	0	1	0	1	0	0	1	0	0	0
K01534	1	0	0	1	0	0	0	0	0	1	0	0	0	0	1	1	0	0	3	0	0	3	1	0	0	0	2	0	1	1	0	0	0	2	0	0	0	0	1	0	1	0	0	2	0	0	0	0	1
K01535	0	0	0	0	0	0	0	1	0	0	0	0	0	0	0	0	0	0	0	0	0	0	0	0	0	0	0	0	0	0	0	0	0	0	0	0	0	0	0	0	0	0	0	0	0	0	0	0	0
K01537	1	0	0	1	0	1	1	0	0	0	0	1	0	0	1	1	0	2	0	0	3	0	2	1	3	1	0	0	0	0	4	0	0	4	0	0	0	1	1	0	1	0	0	0	0	1	1	0	1
K01546	0	0	0	0	0	0	0	0	0	0	0	0	0	0	0	0	0	0	0	0	0	0	0	0	0	0	2	0	0	0	0	0	0	0	0	0	0	0	0	0	0	0	0	0	1	0	0	0	0
K01547	0	0	0	0	0	0	0	0	0	0	0	1	0	0	0	0	0	0	0	0	0	0	0	0	0	0	1	0	0	0	0	0	0	0	0	0	0	0	0	0	0	0	0	0	0	0	0	0	0
K01548	0	0	0	0	0	0	0	0	0	0	0	0	0	0	0	0	0	0	0	0	0	0	0	0	0	0	1	0	0	0	0	0	0	0	0	0	0	0	0	0	0	0	0	0	0	0	0	0	0
K01551	3	0	1	1	0	0	1	2	0	0	0	0	0	0	0	0	0	0	0	0	0	0	1	2	1	0	0	0	0	0	3	0	0	0	0	0	0	1	0	1	0	0	0	0	0	2	0	0	0
K01552	1	1	0	1	0	0	0	1	0	0	0	0	0	0	0	0	0	0	0	0	0	0	1	1	2	0	0	0	0	0	0	0	1	1	0	0	0	0	0	1	0	0	1	0	0	0	0	0	0
K01555	0	0	0	0	0	0	0	0	0	0	0	0	1	0	0	0	0	0	0	0	0	0	0	0	0	0	0	0	0	0	0	0	0	0	0	0	0	0	0	0	0	0	0	0	0	0	0	0	0
K01556	1	0	0	1	0	0	0	0	0	0	0	0	0	0	0	0	0	0	0	0	0	0	0	0	0	0	0	0	0	0	0	0	0	0	0	0	0	0	0	0	0	0	0	0	0	0	0	0	0
K01560	0	0	0	0	0	0	0	0	3	0	0	0	0	0	0	0	0	0	0	0	0	0	0	0	0	0	0	0	0	0	0	0	0	0	0	0	0	0	1	0	0	0	0	0	0	0	0	0	0
K01561	0	0	0	0	0	0	0	0	1	0	0	0	0	0	0	0	0	0	0	0	0	0	0	0	0	0	0	0	0	0	0	0	0	0	0	0	0	0	0	0	0	0	0	0	0	0	0	0	0
K01563	0	0	0	0	0	0	0	0	1	0	0	0	0	0	0	0	1	0	0	0	0	0	0	0	0	0	0	0	0	0	0	0	0	0	0	0	0	0	0	0	0	0	0	0	0	0	0	0	0
K01571	0	0	0	0	0	0	0	0	0	0	0	0	1	0	0	0	0	0	0	0	0	0	0	0	0	0	0	0	0	0	0	0	0	0	0	0	0	0	0	0	0	0	0	0	0	0	1	0	0
K01574	0	0	0	0	0	0	0	0	0	0	0	0	0	0	0	0	0	0	0	0	0	0	0	1	0	0	0	0	0	0	0	0	0	0	0	0	0	0	0	0	0	0	0	0	1	0	0	0	0
K01575	0	0	0	0	0	0	0	0	0	0	0	0	0	0	0	0	0	0	0	0	0	0	0	0	0	0	1	0	0	0	0	0	1	0	0	0	0	0	0	0	0	0	0	0	0	0	0	0	0
K01576	0	1	0	0	0	0	0	0	0	0	0	0	0	0	0	0	1	0	0	0	0	0	0	0	0	0	1	0	0	0	0	0	0	0	0	0	0	0	0	0	0	0	0	0	0	0	0	0	0
K01577	0	0	0	0	0	0	0	0	0	0	0	0	0	0	0	0	1	0	0	0	0	0	0	0	0	0	0	0	0	0	0	0	0	0	0	0	0	0	0	0	0	0	0	0	0	0	0	0	0
K01578	0	0	0	0	0	0	0	1	1	0	0	0	1	0	0	0	1	0	0	0	0	0	0	0	0	0	0	0	0	0	0	0	0	0	0	0	0	0	0	0	0	0	0	0	0	0	0	0	0
K01579	0	1	1	0	1	1	0	0	0	1	0	1	1	0	0	1	0	1	1	0	0	1	0	0	0	0	1	1	1	1	0	1	1	0	0	1	0	1	0	1	1	0	0	1	0	0	1	1	0
K01580	0	0	0	0	0	0	0	0	0	0	0	0	0	0	0	0	0	0	0	0	0	0	0	0	0	0	0	0	0	0	0	0	0	0	0	0	0	1	0	0	0	0	0	0	0	0	0	0	0
K01581	0	0	0	0	0	0	0	0	1	0	0	0	2	0	0	0	0	0	0	0	0	0	0	0	0	0	2	0	0	0	0	1	0	0	0	0	1	0	0	0	0	0	0	0	0	0	0	0	0
K01582	0	0	0	0	0	0	0	0	0	0	0	0	0	0	0	0	0	0	0	0	0	0	0	0	0	0	1	0	0	0	0	0	0	0	0	0	0	0	0	0	0	0	0	0	0	0	0	0	0
K01585	0	0	0	0	0	0	0	0	1	0	0	1	0	0	0	0	0	0	0	0	0	0	2	0	0	1	1	0	0	0	0	0	0	0	0	0	0	1	0	0	0	0	0	0	0	0	1	0	1
K01586	0	1	1	0	0	1	0	1	1	1	1	1	2	0	0	1	2	1	0	0	1	1	1	0	1	0	1	0	1	2	0	1	1	0	1	1	1	1	1	1	1	1	1	2	1	0	1	1	0
K01588	0	1	1	1	1	1	0	1	1	1	1	1	1	1	1	1	1	1	1	1	0	1	0	0	0	1	1	1	1	0	0	1	1	0	1	0	1	1	1	1	1	1	0	0	1	0	1	1	1
K01589	0	0	0	0	0	0	0	0	1	0	0	0	0	0	0	0	0	0	0	1	0	0	0	0	0	0	1	0	0	0	0	0	0	0	0	0	0	0	0	0	0	0	0	0	0	0	1	0	0
K01590	0	0	0	0	0	0	0	0	0	0	0	0	0	0	0	0	0	0	0	0	0	0	0	0	0	0	0	0	0	0	0	0	0	0	1	0	0	0	0	0	0	0	0	0	1	0	0	0	0
K01591	1	1	1	1	1	1	0	1	1	1	1	1	1	1	1	1	0	1	1	1	0	1	1	1	1	1	1	1	0	1	1	1	1	0	1	1	1	1	1	1	1	1	0	2	1	0	1	1	1
K01593	0	0	0	0	0	0	0	1	1	0	0	0	0	0	0	0	1	0	0	0	0	0	0	0	1	0	0	1	0	0	0	0	0	1	0	0	0	0	0	0	0	0	0	0	0	0	0	1	0
K01595	0	0	0	0	0	0	0	0	1	0	0	0	1	0	0	1	1	0	0	0	0	0	0	0	0	0	1	0	0	0	1	0	0	0	0	0	0	0	0	0	0	0	0	0	0	0	1	0	0
K01596	0	0	0	1	1	1	0	0	0	0	2	0	0	0	0	0	0	1	0	0	1	0	1	0	1	0	0	0	1	1	0	1	1	0	1	0	1	0	1	0	1	0	0	0	1	0	0	0	0
K01597	0	0	0	0	0	0	1	0	0	0	0	0	1	0	0	0	0	0	0	0	0	0	0	0	0	0	0	0	0	0	0	0	0	1	0	0	0	0	0	0	0	0	0	0	0	1	0	0	0
K01599	1	0	0	0	1	0	1	0	1	0	0	0	1	0	0	1	1	0	1	0	1	1	0	2	0	0	1	0	1	0	1	0	0	1	0	1	1	1	0	0	0	0	0	1	0	0	1	0	0
K01601	0	0	0	1	0	0	0	0	0	0	0	0	1	0	0	0	0	0	1	0	0	1	0	0	1	1	0	0	0	0	0	0	0	0	0	1	2	0	1	0	0	0	0	1	0	0	1	0	0
K01602	0	0	0	0	0	0	0	0	0	0	0	0	1	0	0	0	0	0	1	0	0	1	0	0	0	0	0	0	0	0	0	0	0	0	0	1	2	0	0	0	0	0	0	1	0	0	1	0	0
K01607	0	0	0	0	0	0	0	0	1	0	0	0	0	0	0	0	2	0	0	0	0	0	0	0	0	0	1	0	0	0	1	0	0	0	0	0	0	0	0	0	0	0	0	0	0	0	0	0	0
K01608	0	0	0	0	0	0	0	0	1	0	0	0	0	0	0	0	0	0	0	0	0	0	0	0	0	0	0	0	0	0	0	0	0	0	0	0	0	0	0	0	0	0	0	0	0	0	0	0	0
K01609	0	1	1	0	1	1	0	2	1	0	1	1	1	1	0	1	1	1	1	1	0	1	0	0	0	0	0	1	1	1	1	1	1	0	1	1	1	1	0	1	1	0	1	1	1	0	1	0	0
K01610	2	0	0	0	0	0	1	1	1	0	0	0	1	1	1	0	1	0	1	1	0	1	0	0	0	0	1	0	0	0	0	0	0	2	0	1	0	1	0	0	0	0	1	1	0	1	0	2	1
K01611	0	1	0	0	0	0	0	0	1	0	0	0	1	0	0	0	0	0	1	0	0	1	0	0	0	0	1	0	0	0	1	0	1	0	0	2	0	0	0	1	0	2	0	1	0	0	0	1	0
K01612	0	0	0	0	0	0	0	0	0	0	0	0	0	0	0	0	0	0	0	0	0	0	0	0	0	0	1	0	0	0	0	0	0	0	0	0	0	0	0	0	0	0	0	0	0	0	0	0	0
K01613	0	0	0	0	1	0	0	1	1	0	0	1	1	0	1	0	0	0	1	0	1	1	0	0	1	1	1	0	1	1	0	0	1	0	1	1	1	1	0	0	0	0	0	1	0	0	1	0	1
K01619	0	0	0	0	3	3	1	0	0	1	0	0	0	0	0	1	0	2	1	0	1	2	1	0	1	0	1	0	1	1	0	0	0	1	0	1	0	0	2	0	1	0	1	1	0	1	0	0	0
K01620	1	0	0	1	1	0	1	1	1	1	0	1	0	0	0	0	1	2	1	0	0	1	1	2	0	0	1	1	0	0	2	0	0	1	1	1	0	1	2	0	0	0	1	2	1	1	0	1	0
K01621	0	0	0	0	0	0	0	0	0	0	0	0	0	0	0	0	0	0	0	0	0	1	0	0	0	0	0	0	0	0	0	0	0	0	0	1	0	0	0	0	0	0	0	0	0	0	1	0	0
K01622	1	1	1	0	0	0	1	0	0	0	0	0	0	1	1	2	0	0	1	1	0	1	1	1	0	1	0	1	0	0	0	0	0	0	0	1	0	0	0	1	0	1	1	2	0	1	0	1	1
K01623	0	0	0	0	0	0	0	0	1	0	0	0	0	0	0	0	0	0	1	0	0	1	0	0	0	0	0	0	0	0	0	0	0	1	0	1	0	0	0	0	0	0	0	1	0	0	0	0	0
K01624	0	0	0	0	2	0	0	1	0	0	1	1	2	0	0	0	1	5	0	0	0	0	0	0	0	0	2	0	1	1	1	0	0	0	0	0	1	1	4	0	1	0	0	0	1	0	2	0	0
K01625	1	0	0	0	2	1	1	1	0	1	2	1	0	0	0	0	0	0	0	0	0	0	1	2	0	0	1	0	1	1	0	0	0	1	1	0	0	0	1	0	0	0	0	0	1	1	1	0	0
K01626	0	0	0	0	1	0	0	0	1	0	0	0	1	0	0	0	0	0	0	0	0	0	0	0	0	0	3	0	0	0	0	0	0	0	0	0	0	1	0	0	0	0	0	0	0	0	1	0	0
K01627	0	0	0	0	1	0	0	1	1	1	0	1	1	0	0	0	1	0	1	0	1	1	0	0	0	0	1	1	1	1	0	1	1	0	0	0	0	1	0	0	0	0	0	1	0	0	1	1	0
K01628	1	0	1	0	0	0	0	1	1	1	0	0	0	0	0	0	0	3	0	0	0	0	0	1	1	0	0	0	0	0	0	0	1	0	0	0	0	0	0	1	0	1	1	0	0	0	0	0	0
K01629	0	0	0	0	0	0	0	0	0	0	0	0	0	0	0	0	0	0	0	0	0	0	0	0	0	0	1	0	0	0	0	0	0	0	0	0	0	0	0	0	0	0	0	0	0	0	0	0	0
K01630	0	0	0	1	0	0	0	1	0	0	0	0	0	0	0	0	0	0	0	0	0	0	0	0	0	0	1	0	0	0	0	0	0	0	0	0	0	0	0	0	0	0	0	0	0	0	0	0	0
K01633	0	0	0	0	0	0	0	0	1	0	0	0	1	0	0	1	0	0	0	0	0	0	0	0	0	0	1	0	0	0	0	0	0	1	0	0	1	0	0	0	0	0	0	0	0	0	1	0	0
K01634	0	0	0	0	0	0	0	0	0	0	0	0	1	0	0	0	1	0	0	0	0	0	0	0	0	0	0	0	0	0	0	0	0	1	0	0	0	0	0	0	0	1	0	0	0	0	0	0	0
K01635	0	0	0	0	0	0	0	0	0	0	0	0	0	0	0	0	0	0	0	0	0	0	0	0	0	0	0	0	0	0	1	0	0	0	0	0	0	0	0	0	0	1	0	0	0	0	0	0	0
K01637	0	0	0	0	0	0	0	0	0	0	0	0	1	0	0	0	0	0	0	0	0	0	0	0	0	0	1	0	0	0	0	0	0	0	0	0	0	0	0	0	0	0	0	0	0	0	0	0	0
K01638	0	0	0	0	0	0	0	0	0	0	0	0	3	0	0	0	0	0	0	0	0	1	0	0	0	0	1	0	0	1	0	0	0	1	0	0	0	0	0	0	0	0	0	1	0	0	0	0	0
K01639	0	0	0	0	1	0	0	0	0	0	0	0	0	0	0	0	0	0	0	0	0	0	0	0	0	0	0	0	0	0	0	0	0	0	0	0	0	0	0	0	0	0	0	0	0	0	0	0	0
K01640	0	0	0	0	0	0	0	4	2	0	0	0	0	0	0	0	1	0	1	0	0	1	0	0	0	0	0	0	0	0	0	0	0	0	0	1	0	0	0	0	0	0	0	1	0	0	0	0	0
K01641	1	2	0	1	0	0	1	1	0	1	0	0	1	1	1	0	1	0	0	1	0	0	1	1	1	1	0	1	0	0	1	0	0	1	0	0	0	0	0	2	0	2	0	1	0	1	0	1	0
K01643	0	0	0	0	0	0	0	0	0	0	0	0	0	0	0	0	0	0	0	0	0	0	0	0	1	0	1	0	0	0	0	0	0	0	0	0	0	0	0	0	0	0	1	0	0	0	0	1	0
K01644	0	0	0	0	0	0	0	1	2	0	0	1	0	1	0	0	1	0	1	1	0	1	0	0	0	0	1	0	0	0	1	0	0	1	0	1	0	2	0	0	0	0	1	1	0	0	0	1	0
K01646	0	0	0	0	0	0	0	0	0	0	0	0	0	0	0	0	0	0	0	0	0	0	0	0	0	0	1	0	0	0	0	0	0	0	0	0	0	0	0	0	0	0	0	0	0	0	0	0	0
K01647	0	0	0	0	0	0	0	0	1	1	0	1	2	0	0	0	1	0	2	0	0	1	0	0	0	1	1	2	0	0	0	0	0	1	0	2	2	1	0	0	0	0	0	3	0	0	0	1	0
K01649	0	2	3	1	3	0	0	2	2	0	2	1	2	2	0	2	2	2	1	2	3	1	0	3	0	1	2	0	2	2	4	3	2	0	3	1	1	1	2	3	2	2	2	1	3	0	2	0	1
K01652	2	1	1	7	1	1	0	4	5	0	3	2	2	1	0	1	7	1	1	1	1	1	0	2	2	0	3	0	1	1	17	1	1	0	1	1	1	2	1	1	2	1	1	1	1	0	4	0	0
K01653	0	1	1	1	1	1	0	1	1	0	1	1	1	1	0	1	2	1	1	1	1	1	0	1	0	0	1	0	1	1	1	1	1	0	1	1	1	1	1	1	1	1	1	0	1	0	1	0	0
K01654	0	0	0	0	0	0	0	0	0	0	0	0	0	0	0	0	0	0	0	0	0	0	0	0	0	0	0	0	0	0	0	0	0	0	0	0	0	0	0	0	0	0	0	0	0	0	0	0	0
K01657	0	1	1	0	1	1	0	1	1	0	1	1	1	1	0	2	1	1	1	1	2	1	0	0	0	0	1	1	1	1	1	1	1	0	1	1	1	1	1	1	1	0	1	2	1	0	1	0	0
K01658	0	0	0	0	0	1	0	1	1	0	1	1	0	1	0	1	2	1	1	1	1	1	0	0	0	0	0	1	0	1	1	1	1	0	1	1	0	1	0	0	1	1	1	2	1	0	0	0	0
K01659	0	0	0	0	0	0	0	0	0	0	0	1	0	1	0	0	1	0	0	1	0	0	1	0	0	0	0	0	0	0	1	0	0	0	0	0	0	1	2	0	0	0	0	0	0	0	1	0	1
K01661	0	1	0	0	0	0	0	1	0	0	0	0	0	0	1	0	0	0	0	0	0	0	0	0	1	1	1	0	0	0	0	0	0	0	0	0	0	0	0	1	0	1	0	0	0	0	0	0	1
K01662	0	1	1	0	1	0	0	1	1	1	1	1	1	0	0	1	1	0	0	0	0	0	0	0	0	0	1	1	1	1	0	1	1	0	1	0	1	1	0	1	0	0	0	0	1	0	1	1	0
K01664	0	0	0	0	0	0	0	0	0	0	0	0	0	0	0	0	0	0	0	0	0	0	0	0	0	0	1	0	0	0	0	0	0	0	0	0	0	0	0	0	0	0	0	0	0	0	0	0	0
K01665	0	0	0	0	0	1	0	0	0	0	0	1	2	0	0	0	1	1	0	0	0	0	0	0	0	0	1	0	0	0	0	0	0	0	0	0	0	1	0	0	1	1	0	1	0	0	1	0	0
K01666	0	0	0	0	1	0	0	0	0	0	0	2	2	0	0	0	0	0	0	0	0	0	0	0	0	0	0	0	0	0	0	0	0	0	0	0	0	1	0	0	0	0	0	0	0	0	0	0	0
K01669	0	0	0	0	0	0	0	0	0	0	0	0	0	0	0	0	0	0	0	0	0	0	0	0	0	0	1	0	0	1	0	0	0	0	0	0	0	0	0	0	0	0	0	0	0	0	3	0	0
K01671	0	0	0	0	0	0	0	0	0	0	0	0	0	0	0	0	0	0	0	0	0	0	0	0	0	0	1	0	0	0	0	0	0	0	0	0	0	0	0	0	0	0	0	0	0	0	0	0	0
K01673	0	0	0	0	0	0	0	0	2	0	0	1	2	0	0	0	0	0	1	0	0	1	0	0	1	0	2	0	0	0	0	0	0	0	0	1	0	3	0	0	0	0	0	1	0	0	1	0	0
K01674	0	0	0	0	0	0	0	0	1	0	0	1	0	0	0	0	0	0	0	0	0	0	0	0	0	0	1	0	0	0	0	0	0	0	0	0	1	2	0	0	0	0	0	0	0	0	0	0	0
K01675	0	0	0	0	0	0	0	0	0	0	0	0	0	0	0	0	0	0	0	0	0	0	0	0	0	0	1	0	0	0	0	0	0	0	0	0	0	0	0	0	0	0	0	0	0	0	0	0	0
K01676	0	0	0	1	0	0	0	0	0	0	0	2	1	0	0	1	0	0	0	0	0	0	0	0	0	0	3	0	0	0	0	0	0	0	0	0	0	1	0	0	0	0	0	0	0	0	1	0	0
K01677	0	1	1	0	0	1	1	3	1	1	1	0	0	0	1	1	1	1	0	0	0	0	0	1	1	1	0	1	1	1	1	1	1	0	1	0	0	0	0	1	1	2	0	0	1	1	0	0	1
K01678	0	1	1	0	0	1	1	1	0	1	1	0	0	0	0	0	1	2	0	0	0	0	0	1	0	0	0	1	1	1	0	1	1	0	1	0	0	0	0	1	1	1	0	0	1	1	0	1	0
K01679	0	0	0	0	0	0	0	1	1	0	0	1	1	0	0	0	1	0	1	0	0	2	1	0	0	0	1	0	0	0	0	0	0	0	0	1	1	1	1	0	0	0	0	1	0	0	1	0	0
K01682	0	0	0	0	1	0	0	0	0	0	0	2	1	0	0	0	0	0	0	0	0	0	0	0	0	0	1	1	0	0	0	0	0	0	0	0	1	1	1	0	0	0	1	0	0	0	1	1	0
K01684	0	0	0	0	1	0	0	1	2	0	0	0	2	0	0	0	2	0	0	0	0	0	0	0	0	0	0	0	0	0	17	0	0	0	0	0	0	0	0	0	0	0	1	0	0	0	0	0	0
K01685	0	0	0	0	0	0	0	0	0	0	0	0	0	0	0	0	0	0	0	0	0	0	0	0	0	0	1	0	0	0	0	0	0	0	0	0	0	0	0	0	0	0	0	0	0	0	0	0	0
K01686	0	0	0	0	0	0	0	0	0	0	0	0	0	0	0	0	0	0	0	0	0	0	0	0	0	0	1	0	0	1	2	0	0	0	0	0	0	0	0	0	0	0	0	0	0	0	0	0	0
K01687	0	2	1	1	1	1	0	4	1	0	3	1	1	1	0	1	2	1	1	0	1	1	0	2	0	0	1	0	3	0	2	1	1	0	2	0	1	1	1	1	1	1	1	0	3	0	2	0	0
K01689	3	1	1	1	1	1	2	1	1	4	1	3	1	1	1	1	1	1	1	1	1	1	2	1	1	1	1	1	1	1	7	1	1	2	1	1	1	1	1	2	2	3	1	1	2	1	1	1	1
K01690	0	0	0	0	0	0	0	0	1	0	0	1	0	0	0	0	0	0	0	0	0	0	0	0	0	0	1	0	0	0	0	0	0	0	0	0	0	0	0	0	0	0	0	0	0	0	1	0	0
K01692	1	1	0	0	0	0	1	1	2	0	0	2	4	0	0	0	4	0	0	0	0	0	0	1	0	0	0	1	0	0	0	0	0	1	0	1	0	0	0	2	0	2	0	0	0	1	0	1	0
K01693	0	1	1	0	1	1	0	1	1	0	1	1	1	1	0	1	1	1	1	1	1	1	0	0	0	0	0	0	1	1	1	1	1	0	1	1	1	1	1	1	1	1	0	1	1	0	1	0	0
K01695	0	1	1	0	1	2	0	4	1	0	1	1	1	1	0	1	1	0	1	1	1	1	0	0	0	0	2	1	1	1	1	1	1	0	1	1	1	1	1	1	1	0	1	1	1	0	1	0	0
K01696	0	1	1	0	1	1	0	4	1	0	2	2	2	1	0	1	1	0	1	2	0	1	0	0	0	0	1	1	0	1	1	1	1	0	1	1	1	2	1	1	1	0	1	1	1	0	1	0	0
K01697	0	0	0	0	0	0	0	0	0	1	0	0	0	0	0	0	1	0	0	0	0	0	0	0	0	0	1	1	0	0	0	0	0	1	0	0	0	1	0	0	0	0	0	0	0	0	0	0	0
K01698	0	1	0	0	1	0	0	1	1	0	1	1	1	1	1	1	1	1	1	1	1	1	0	1	0	0	1	0	0	1	0	0	0	0	0	2	1	1	1	1	0	1	0	1	1	0	1	0	1
K01699	1	0	0	0	0	0	0	0	0	0	0	0	0	0	0	0	0	0	0	0	0	0	0	0	0	0	1	0	0	0	0	0	0	0	0	0	0	0	0	0	0	0	0	0	0	0	0	0	0
K01703	2	2	2	1	1	1	0	2	2	3	1	1	1	1	0	2	1	2	2	0	1	1	2	3	4	3	1	2	1	1	3	2	2	0	1	1	1	1	2	2	2	3	2	1	1	0	1	2	1
K01704	2	2	2	1	0	1	0	2	2	3	1	1	1	1	0	2	1	2	1	0	1	1	1	3	3	3	1	2	1	0	3	2	2	0	1	1	1	1	1	2	2	3	2	0	1	0	1	1	1
K01706	0	0	0	0	0	0	0	0	0	0	0	0	0	0	0	0	0	0	0	0	0	0	0	0	0	0	1	0	0	0	0	0	0	0	0	0	0	0	0	0	0	0	0	0	0	0	0	0	0
K01708	0	0	0	0	0	0	0	0	0	0	0	0	0	0	0	0	0	0	0	0	0	0	0	0	0	0	1	0	0	0	0	0	0	0	0	0	0	0	0	0	0	0	0	0	0	0	0	0	0
K01709	0	0	0	0	0	0	0	0	0	0	0	0	0	0	0	0	1	0	0	0	0	0	0	0	0	0	0	0	0	0	0	0	0	0	1	0	2	1	0	0	0	0	0	0	0	0	1	0	0
K01710	3	0	0	0	2	1	1	0	3	1	1	0	0	0	0	1	1	0	0	0	1	0	0	1	0	1	2	0	1	1	1	1	1	1	1	0	1	1	1	1	1	0	1	0	0	1	1	2	0
K01711	1	0	0	0	0	1	1	0	0	0	0	1	0	0	0	1	2	1	0	0	0	0	0	1	1	0	1	0	1	1	1	0	1	1	2	0	1	2	0	0	1	0	0	0	0	1	1	1	0
K01712	1	0	0	0	0	0	0	0	1	1	0	1	1	0	1	0	0	0	1	0	0	1	1	1	1	1	1	1	0	0	0	0	0	1	1	1	0	1	0	0	0	0	1	1	0	1	0	0	1
K01714	4	1	1	4	1	1	1	4	3	1	5	1	3	0	0	1	2	3	2	0	1	2	3	2	1	0	4	1	3	2	4	1	3	1	2	2	1	1	1	1	1	1	3	2	3	3	1	1	0
K01715	0	3	0	0	0	0	1	3	0	0	0	0	1	0	1	0	4	0	1	0	0	1	2	0	1	1	0	1	0	0	0	0	0	0	0	1	0	0	0	3	0	3	0	1	0	1	0	0	0
K01716	0	0	0	0	0	0	0	0	1	0	0	0	0	0	0	0	0	0	0	0	0	0	0	0	0	0	1	0	0	0	0	0	0	0	0	0	0	0	0	0	0	0	0	0	0	0	1	0	0
K01719	0	0	0	0	0	0	0	0	1	0	0	1	1	1	0	0	0	0	1	1	0	1	0	0	0	0	1	0	0	0	1	0	0	0	0	1	1	0	0	0	0	0	0	1	0	0	1	0	0
K01720	0	0	0	0	0	0	0	0	0	0	0	0	1	0	0	0	0	0	0	0	0	0	0	0	0	0	0	0	0	0	0	0	0	0	0	0	0	0	1	0	0	0	1	0	0	0	0	0	0
K01721	0	0	0	0	0	0	0	0	1	0	0	0	0	0	0	0	0	0	0	0	0	0	0	0	0	0	0	0	0	0	0	0	0	0	0	0	0	0	0	0	0	0	0	0	0	0	0	0	0
K01724	0	0	0	0	0	0	0	0	1	0	0	0	1	1	0	0	0	0	0	1	0	0	1	0	0	0	0	0	0	0	0	0	0	1	0	0	1	1	1	0	0	0	0	0	0	0	1	0	0
K01725	0	0	0	0	0	0	0	0	0	0	0	0	0	0	0	0	0	0	0	0	0	0	0	0	0	0	0	0	0	0	0	0	0	0	0	0	0	0	0	0	0	0	0	0	0	0	1	0	0
K01728	0	0	0	0	1	0	0	0	0	0	0	0	0	0	0	0	0	0	0	0	0	0	0	0	0	0	0	0	0	0	0	0	0	0	0	0	0	0	0	0	0	0	0	0	0	0	0	0	0
K01733	0	2	1	4	1	1	2	1	2	0	3	1	1	1	0	2	1	1	4	1	2	4	2	2	2	0	1	1	1	0	2	1	2	3	2	4	1	1	2	2	1	2	2	4	4	2	1	0	0
K01734	0	0	0	0	0	0	0	0	0	0	0	0	0	0	0	0	0	0	0	0	0	0	0	0	1	0	1	0	0	0	0	0	1	0	1	0	0	0	0	0	0	0	0	0	0	0	0	0	0
K01735	0	1	2	1	1	0	0	1	1	0	1	1	1	0	0	1	0	0	1	0	1	1	1	0	0	0	1	1	0	0	0	1	1	0	1	1	1	1	1	1	2	1	1	1	1	1	1	0	0
K01736	0	1	1	1	1	0	0	1	1	0	1	1	1	1	0	1	1	1	1	1	1	1	1	0	0	0	2	1	1	1	1	1	1	0	1	1	1	1	1	1	1	1	2	1	1	0	1	0	0
K01737	1	1	0	0	1	0	1	1	0	1	1	0	0	1	1	0	1	0	1	1	1	1	1	1	1	1	1	1	1	1	0	1	1	0	1	1	1	1	0	1	0	1	0	1	1	1	1	1	1
K01738	0	0	1	0	3	0	0	1	3	2	4	1	3	0	0	0	1	1	1	0	2	1	1	0	2	0	2	1	1	1	2	1	2	0	1	1	0	1	3	1	1	2	0	2	2	0	1	1	0
K01739	0	0	0	0	0	0	0	0	2	0	0	1	0	0	0	0	0	0	0	0	0	0	0	0	0	0	1	0	0	0	0	0	0	1	0	0	0	1	0	0	0	0	0	0	0	0	0	0	0
K01740	0	0	0	0	1	1	0	1	1	0	1	1	2	0	0	0	1	2	0	0	0	0	0	0	0	0	0	1	1	1	1	0	0	0	0	0	0	1	1	0	0	0	0	0	0	0	1	1	0
K01744	0	0	0	0	1	0	0	0	0	1	0	3	1	1	0	0	0	0	0	1	0	0	1	0	0	0	1	0	0	0	0	0	0	1	0	0	0	2	0	0	0	0	0	0	0	0	0	0	0
K01745	1	0	0	0	0	0	0	0	2	1	0	1	2	0	1	0	0	0	0	0	0	0	1	1	1	1	1	1	0	0	0	0	0	1	0	0	0	1	0	0	0	0	1	0	0	1	0	0	1
K01749	0	1	0	0	2	0	0	1	1	0	0	1	1	1	1	1	0	0	1	1	1	1	0	0	0	0	1	0	1	1	1	0	0	0	0	1	1	1	1	1	0	1	0	1	0	0	1	0	1
K01750	0	0	0	0	0	0	0	0	0	0	0	2	0	0	0	0	0	0	0	0	0	0	0	0	0	0	0	0	0	0	0	0	0	0	0	0	0	1	0	0	0	0	0	0	0	0	0	0	0
K01751	0	0	0	0	0	0	0	0	0	0	0	1	1	0	0	0	0	0	0	0	0	0	0	0	0	0	0	0	0	0	0	0	0	0	0	0	0	0	0	0	0	0	0	0	0	0	0	0	0
K01752	0	0	0	0	0	0	0	0	1	0	0	1	5	0	0	0	0	0	0	0	0	0	0	0	0	0	2	0	0	0	0	0	0	0	0	0	0	1	0	0	0	0	0	0	0	0	0	0	1
K01753	0	0	0	0	0	0	0	0	0	0	0	0	1	0	0	0	0	0	0	0	0	0	0	0	0	0	1	0	0	0	0	0	0	0	0	0	0	0	0	0	0	0	0	0	0	0	0	0	0
K01754	5	0	0	2	0	0	1	1	4	0	0	1	1	1	0	0	1	0	0	1	0	0	1	1	2	0	2	2	1	0	2	0	0	2	0	0	1	1	0	0	0	0	2	0	0	2	1	0	0
K01755	0	1	1	2	1	1	0	1	1	0	1	1	1	1	0	1	1	1	1	1	0	1	0	0	1	0	1	0	1	1	1	2	1	0	3	1	1	1	1	1	1	0	0	1	1	0	1	0	0
K01756	0	1	1	1	1	1	0	1	2	2	2	1	2	1	1	1	1	1	1	1	1	1	0	0	1	2	1	1	1	1	2	1	1	1	1	1	1	1	1	1	1	1	1	1	1	0	1	1	1
K01758	0	0	0	0	0	0	0	0	0	0	0	0	0	0	0	0	0	0	0	0	0	0	0	0	0	0	1	0	0	0	0	0	0	0	0	0	0	0	0	0	0	0	0	0	0	0	0	0	0
K01759	0	0	0	1	0	0	0	0	3	0	0	0	2	1	1	0	0	0	0	1	0	0	0	0	0	0	2	0	0	0	2	0	0	0	0	0	0	0	1	0	0	0	0	0	0	0	1	0	0
K01760	0	0	0	0	0	0	0	0	1	0	0	0	0	0	0	0	0	0	0	0	0	0	0	0	0	0	1	0	0	0	0	0	0	0	0	0	0	0	0	0	0	0	0	0	0	0	0	0	0
K01761	0	0	0	0	0	0	0	0	0	1	0	0	1	0	0	0	0	0	0	0	0	0	0	0	0	0	0	0	0	0	0	0	0	1	0	0	0	0	0	0	0	0	0	0	0	0	0	0	0
K01766	0	0	0	0	0	0	0	0	0	0	0	0	0	0	0	0	0	0	0	0	0	0	0	0	0	0	1	0	0	0	0	0	0	0	0	0	0	0	0	0	0	0	0	0	0	0	0	0	0
K01768	0	0	0	0	1	0	0	6	21	1	0	0	2	1	0	0	4	0	2	1	0	1	0	0	0	0	0	1	0	0	0	0	2	3	0	1	0	3	8	0	0	0	0	0	0	0	0	0	0
K01770	0	1	1	0	1	1	0	1	0	1	1	0	0	0	0	1	0	0	1	0	1	1	0	0	0	0	1	1	1	1	0	1	1	0	1	1	1	0	1	1	1	1	1	1	1	0	1	1	0
K01772	0	0	0	0	0	0	0	0	1	0	0	1	1	0	0	1	0	0	1	0	1	0	0	0	0	0	1	0	0	0	0	0	0	0	0	1	1	1	0	0	0	0	0	1	0	0	1	0	0
K01775	1	0	0	3	2	1	1	1	1	2	1	1	1	0	0	1	1	1	1	0	1	1	0	1	0	0	2	2	0	0	0	1	1	1	2	1	1	1	1	0	1	0	1	0	1	1	1	1	0
K01776	1	0	0	0	1	1	0	0	1	1	0	1	0	1	0	1	0	1	0	1	1	0	0	1	0	0	2	0	0	0	0	1	1	1	0	0	0	1	1	0	0	0	0	0	0	0	0	1	0
K01777	0	0	0	1	1	0	0	0	0	0	1	1	0	0	0	0	0	0	0	0	0	0	0	0	0	0	0	1	0	0	0	0	0	0	1	0	0	0	0	0	0	0	1	0	2	0	0	0	0
K01778	0	1	1	0	1	0	0	1	1	1	0	1	2	0	0	1	1	2	1	0	1	1	0	0	0	0	1	1	1	0	0	1	1	0	0	0	1	1	1	1	0	1	0	0	0	0	1	1	0
K01779	0	0	0	1	0	0	0	0	0	0	0	0	1	0	0	0	1	0	0	0	0	0	0	0	0	0	0	0	0	0	0	0	0	0	0	0	0	0	0	0	2	0	1	0	0	0	0	1	0
K01782	0	0	0	0	0	0	1	0	2	0	0	1	1	0	0	0	0	0	0	0	1	1	0	0	0	0	1	0	0	0	0	0	0	0	0	1	0	1	0	0	0	0	0	0	0	1	0	0	0
K01783	0	1	1	1	1	1	1	1	1	2	1	1	2	0	1	1	1	1	2	0	1	2	1	1	0	1	1	2	1	1	1	1	1	1	1	2	1	1	4	1	1	1	1	1	1	1	1	1	1
K01784	3	0	0	3	1	1	3	1	1	2	1	1	1	0	1	1	1	0	2	0	1	1	1	3	1	2	1	2	1	1	2	0	1	3	2	0	1	2	2	0	1	0	2	0	1	4	4	2	3
K01785	0	0	0	1	1	0	0	0	0	0	0	0	0	0	0	0	0	0	0	0	0	0	0	0	0	0	1	0	0	0	0	0	0	0	0	0	0	0	0	0	0	0	0	0	0	0	0	0	0
K01787	0	0	0	0	0	0	0	0	0	0	1	0	0	0	0	0	0	0	0	0	0	0	0	0	0	0	0	0	0	0	0	0	0	0	0	0	0	0	0	0	0	0	0	0	1	0	0	0	0
K01788	0	0	0	0	0	0	0	0	0	0	0	0	0	0	0	0	0	0	0	0	0	0	0	0	0	0	1	0	0	0	0	0	0	0	0	0	0	0	0	0	0	0	0	0	0	0	0	0	0
K01790	1	0	0	0	0	0	1	1	2	0	0	0	0	0	0	1	1	0	0	0	0	0	0	0	0	1	1	0	1	1	0	0	0	1	2	0	2	2	0	0	1	0	1	0	0	1	2	1	0
K01791	1	0	0	0	1	0	0	0	0	1	0	0	0	0	0	1	1	0	0	0	0	0	1	1	0	0	2	0	0	0	1	0	1	1	3	0	2	2	0	1	0	0	3	0	0	0	0	0	0
K01792	0	0	0	0	0	0	0	0	0	0	0	0	0	0	0	0	0	0	0	0	0	0	0	0	0	0	1	0	0	0	0	0	0	0	0	0	0	0	0	0	0	0	0	0	0	0	1	0	0
K01796	0	1	0	0	0	0	0	1	1	0	0	0	3	0	0	0	2	0	0	0	0	0	0	0	0	0	0	0	0	0	0	0	0	0	0	0	0	0	0	1	0	1	0	0	0	0	0	0	0
K01799	0	0	0	1	0	0	0	1	2	0	0	1	2	0	0	0	0	0	0	0	0	0	0	0	0	0	0	0	0	0	0	0	0	0	2	0	0	0	0	0	0	0	0	0	0	0	0	0	0
K01800	0	0	0	0	0	0	0	0	2	0	0	0	1	0	0	0	0	0	0	0	0	0	0	0	0	0	0	0	0	0	0	0	0	0	0	0	0	0	0	0	0	0	0	0	0	0	0	0	0
K01803	0	1	1	1	1	2	1	1	1	1	1	2	2	0	1	1	1	2	1	0	1	1	1	1	1	1	1	1	2	1	1	1	1	1	1	1	1	1	3	1	1	1	1	1	1	1	2	1	1
K01804	0	0	0	0	0	0	0	0	0	0	0	0	0	0	0	0	0	0	0	0	0	0	0	0	0	0	1	0	0	0	0	0	0	0	0	0	0	0	1	0	0	0	0	0	0	0	0	0	0
K01805	0	0	0	0	1	0	0	0	0	0	0	0	0	0	0	0	0	0	0	0	0	0	0	0	0	0	1	1	1	1	0	0	0	2	0	0	0	0	1	0	0	0	0	0	0	0	0	0	0
K01807	0	0	0	1	0	0	0	0	1	0	0	0	1	1	1	0	1	0	1	1	0	1	1	1	1	1	1	0	0	0	1	0	0	1	0	2	1	0	0	0	0	0	0	1	0	0	2	0	1
K01808	1	1	1	0	1	2	1	1	0	1	1	1	0	0	0	1	1	2	0	0	1	0	0	1	0	0	0	2	1	1	0	1	1	1	1	0	0	1	3	0	1	1	1	0	1	1	0	1	0
K01809	0	0	0	0	1	0	0	1	0	0	0	0	0	0	0	0	1	0	0	0	0	0	0	0	0	0	1	0	1	1	0	0	0	0	0	0	0	0	1	0	0	0	0	0	0	0	0	0	0
K01810	0	0	0	0	0	0	0	1	1	1	0	3	1	0	0	0	1	0	0	0	1	0	0	0	0	0	1	1	1	1	0	0	0	0	0	0	1	1	1	0	0	0	0	0	0	0	2	1	0
K01811	0	0	0	0	0	0	0	0	0	0	0	0	0	0	0	0	0	0	0	0	0	0	0	0	0	0	3	0	0	0	0	0	0	0	0	0	0	0	0	0	0	0	0	0	0	0	0	0	0
K01812	0	0	0	0	0	0	0	0	0	0	0	0	0	0	0	0	0	0	0	0	0	0	0	0	0	0	1	0	1	1	0	0	0	0	0	0	0	0	1	0	0	0	0	0	0	0	0	0	0
K01813	0	0	0	0	1	0	0	0	0	0	0	0	0	0	0	0	1	2	0	0	0	0	0	0	0	0	1	1	0	0	0	0	0	0	0	0	0	0	2	0	0	0	0	0	0	0	0	0	0
K01814	0	1	1	0	1	1	0	1	2	0	1	1	0	1	0	1	0	1	2	1	0	2	0	0	1	0	1	0	0	1	1	1	1	0	1	2	1	1	1	1	0	1	0	2	1	0	2	0	0
K01815	0	0	0	0	0	0	0	0	0	0	0	0	0	0	0	0	0	0	0	0	0	0	0	0	0	0	1	0	0	0	0	0	0	0	0	0	0	0	0	0	0	0	0	0	0	0	0	0	0
K01816	0	0	0	0	2	0	0	0	1	0	0	1	1	0	0	0	0	0	0	0	0	0	0	0	0	0	0	1	2	0	0	0	0	0	0	0	0	0	1	0	0	0	0	0	0	0	0	0	0
K01817	0	1	1	0	1	1	0	3	2	0	2	1	1	0	0	1	1	1	1	0	0	1	0	0	0	0	0	1	0	1	1	1	1	0	1	1	1	1	0	1	1	0	1	1	1	0	1	0	0
K01818	0	0	0	0	0	0	0	0	0	0	0	0	0	0	0	0	0	1	0	0	0	0	0	0	0	0	0	0	0	0	0	0	0	0	0	0	0	0	1	0	0	0	0	0	0	0	0	0	0
K01821	0	0	0	0	0	0	0	0	0	0	0	2	3	0	0	0	0	0	0	0	0	0	0	0	0	0	1	0	0	0	0	0	0	0	1	0	0	1	0	0	0	0	0	0	1	0	1	0	0
K01823	1	0	0	1	0	0	1	0	0	0	0	0	1	1	1	0	0	0	0	1	0	0	0	1	1	1	0	0	0	0	1	0	0	1	0	1	0	0	0	0	0	0	0	0	0	1	0	0	1
K01825	0	0	0	0	0	0	0	0	0	0	0	0	2	0	0	0	0	0	0	0	0	0	0	0	0	0	3	0	0	0	0	0	0	0	0	0	0	0	0	0	0	0	0	0	0	0	0	0	0
K01826	0	0	0	0	0	0	0	0	0	0	0	0	1	0	0	0	0	0	0	0	0	0	0	0	0	0	1	0	0	0	0	0	0	0	0	0	0	0	0	0	0	0	0	0	0	0	0	0	0
K01834	0	0	0	0	0	1	0	1	1	0	0	0	0	0	0	0	0	0	0	0	0	0	0	0	1	0	1	0	0	0	0	0	0	0	0	0	2	0	0	0	1	0	0	0	0	0	0	0	0
K01835	0	0	0	0	0	0	0	0	1	0	0	0	0	0	0	0	0	0	0	0	0	0	0	0	0	0	1	0	0	0	0	0	0	0	0	0	0	0	1	0	0	0	0	0	0	0	1	0	0
K01838	0	0	0	0	0	0	0	0	0	0	0	0	0	0	0	0	0	0	0	0	0	0	0	0	0	0	1	0	0	0	0	0	0	0	0	0	0	0	0	0	0	0	0	0	0	0	0	0	0
K01839	1	0	0	0	0	0	0	0	0	1	0	0	0	0	0	0	0	0	0	0	0	0	0	1	0	0	1	0	0	0	0	0	0	0	0	0	0	0	0	0	0	0	0	0	0	0	0	0	0
K01840	0	0	0	0	1	0	0	1	0	0	0	0	1	0	0	0	0	0	0	0	0	0	1	0	0	0	2	0	1	0	0	2	0	0	0	0	0	0	1	0	0	0	0	0	0	0	2	0	0
K01841	0	0	0	0	0	0	0	0	0	0	1	0	0	0	0	0	0	0	0	0	0	0	0	0	0	0	0	0	0	0	1	0	0	0	1	0	0	0	1	0	0	0	1	0	1	0	0	0	0
K01843	0	0	0	0	0	0	0	1	0	0	0	0	0	0	0	0	0	0	0	0	0	0	0	0	0	1	0	0	0	0	0	0	1	1	0	0	0	0	0	0	0	0	0	0	0	0	0	0	1
K01845	0	1	0	2	1	0	2	1	2	1	2	2	3	1	1	1	5	2	2	2	1	2	1	2	2	0	1	1	1	1	0	0	0	0	1	2	1	1	6	1	0	1	1	2	2	3	1	1	1
K01846	0	0	0	0	0	0	0	1	0	0	0	1	0	0	0	0	0	0	0	0	0	0	0	0	0	0	0	0	0	0	0	0	0	0	0	0	0	0	0	0	0	0	0	0	0	0	0	0	0
K01847	0	0	0	0	0	0	0	0	2	0	0	0	0	0	0	0	0	0	0	0	0	0	0	0	0	0	0	0	0	0	0	0	0	0	0	0	0	0	0	0	0	0	0	0	0	0	0	0	0
K01848	3	6	1	0	0	0	2	11	2	3	0	0	0	1	2	0	5	0	2	1	0	3	2	3	2	3	0	3	0	0	0	0	0	2	0	3	0	0	0	4	0	4	0	3	0	2	0	3	3
K01849	2	0	1	0	0	0	0	5	2	0	0	0	0	1	0	0	0	0	0	1	0	0	1	2	1	0	0	0	0	0	0	0	0	0	0	0	0	0	0	1	0	1	0	0	0	0	0	0	1
K01854	0	0	0	0	0	0	0	0	0	0	0	0	0	0	0	0	0	0	0	0	0	0	0	0	0	0	0	0	0	0	0	0	0	0	0	0	0	1	0	0	0	0	0	1	0	0	0	0	0
K01857	0	0	0	0	0	0	0	0	1	0	0	0	0	0	0	0	0	0	0	0	0	0	0	0	0	0	0	0	0	0	0	0	0	0	0	0	0	0	0	0	0	0	0	0	0	0	0	0	0
K01858	2	1	1	2	1	0	1	2	0	1	0	0	0	1	0	1	1	0	1	2	1	1	2	1	2	0	0	1	1	0	1	1	0	1	1	1	0	0	0	1	1	1	0	0	0	1	0	2	0
K01866	1	1	1	1	1	0	1	1	1	1	1	1	1	1	1	1	2	1	1	1	1	1	1	1	2	1	2	1	1	1	1	1	1	1	2	1	1	1	1	2	0	1	1	1	0	1	2	1	1
K01867	1	0	1	2	0	1	1	1	1	1	1	0	1	1	2	1	1	1	1	2	1	1	1	1	1	1	1	1	1	0	1	1	1	1	1	1	1	1	1	1	1	1	1	1	1	1	1	1	2
K01868	1	1	1	2	2	0	1	1	1	2	1	1	1	1	1	2	2	1	1	1	1	1	1	1	1	1	1	1	1	1	1	1	1	1	1	2	1	1	1	1	1	1	1	1	1	1	1	1	1
K01869	1	1	0	1	2	1	2	1	1	2	1	1	1	1	1	2	1	1	1	1	1	1	2	2	2	1	1	1	1	1	1	0	1	2	1	1	1	2	1	1	1	0	1	1	0	1	1	1	2
K01870	2	1	1	0	1	1	1	1	1	1	1	1	1	1	1	1	1	2	1	1	1	2	3	1	1	2	2	1	0	0	1	1	2	0	1	1	1	2	2	1	1	1	1	1	1	1	1	1	2
K01872	2	1	2	3	1	1	2	1	1	1	2	1	1	1	1	1	1	1	2	1	1	2	3	2	2	1	2	2	2	1	1	1	2	1	1	1	1	1	1	1	2	1	1	1	1	1	1	2	1
K01873	1	1	1	1	1	1	2	1	1	2	2	2	1	1	0	1	1	2	1	1	1	1	1	1	2	1	1	1	1	1	1	1	1	1	1	1	1	1	1	1	4	1	1	1	1	1	1	1	1
K01874	1	1	1	3	2	1	1	1	1	1	2	1	2	1	1	1	1	1	1	1	1	1	1	1	1	1	1	1	2	1	2	2	1	1	2	1	1	1	1	1	1	1	1	1	2	1	1	1	1
K01875	1	1	0	1	3	0	2	1	1	1	1	0	1	1	0	1	1	1	1	1	2	1	0	1	1	1	1	1	1	1	1	1	1	1	1	1	1	1	1	1	1	1	1	1	1	1	1	1	2
K01876	1	1	1	0	1	1	1	2	1	1	1	1	1	0	0	2	1	1	1	0	1	1	1	1	0	0	1	1	1	1	0	0	1	1	1	1	1	1	1	1	2	1	1	0	1	1	1	1	0
K01878	0	0	0	0	0	1	0	1	2	1	1	1	1	0	0	1	1	1	1	0	1	1	0	0	0	0	1	1	0	0	0	0	1	0	1	1	1	1	1	0	1	0	1	1	1	0	1	1	0
K01879	0	0	0	0	0	1	0	1	1	1	1	1	1	0	0	1	1	1	1	0	1	1	0	0	0	0	1	1	0	0	0	0	1	1	1	1	2	1	1	0	1	0	1	1	1	0	1	1	0
K01880	1	1	1	1	2	0	1	0	0	0	0	0	0	1	1	0	0	0	0	1	0	0	1	1	1	1	0	0	1	1	1	1	0	0	0	0	0	0	0	1	0	2	0	0	0	1	0	0	1
K01881	1	1	1	1	0	1	2	1	1	1	1	1	1	1	1	1	1	1	1	2	1	1	1	1	1	1	1	1	1	1	1	1	1	2	1	1	1	1	1	1	1	2	1	1	1	2	1	1	1
K01883	1	1	1	1	0	1	1	2	1	1	1	0	1	1	1	1	3	2	1	0	1	1	1	1	1	2	1	1	1	1	1	1	1	1	1	1	1	2	1	1	4	1	2	1	1	1	1	1	2
K01884	0	0	0	0	0	0	0	0	0	0	0	0	0	0	0	0	0	0	0	0	0	0	0	0	0	0	0	0	0	0	0	0	0	0	0	0	0	0	0	0	0	0	1	0	1	0	0	0	0
K01885	1	1	1	1	1	1	1	1	1	1	0	2	1	1	1	1	0	1	1	1	1	1	1	1	1	1	1	1	0	0	2	1	1	1	0	1	1	2	1	1	1	1	1	1	0	1	1	1	1
K01886	0	0	0	0	1	0	0	1	0	0	1	1	1	0	1	0	1	1	0	0	1	0	0	0	1	1	1	1	1	1	0	0	0	1	1	0	1	1	1	0	0	0	1	0	1	0	1	1	1
K01887	1	1	1	1	2	1	1	1	1	2	2	1	1	1	1	1	1	1	1	1	1	1	1	2	1	1	1	1	1	1	1	1	1	1	1	1	1	1	1	2	2	1	1	1	2	1	1	1	1
K01889	1	1	1	1	1	1	1	1	1	1	1	1	1	1	1	1	1	2	1	1	1	1	1	1	1	1	1	1	1	1	1	1	1	1	1	1	1	1	1	1	1	1	1	1	1	1	0	1	1
K01890	1	2	1	1	1	1	1	1	1	1	1	1	1	1	1	2	1	1	1	1	1	1	1	1	1	1	1	1	1	1	1	1	1	2	1	1	1	1	1	1	1	1	1	1	1	1	0	1	1
K01892	1	2	1	1	1	2	1	1	1	1	1	1	1	1	1	1	1	1	1	1	1	1	1	1	1	1	1	1	1	1	1	0	1	0	1	1	1	1	1	2	1	2	1	0	1	1	2	1	1
K01893	1	0	0	1	0	0	1	1	0	2	1	0	0	0	1	0	1	0	0	0	1	0	0	1	2	1	1	1	1	1	1	0	0	0	1	0	0	0	1	0	0	0	2	0	1	1	0	1	1
K01894	0	0	0	0	0	0	0	0	1	0	0	0	1	0	0	0	0	0	0	0	0	0	0	0	0	0	1	0	0	0	0	0	0	0	0	0	1	0	0	0	0	0	0	0	0	0	1	0	0
K01895	1	2	0	0	1	0	1	2	3	0	1	2	3	1	2	2	2	1	0	1	4	0	2	1	1	2	1	0	0	0	1	0	0	2	0	0	1	2	1	2	0	1	3	0	1	2	1	0	2
K01897	5	1	1	1	0	0	2	21	4	6	0	1	1	0	0	0	7	0	3	0	2	3	4	5	3	0	1	1	0	0	1	2	1	2	0	3	0	1	2	1	1	1	1	1	0	2	1	2	0
K01902	2	2	0	1	1	0	1	2	3	2	3	1	1	1	0	0	1	0	1	1	0	1	1	3	2	2	1	2	0	0	2	0	0	1	3	1	2	1	2	2	0	0	1	1	3	1	1	1	1
K01903	2	1	0	1	1	0	1	2	3	2	3	1	1	1	1	0	1	0	1	1	0	1	1	2	2	2	1	2	0	1	2	0	0	1	3	1	3	1	1	1	0	0	1	1	3	1	1	1	1
K01906	0	0	0	0	0	0	0	0	0	0	0	0	0	0	0	0	0	0	0	0	1	0	0	0	0	0	0	0	0	0	0	0	0	0	0	0	0	0	0	0	0	0	0	0	0	0	0	0	0
K01907	1	0	0	0	0	0	0	0	1	0	1	0	0	0	0	0	1	0	0	0	0	0	0	1	1	0	0	0	0	0	0	0	0	0	0	0	0	0	0	0	0	1	0	0	1	0	0	0	0
K01908	0	0	0	0	0	0	0	1	1	0	0	0	2	0	0	0	0	0	0	0	0	0	0	0	0	0	0	0	0	0	0	0	0	0	0	0	0	0	0	0	0	0	0	0	0	0	0	0	0
K01910	0	0	0	0	0	0	0	0	0	0	0	0	0	0	0	0	0	0	0	0	0	0	0	0	0	0	1	0	0	0	0	0	0	0	0	0	0	0	0	0	0	0	0	0	0	0	0	0	0
K01911	0	0	0	0	0	0	0	0	0	0	0	0	0	0	0	0	0	0	0	0	0	0	0	0	0	0	1	0	0	0	0	0	0	0	0	0	0	0	0	0	0	0	0	0	0	0	0	0	0
K01912	2	0	0	0	0	0	0	8	1	0	3	1	2	0	0	0	1	1	0	0	0	0	0	2	1	0	0	0	0	0	0	0	3	0	0	0	0	1	3	0	0	1	0	0	3	0	0	1	0
K01914	0	0	0	0	0	0	0	1	0	2	0	0	0	0	1	0	0	0	0	0	0	0	0	0	0	1	1	0	1	1	0	0	0	0	0	0	0	0	0	0	0	0	0	0	0	0	0	1	1
K01915	0	1	1	2	1	1	1	1	9	0	1	1	3	1	1	1	2	1	1	1	1	1	2	0	3	1	1	1	2	1	1	1	1	1	1	1	1	1	2	1	2	1	3	1	1	2	3	1	1
K01916	1	1	0	1	0	0	1	0	1	0	1	2	1	1	1	0	0	1	1	0	0	1	1	0	1	1	1	1	0	0	2	1	1	1	1	1	0	1	0	1	0	1	0	1	1	1	0	1	1
K01918	0	2	1	0	1	2	0	1	1	1	1	0	2	0	0	1	1	1	1	0	1	1	1	0	0	0	1	1	1	1	0	1	1	1	1	1	1	1	0	1	1	0	0	1	1	0	1	1	0
K01919	0	0	0	0	0	0	0	1	1	0	0	0	1	0	0	0	0	0	0	0	0	0	0	0	0	0	1	0	0	0	0	0	0	0	0	0	1	0	0	0	0	0	0	0	0	0	1	0	0
K01920	0	0	0	0	0	0	0	1	1	0	0	0	1	0	0	0	0	0	0	0	0	0	0	0	0	0	1	0	0	0	0	0	0	0	0	0	1	0	0	0	0	0	0	0	0	0	1	0	0
K01921	2	0	0	0	2	2	2	1	1	2	1	1	2	0	0	1	1	3	2	0	1	2	0	2	0	0	2	1	1	1	0	1	1	1	1	2	1	2	1	0	2	0	1	2	1	2	1	1	0
K01923	0	1	1	1	1	1	0	1	1	1	1	1	1	1	1	1	1	1	1	1	1	1	0	0	0	1	1	1	1	1	1	1	1	0	1	1	1	1	1	1	1	1	0	1	1	0	1	1	1
K01924	1	0	0	0	1	1	1	1	1	1	1	0	1	0	0	1	2	1	1	0	1	1	0	1	0	0	1	1	1	0	0	1	1	1	1	1	1	1	1	0	1	0	1	1	1	1	1	1	0
K01925	1	0	0	0	1	1	1	1	1	2	1	1	1	0	0	1	2	1	1	0	1	1	0	1	0	0	1	1	0	1	0	1	1	1	1	1	1	1	1	0	1	0	1	1	1	1	1	1	0
K01926	0	0	0	0	1	1	1	2	0	1	3	0	0	0	0	1	1	1	1	0	0	1	0	0	0	0	0	0	1	1	0	1	1	1	1	0	0	0	1	0	1	0	0	1	3	1	0	0	0
K01928	0	0	0	0	1	1	1	1	1	1	1	1	1	0	0	1	1	1	1	0	1	1	0	0	0	0	1	1	1	1	0	1	1	1	1	1	1	1	1	0	1	0	1	1	1	1	1	1	0
K01929	3	0	0	0	1	1	1	1	1	1	1	1	1	0	0	1	1	1	1	0	1	1	0	1	0	0	1	1	1	1	0	1	1	1	1	2	1	1	1	0	1	0	1	1	1	1	1	1	0
K01932	0	0	0	0	0	0	0	0	0	0	0	0	0	0	0	0	0	0	0	0	0	0	0	0	0	0	0	0	0	0	0	0	0	0	0	0	0	0	0	0	0	0	0	0	0	0	0	1	0
K01933	0	1	1	1	1	1	0	1	1	2	0	1	1	1	1	1	2	1	1	1	0	1	0	0	0	1	1	1	1	1	1	1	1	0	1	1	1	1	1	1	2	0	0	1	1	0	1	0	1
K01934	1	0	0	0	1	1	0	0	1	0	1	1	1	1	1	1	0	1	1	1	1	1	0	1	1	1	1	0	1	1	0	1	2	0	1	1	1	1	1	0	1	0	0	1	1	0	1	0	0
K01935	0	0	0	0	1	0	0	0	0	0	0	1	1	1	0	0	0	0	1	1	1	1	0	0	0	0	2	0	1	0	0	0	0	0	0	0	1	1	0	0	0	0	0	1	0	0	1	0	0
K01937	1	1	1	2	1	1	1	0	1	2	1	1	1	1	1	1	2	1	1	1	1	1	1	1	1	2	1	2	1	1	0	0	1	1	1	0	1	1	1	1	1	1	1	1	1	1	1	1	1
K01938	1	2	1	1	2	1	3	1	1	1	3	0	1	0	1	1	1	1	0	0	1	0	1	2	0	1	0	1	1	1	0	1	1	1	1	0	0	0	1	1	1	1	1	0	1	1	1	1	1
K01939	0	1	1	1	2	1	0	2	1	1	1	1	1	1	0	1	2	1	1	1	1	1	0	0	1	1	1	1	1	1	1	1	1	1	1	1	1	1	2	1	1	1	3	0	1	0	1	1	1
K01940	0	1	1	1	2	1	0	1	1	0	1	1	1	1	0	1	1	1	1	1	1	1	0	0	0	0	1	0	1	1	1	1	1	0	1	1	1	1	1	1	1	1	0	1	1	0	1	0	0
K01941	0	0	0	0	0	0	0	0	1	0	0	0	0	0	0	0	0	0	0	0	0	0	0	0	0	0	0	0	0	0	0	0	0	0	0	0	0	0	0	0	0	0	0	0	0	0	1	0	0
K01945	0	1	1	1	2	1	0	1	1	2	1	1	1	1	1	1	1	1	0	1	1	0	0	0	1	1	1	1	1	1	1	1	1	0	1	0	1	1	1	1	1	1	0	0	1	0	1	1	1
K01950	0	1	1	0	2	1	0	2	0	2	0	0	0	0	0	1	2	1	1	0	1	1	0	0	0	0	0	0	0	1	0	0	0	0	0	1	1	0	1	2	0	1	1	1	0	0	1	0	0
K01951	2	1	1	3	1	1	2	2	3	3	2	0	2	2	2	1	2	1	3	2	1	3	0	2	1	3	1	3	2	1	2	0	1	1	1	2	1	1	1	1	1	1	1	3	1	3	1	3	3
K01952	0	0	0	0	1	1	0	0	0	1	0	0	1	0	0	0	0	2	0	0	1	0	0	0	0	0	1	0	0	0	0	0	0	0	0	0	1	0	0	0	1	0	0	0	0	0	1	0	0
K01953	0	0	0	1	4	0	0	3	4	0	0	1	0	2	0	0	0	0	0	2	0	0	1	0	2	2	1	0	0	1	2	0	2	0	1	0	0	2	0	2	0	1	0	0	1	0	0	1	3
K01955	0	1	0	0	3	1	0	2	1	2	2	2	1	1	1	3	4	2	1	1	1	1	0	0	0	1	1	1	4	2	1	1	1	0	3	2	1	1	1	2	3	1	0	2	2	0	1	0	1
K01956	0	1	0	0	1	1	0	1	1	1	1	1	1	1	1	1	1	1	1	1	1	1	0	0	0	1	1	1	0	0	0	0	0	0	0	1	1	1	1	1	1	0	0	2	0	0	1	0	1
K01958	0	0	0	0	0	0	0	0	0	0	0	0	0	0	0	0	0	0	0	0	0	0	0	0	0	0	0	0	0	0	0	0	0	0	0	0	0	0	0	0	0	0	0	0	0	0	0	0	0
K01959	0	0	0	0	0	0	0	0	0	0	0	0	0	0	0	0	0	0	0	0	0	0	0	0	0	0	0	0	0	0	0	0	0	0	0	0	0	0	0	0	0	0	0	0	0	0	1	0	0
K01960	0	1	0	0	0	1	0	1	0	0	0	0	0	0	0	1	0	0	0	0	0	0	1	0	1	0	0	0	0	0	0	0	0	0	0	0	0	0	1	0	1	1	0	0	0	0	1	0	0
K01961	1	0	0	0	1	1	1	1	1	2	1	1	1	1	1	2	1	1	0	1	1	1	0	1	0	0	3	2	1	2	0	1	1	1	1	0	0	1	1	0	2	0	1	0	1	1	1	3	0
K01962	0	1	0	0	0	1	0	0	1	1	1	1	1	0	0	1	0	1	0	0	1	0	0	0	0	0	2	1	1	1	0	1	1	0	1	1	1	1	0	1	1	0	1	0	1	0	0	1	0
K01963	0	0	0	0	1	1	0	1	1	1	1	2	1	0	0	1	1	1	0	0	1	0	1	0	0	0	1	1	1	2	0	1	1	0	1	0	1	1	1	0	1	0	1	0	1	0	1	1	0
K01965	0	0	0	0	0	0	0	0	1	0	0	0	0	0	0	0	0	0	0	0	0	0	0	0	0	0	0	0	0	0	0	0	0	1	0	0	0	0	0	0	0	0	0	0	0	0	0	0	0
K01966	0	0	0	0	0	0	0	1	1	1	0	0	0	0	0	0	1	0	1	1	0	1	0	0	0	0	0	1	0	0	0	0	0	1	0	0	0	0	0	0	0	1	0	1	0	1	0	1	0
K01968	0	0	0	0	0	0	0	0	4	0	0	0	0	0	0	0	1	0	0	0	0	0	0	0	2	0	0	0	0	0	0	0	0	0	0	0	0	0	0	0	0	0	0	0	0	0	0	0	0
K01969	0	0	0	0	0	0	0	0	2	1	0	0	0	0	0	0	0	0	0	0	0	0	0	0	2	0	0	1	0	0	0	0	0	0	0	0	0	0	0	0	0	0	0	0	0	0	0	1	0
K01970	0	0	0	0	0	0	0	0	0	0	0	0	0	0	0	0	1	0	0	0	0	0	0	0	0	0	0	0	0	0	0	0	0	0	0	0	0	0	0	0	0	0	0	0	0	0	0	0	0
K01971	0	0	1	1	0	0	1	1	0	0	0	0	0	0	0	2	0	0	1	0	1	1	0	0	0	0	0	0	0	0	1	0	1	0	0	0	0	0	0	0	0	0	0	0	0	1	0	0	0
K01972	1	2	1	0	1	2	2	1	1	1	1	1	0	0	0	1	1	1	1	0	0	3	3	1	0	0	2	1	1	1	0	1	1	1	1	0	1	1	1	1	1	0	1	2	1	2	1	1	0
K01974	0	0	0	1	1	0	1	0	0	1	0	0	0	0	1	0	0	0	1	0	0	1	1	1	1	1	0	0	1	0	1	1	0	0	0	1	0	0	0	0	0	0	0	1	0	1	0	0	1
K01975	1	1	1	1	0	1	1	1	1	1	1	0	1	1	1	1	1	0	1	1	1	1	1	1	1	1	1	1	1	1	1	1	1	1	1	1	1	0	0	1	1	1	1	1	1	1	1	1	1
K01989	0	0	0	0	0	0	0	0	0	0	1	0	0	0	0	0	0	0	0	0	0	0	0	0	0	0	0	1	0	0	0	0	0	0	0	0	0	0	0	0	0	0	0	0	0	0	0	1	0
K01990	4	3	5	2	2	4	5	4	0	2	3	2	3	3	7	6	5	6	2	2	2	2	9	4	13	7	1	6	2	1	6	0	2	11	1	2	1	1	1	2	8	4	6	2	3	6	4	4	10
K01991	0	0	0	0	1	0	0	0	3	0	0	2	0	0	0	0	1	0	1	0	1	0	0	0	0	0	2	1	0	1	0	0	1	0	0	0	0	0	0	0	0	0	0	0	0	0	0	0	0
K01992	1	1	4	1	0	2	4	2	0	0	0	1	3	3	2	3	0	2	2	2	1	2	0	1	3	3	1	2	0	0	1	0	0	1	0	1	1	0	0	2	3	2	3	2	0	4	5	1	3
K01993	0	0	0	0	0	0	0	1	0	0	0	0	0	0	0	0	0	0	0	0	0	0	0	0	0	0	0	0	0	0	0	0	0	0	0	0	0	0	0	0	0	0	0	0	0	0	1	0	0
K01995	3	1	0	2	0	0	0	37	12	2	6	3	2	0	0	0	9	1	1	0	0	2	1	5	3	0	2	0	1	0	1	0	0	3	3	1	0	3	2	1	0	2	2	2	5	0	0	0	0
K01996	2	1	0	2	0	0	0	40	10	2	5	3	2	0	0	0	10	1	1	0	0	2	0	3	3	0	2	0	1	0	1	0	0	3	4	1	0	3	4	1	0	2	2	2	5	0	0	0	0
K01997	2	1	0	4	0	0	0	37	12	2	4	2	2	0	0	0	9	1	1	1	0	2	1	4	3	0	3	0	0	0	1	0	0	3	4	1	0	3	2	2	0	1	2	1	5	0	0	0	0
K01998	2	1	0	2	0	0	0	40	12	2	3	2	3	0	0	0	8	0	1	1	0	2	1	4	3	0	3	0	1	0	1	0	0	2	4	1	0	3	3	2	0	1	2	1	4	0	1	0	0
K01999	2	0	0	0	0	0	1	33	11	3	3	4	3	0	0	0	5	1	2	0	0	3	1	3	2	0	4	1	1	0	1	0	0	2	3	3	0	6	2	0	0	1	1	2	4	0	0	0	0
K02000	0	0	2	0	0	0	0	0	3	0	0	1	4	0	0	0	1	0	0	0	0	0	0	0	0	0	1	0	0	0	0	0	0	0	2	0	0	0	0	0	0	0	0	0	0	0	0	0	0
K02001	0	0	2	0	0	0	0	0	3	0	0	1	4	0	0	0	1	0	0	0	0	0	0	0	0	0	1	0	0	0	0	0	0	0	2	0	0	0	0	0	0	0	0	0	0	0	0	1	0
K02002	0	0	0	0	0	0	0	0	2	0	0	1	4	0	0	0	0	0	0	0	0	0	0	0	0	0	1	0	0	0	0	0	0	1	2	0	0	0	0	0	0	0	0	0	0	0	0	0	0
K02003	3	2	1	3	4	1	2	4	2	3	0	1	4	0	3	5	8	2	0	0	1	0	9	2	11	1	0	7	2	2	2	0	0	4	2	1	2	1	2	1	1	3	3	0	2	2	2	3	3
K02004	3	1	1	5	2	1	2	4	2	2	3	1	3	0	2	4	3	2	1	0	2	1	6	1	6	2	2	13	1	1	1	0	1	4	3	1	2	1	1	0	2	4	3	2	2	3	2	6	1
K02005	0	0	0	0	0	0	0	0	0	0	0	0	0	0	0	1	2	0	0	0	0	0	0	0	0	0	0	5	0	0	0	0	0	1	1	0	0	0	0	0	0	0	0	0	1	2	0	3	0
K02006	1	0	1	0	1	2	1	0	0	0	0	0	1	0	1	1	1	2	0	0	0	0	1	1	2	1	0	0	1	0	0	0	1	2	1	0	0	1	1	0	1	1	0	0	2	1	0	0	0
K02007	2	0	1	0	1	1	1	0	0	0	1	0	0	0	0	0	1	1	0	0	0	0	0	2	1	1	0	0	2	0	0	0	1	1	1	0	0	1	1	0	1	1	0	0	1	1	0	0	0
K02008	1	0	1	0	1	1	1	0	0	0	0	0	1	0	1	0	0	0	0	0	0	0	0	1	0	1	0	0	1	0	0	0	0	1	1	0	0	0	0	0	1	1	0	0	1	1	0	0	0
K02010	0	0	0	0	0	0	0	0	2	0	0	1	4	0	0	0	0	0	1	0	0	1	0	0	0	0	2	0	0	0	0	0	0	1	0	1	1	1	0	0	0	0	0	0	0	0	1	0	0
K02011	0	0	0	1	1	0	0	1	3	0	1	1	2	0	0	0	1	0	1	0	0	1	1	0	1	0	2	0	0	0	2	0	0	1	2	1	1	1	3	0	0	0	1	1	1	0	1	0	0
K02012	0	0	0	1	1	0	0	0	3	0	1	1	3	0	0	0	1	0	1	0	0	1	1	0	0	0	2	0	1	0	1	0	0	1	2	1	2	2	2	0	0	0	0	1	1	0	1	1	0
K02013	0	0	0	0	0	0	1	0	0	1	0	1	0	0	0	1	1	0	0	0	0	0	0	0	0	0	0	0	0	1	1	0	0	1	0	0	0	0	2	0	0	0	0	0	0	1	0	1	0
K02014	0	0	0	0	0	0	0	0	0	0	0	1	1	0	0	0	0	0	1	0	0	0	0	0	0	0	6	0	0	0	0	0	0	0	0	1	0	1	0	0	0	0	0	0	0	0	15	1	0
K02015	0	0	0	0	0	0	0	0	0	0	0	1	0	0	0	0	0	0	1	0	0	1	0	0	0	0	1	0	0	1	0	0	0	0	0	0	1	0	1	0	0	0	0	1	0	0	0	0	0
K02016	0	0	1	0	0	1	0	0	0	1	1	0	0	1	1	0	0	0	2	1	0	1	0	0	0	0	1	0	0	0	0	0	0	0	0	1	0	0	1	0	1	0	0	1	0	0	0	0	0
K02017	0	0	0	0	0	0	0	0	0	0	0	0	1	0	0	0	0	0	0	0	0	0	0	0	0	0	1	0	0	0	0	0	0	0	0	0	0	0	0	0	0	0	0	0	0	0	0	0	0
K02018	0	0	0	0	0	0	0	0	1	0	0	1	1	0	0	0	0	0	0	0	0	0	0	0	0	0	1	0	0	0	1	0	0	0	0	0	0	1	0	0	0	0	0	0	0	0	1	0	0
K02019	0	0	0	0	0	0	0	0	0	0	0	1	1	0	0	0	0	0	0	0	0	0	0	0	0	0	1	0	1	1	0	0	0	0	0	0	0	1	0	0	0	0	0	0	0	0	1	0	0
K02020	0	0	0	0	0	0	0	0	1	0	0	1	1	0	0	1	0	0	0	0	0	0	0	0	0	0	2	0	0	0	0	0	0	0	0	0	0	1	0	0	0	0	0	0	0	0	1	0	0
K02021	0	0	0	0	0	0	0	0	1	0	0	0	0	0	0	0	0	0	0	0	0	0	0	0	0	0	0	0	0	0	0	0	0	0	0	0	0	0	0	0	0	0	0	0	0	0	0	0	0
K02024	0	0	0	0	0	0	0	0	0	0	0	0	0	0	0	0	0	0	0	0	0	0	0	0	0	0	3	0	0	0	0	0	0	0	0	0	0	0	0	0	0	0	0	0	0	0	0	0	0
K02025	2	0	0	0	2	0	2	3	1	0	12	0	0	0	0	0	2	1	1	0	0	1	0	1	0	0	1	1	0	0	0	1	0	3	6	0	0	0	19	0	1	0	2	1	9	2	0	0	0
K02026	4	0	0	0	2	0	2	3	1	0	14	0	0	0	0	0	2	1	2	0	0	1	0	3	0	0	1	0	0	0	0	1	1	3	6	1	0	0	18	0	0	0	2	1	10	2	0	0	0
K02027	3	0	0	0	1	0	1	1	1	0	9	0	0	0	0	0	1	2	0	0	0	0	0	2	0	0	1	0	0	0	0	1	0	2	7	0	0	0	11	0	1	0	2	0	9	2	0	0	0
K02028	0	0	0	0	0	0	0	0	4	0	0	0	0	0	0	0	0	0	0	0	0	0	0	0	1	0	2	0	0	0	0	0	0	0	0	0	0	0	0	0	0	0	0	0	0	0	0	0	0
K02029	1	0	0	0	0	0	0	2	11	0	0	2	0	0	0	0	1	0	0	0	1	0	0	1	1	0	3	0	0	0	0	0	0	1	0	0	0	1	1	0	0	0	0	0	0	1	0	0	0
K02030	0	0	0	0	0	1	0	2	6	0	0	2	2	0	0	0	2	0	1	0	1	2	0	1	1	0	4	0	0	0	0	0	0	0	1	0	0	7	1	0	0	0	1	0	1	0	0	0	0
K02031	4	0	0	2	1	1	4	5	11	1	3	1	1	1	1	1	8	2	1	1	2	1	4	2	1	0	4	0	2	1	0	1	2	5	3	2	1	0	4	0	1	2	9	0	5	4	1	0	2
K02032	5	0	0	2	0	1	2	5	11	1	4	1	1	0	1	1	12	1	2	0	2	2	3	4	2	1	3	0	2	1	0	1	2	7	3	2	1	1	6	0	1	2	9	1	6	4	1	0	2
K02033	6	0	0	1	1	0	3	4	11	1	4	0	1	1	0	0	9	0	2	1	0	2	2	7	2	0	3	0	2	1	0	1	1	2	3	2	1	1	3	0	0	2	14	0	5	7	2	0	1
K02034	5	0	0	1	2	0	4	4	11	1	4	1	1	1	2	1	12	0	4	1	0	4	2	7	2	1	3	0	2	1	0	1	1	2	2	3	1	1	2	0	1	2	15	3	6	8	2	0	2
K02035	7	0	0	1	2	1	3	3	14	1	2	2	0	1	3	0	12	2	1	1	0	2	5	8	2	0	3	1	1	1	1	1	1	4	2	2	1	2	3	0	1	3	14	2	5	7	2	0	3
K02036	2	0	0	0	0	0	3	0	1	0	0	1	2	0	0	1	0	1	0	0	0	0	0	2	1	0	1	0	0	0	0	0	0	2	0	0	1	1	0	0	0	0	0	0	0	3	2	0	0
K02037	1	0	0	0	0	0	1	0	0	0	0	1	1	0	0	1	0	1	0	0	0	0	0	1	0	0	1	0	0	0	0	0	0	1	0	0	1	1	0	0	0	0	0	0	0	1	2	0	0
K02038	1	0	0	0	0	0	1	0	1	0	0	1	1	0	0	1	0	1	0	0	0	0	0	1	0	0	1	0	0	0	0	0	0	1	0	0	1	1	0	0	0	0	0	0	0	1	2	0	0
K02039	2	0	0	0	0	0	1	0	0	0	0	0	1	0	0	2	0	1	0	0	0	1	0	1	0	0	1	0	0	0	0	1	0	2	0	1	1	0	0	0	0	0	0	0	0	1	1	0	0
K02040	3	0	0	0	0	0	2	0	0	0	0	2	2	0	0	2	0	0	0	0	0	0	0	2	0	0	1	0	0	0	0	0	0	1	0	0	1	1	0	0	0	1	0	0	0	2	3	0	0
K02041	1	0	0	0	0	0	0	0	2	0	0	1	2	1	0	0	0	0	0	1	0	0	0	1	0	0	1	0	0	0	0	0	0	0	0	0	0	1	1	0	0	0	1	0	0	2	1	0	0
K02042	1	0	0	0	0	0	1	0	4	0	0	1	2	1	0	0	0	0	0	1	0	0	0	1	0	0	1	0	0	0	0	0	0	0	0	0	0	1	1	0	0	0	2	0	0	3	1	0	0
K02043	0	0	0	0	0	0	0	0	1	0	0	0	0	0	0	0	0	0	0	0	0	0	0	0	0	0	1	0	0	0	0	0	0	0	0	0	0	0	0	0	0	0	0	0	0	0	0	0	0
K02044	1	0	0	0	0	0	1	0	2	0	0	2	1	1	0	0	1	0	0	1	0	0	0	1	0	0	1	0	0	0	0	0	2	0	0	0	0	0	1	0	0	0	0	0	0	2	1	0	0
K02045	0	0	0	0	0	0	0	0	0	0	0	0	0	0	0	0	0	0	0	0	0	0	1	0	0	1	1	0	0	0	0	0	0	0	0	0	0	0	0	0	0	0	0	0	0	0	1	0	0
K02046	0	0	0	0	0	0	0	0	0	0	0	0	0	0	0	0	0	0	0	0	0	0	0	1	1	1	1	0	0	0	0	0	0	0	0	0	0	0	0	0	0	0	0	0	0	0	1	0	1
K02047	0	0	0	0	0	0	0	0	0	0	0	0	0	0	0	0	0	0	0	0	0	0	0	0	0	0	1	0	0	0	0	0	0	0	0	0	0	0	0	0	0	0	0	0	0	0	0	0	0
K02048	0	0	0	0	0	0	0	0	0	0	0	0	0	0	0	0	0	0	0	0	0	0	0	0	0	0	1	0	0	0	0	0	0	0	0	0	0	0	0	0	0	0	0	0	0	0	0	0	0
K02049	2	0	0	0	0	0	1	1	1	0	0	0	0	0	0	2	1	1	0	0	0	0	0	2	0	0	0	0	0	0	1	0	0	1	0	0	0	0	2	0	0	0	1	0	0	1	1	0	0
K02050	2	0	0	0	0	0	1	0	2	0	0	1	0	0	0	1	1	1	0	0	0	0	0	2	0	0	0	0	0	0	0	0	0	0	0	0	0	0	0	0	0	0	0	0	0	1	1	0	0
K02051	1	0	0	0	0	0	0	0	1	0	0	1	0	0	0	0	3	0	0	0	0	0	0	1	0	0	0	0	0	0	0	0	0	1	0	0	0	1	0	0	0	0	0	0	0	0	1	0	0
K02052	0	0	0	0	0	0	0	0	2	0	0	0	1	0	0	0	1	1	0	0	0	0	0	0	1	0	1	0	0	0	0	0	0	0	0	0	0	0	1	0	0	0	1	0	0	0	0	1	0
K02053	0	0	0	0	0	0	0	0	1	0	0	0	1	0	0	0	0	0	0	0	0	0	0	0	0	0	1	0	0	0	0	0	0	0	0	0	0	0	0	0	0	0	0	0	0	0	0	0	0
K02054	0	0	0	0	0	0	0	0	1	0	0	0	1	0	0	0	0	0	0	0	0	0	0	0	0	0	1	0	0	0	0	0	0	0	0	0	0	0	0	0	0	0	0	0	0	0	0	0	0
K02055	0	0	0	0	0	0	0	0	4	0	0	0	1	0	0	0	0	0	0	0	0	0	0	0	0	0	1	0	0	0	0	0	0	0	0	0	0	0	0	0	0	0	1	0	0	0	1	0	0
K02056	1	0	0	0	0	1	0	0	0	0	3	1	0	0	0	0	0	0	0	0	0	0	0	0	0	0	1	0	1	0	0	0	0	0	0	0	0	0	4	0	1	0	0	0	1	0	0	0	0
K02057	0	0	0	0	0	0	0	0	0	0	0	1	0	0	0	0	0	0	0	0	0	0	0	0	0	0	1	0	0	0	0	0	0	0	0	0	0	0	2	0	0	0	0	0	0	0	0	0	0
K02058	0	0	0	0	0	1	0	0	0	0	2	2	0	0	0	0	0	0	0	0	0	0	0	0	0	0	1	0	1	0	0	0	0	0	0	0	0	0	4	0	1	0	0	0	1	0	0	0	0
K02062	0	0	0	0	0	0	0	0	0	0	0	0	1	0	0	0	0	0	0	0	0	0	0	0	0	0	1	0	0	0	0	0	0	0	0	0	0	0	0	0	0	0	0	0	0	0	0	0	0
K02063	0	0	0	0	0	0	0	0	0	0	0	0	1	0	0	0	1	0	0	0	0	0	1	0	1	0	1	0	0	0	0	0	0	1	0	0	0	0	1	0	0	0	1	0	0	0	0	0	0
K02064	0	0	0	0	0	0	0	0	0	0	0	0	1	0	0	0	1	0	0	0	0	0	0	0	1	0	1	0	0	0	0	0	0	1	0	0	0	0	0	0	0	0	1	0	0	0	0	0	0
K02065	0	0	0	0	2	0	0	2	1	1	0	0	1	0	0	0	1	0	2	0	2	2	0	0	0	0	1	1	2	1	0	2	1	0	0	2	1	0	1	0	0	0	0	1	0	0	1	1	0
K02066	0	0	0	0	2	0	0	2	1	1	0	0	1	0	0	0	2	0	2	0	2	2	0	0	0	0	1	1	2	1	0	2	1	0	0	2	1	1	1	0	0	0	0	1	0	1	1	1	0
K02067	0	0	0	0	0	0	0	1	1	0	0	0	1	0	0	0	0	0	1	0	1	1	0	0	0	0	1	0	0	0	0	2	0	0	0	1	1	0	0	0	0	0	0	1	0	0	1	1	0
K02068	0	0	0	0	0	0	0	0	0	0	0	0	0	0	0	0	0	0	0	0	0	1	0	0	0	0	1	0	0	0	0	0	0	0	0	0	0	0	1	0	0	0	0	0	0	0	0	0	0
K02069	0	0	0	0	0	0	0	0	1	1	0	1	1	0	0	0	0	0	1	0	0	1	0	0	0	0	1	0	0	0	0	0	0	0	0	1	0	1	1	0	0	0	0	1	0	0	0	0	0
K02071	0	0	0	0	0	0	0	0	0	0	0	1	0	0	0	0	0	0	0	0	0	0	0	0	0	0	2	0	0	0	0	0	0	0	0	0	0	0	0	0	0	0	0	0	0	0	0	0	0
K02072	0	0	0	0	0	0	0	0	0	0	0	1	0	0	0	0	0	0	0	0	0	0	0	0	0	0	2	0	0	0	0	0	0	0	0	0	0	0	0	0	0	0	0	0	0	0	0	0	0
K02073	0	0	0	0	0	0	0	0	0	0	0	1	0	0	0	0	0	0	0	0	0	0	0	0	0	0	3	0	0	0	0	0	0	0	0	0	0	0	0	0	0	0	0	0	0	0	0	0	0
K02074	0	0	0	0	0	0	0	0	0	0	0	0	0	0	0	0	0	0	0	0	0	0	0	0	0	0	1	0	0	0	0	0	0	0	0	0	0	0	0	0	0	0	0	0	0	0	0	0	0
K02075	0	0	0	0	0	0	0	0	0	0	0	0	0	0	0	0	0	0	0	0	0	0	0	0	0	0	1	0	0	0	0	0	0	0	0	0	0	0	0	0	0	0	0	0	0	0	0	0	0
K02077	0	0	0	0	0	0	0	0	0	0	0	0	0	0	0	0	0	0	0	0	0	0	0	0	0	0	1	0	0	0	0	0	0	0	0	0	0	0	0	0	0	0	0	0	0	0	0	0	0
K02078	1	1	1	0	2	1	1	1	2	1	1	1	3	0	0	1	1	1	1	0	1	1	0	1	0	0	1	1	3	1	0	1	2	1	1	1	2	1	3	1	1	1	1	1	1	1	3	1	0
K02081	0	0	0	0	0	0	0	0	0	0	0	0	0	0	0	0	0	0	0	0	0	0	0	0	0	0	0	0	0	0	0	0	0	0	0	0	0	0	1	0	0	0	0	0	0	0	0	0	0
K02082	0	0	0	0	0	0	0	0	0	0	0	0	0	0	0	0	0	0	0	0	0	0	0	0	0	0	0	0	0	0	0	0	0	0	0	0	0	0	1	0	0	0	0	0	0	0	0	0	0
K02083	0	0	0	0	0	0	0	0	0	0	0	0	0	0	0	0	0	0	0	0	0	0	0	0	0	0	1	0	0	0	0	0	0	0	0	0	0	0	0	0	0	0	0	0	0	0	0	0	0
K02099	0	0	0	0	0	0	0	0	0	0	0	0	0	0	0	0	0	0	0	0	0	0	0	0	0	0	1	0	0	0	0	0	0	0	0	0	0	0	0	0	0	0	0	0	0	0	0	0	0
K02100	0	0	0	0	0	0	0	0	0	0	0	0	0	0	0	0	0	0	0	0	0	0	0	0	0	0	1	0	0	0	0	0	0	0	0	0	0	0	0	0	0	0	0	0	0	0	0	0	0
K02106	0	0	0	0	0	0	0	0	0	0	0	0	0	0	0	0	0	0	0	0	0	0	0	0	0	0	0	0	0	0	0	0	0	0	0	0	0	0	0	0	0	0	0	0	0	0	0	0	0
K02108	1	1	1	0	1	0	1	1	1	0	0	1	0	0	0	1	2	1	1	0	1	1	0	1	0	0	1	0	0	0	0	1	0	1	0	1	1	1	0	1	0	1	1	0	0	1	1	1	0
K02109	1	0	0	0	0	0	0	0	2	0	0	0	0	0	0	0	1	0	0	0	0	0	0	1	0	0	1	0	0	0	0	1	0	0	0	0	1	0	0	0	0	0	0	0	0	0	1	0	0
K02110	0	1	1	0	1	0	0	1	1	0	0	1	0	0	0	0	2	1	1	0	1	1	0	0	0	0	1	0	0	0	0	1	0	1	0	1	1	1	0	1	0	0	1	0	0	0	1	0	0
K02111	1	1	1	0	1	0	1	1	2	0	0	1	0	0	0	1	2	1	1	0	1	1	0	1	0	0	1	1	0	0	0	1	0	1	0	2	1	1	0	1	0	1	1	1	0	1	1	1	0
K02112	2	1	1	0	2	0	1	1	1	0	0	1	1	0	0	1	1	1	1	0	1	1	0	1	0	0	1	1	0	0	0	1	0	1	0	1	1	1	0	1	0	1	1	1	0	1	1	1	0
K02113	1	1	0	0	0	0	0	1	1	0	0	0	0	0	0	0	1	1	1	0	1	1	0	1	0	0	1	0	0	0	0	1	0	1	0	1	1	0	0	1	0	1	0	1	0	1	1	1	0
K02114	1	1	1	0	0	0	1	1	1	0	0	1	1	0	0	1	1	1	1	0	1	1	0	1	0	0	1	1	0	0	0	0	0	1	0	1	1	1	0	1	0	1	1	1	0	1	0	1	0
K02115	1	1	1	0	0	0	1	1	1	0	0	1	0	0	0	1	1	1	1	0	1	1	0	1	0	0	1	1	0	0	0	1	0	1	0	0	1	1	0	1	0	1	1	1	0	1	1	1	0
K02116	0	0	0	0	0	0	0	0	0	0	0	0	0	0	0	0	0	0	0	0	0	0	0	0	0	0	1	0	0	0	0	0	0	0	0	0	0	0	0	0	0	0	0	0	0	0	0	0	0
K02117	0	0	0	0	2	1	0	0	0	1	1	0	1	1	1	3	0	2	0	2	0	0	1	0	1	1	0	1	1	1	1	0	1	0	1	0	0	0	2	0	1	1	0	0	1	0	0	2	1
K02118	0	0	0	0	2	1	0	0	0	2	1	0	1	1	1	3	0	1	0	1	0	0	1	0	1	1	0	1	1	1	1	0	1	0	1	0	0	0	2	0	2	1	0	0	1	0	0	1	1
K02119	0	0	0	0	0	0	0	0	0	1	0	0	0	1	1	0	0	0	0	1	0	0	0	0	0	1	0	0	0	0	0	0	1	0	1	0	0	0	0	0	0	0	0	0	0	0	0	0	1
K02120	0	0	0	0	1	1	0	0	0	1	1	0	0	1	1	2	0	1	0	1	0	0	1	0	1	1	0	1	0	1	0	0	1	0	1	0	0	0	0	0	1	0	0	0	1	0	0	1	1
K02121	0	0	0	0	0	0	0	0	0	0	0	0	0	1	0	0	0	0	0	1	0	0	0	0	0	0	0	0	0	0	0	0	0	0	0	0	0	0	0	0	0	0	0	0	0	0	0	0	0
K02122	0	0	0	0	0	0	0	0	0	0	0	0	0	0	0	0	0	0	0	0	0	0	0	0	0	0	0	0	0	0	0	0	0	0	0	0	0	0	0	0	0	0	0	0	0	0	0	0	0
K02123	0	0	0	0	2	1	0	0	0	1	1	0	1	1	1	2	0	1	0	1	0	0	1	0	0	1	0	1	1	1	0	0	1	0	1	0	0	0	2	0	1	1	0	0	1	0	0	1	1
K02124	0	0	0	0	0	1	0	0	0	1	1	0	0	0	0	1	0	1	0	0	0	0	0	0	0	0	0	1	1	1	0	0	1	0	1	0	0	0	1	0	1	0	0	0	1	0	0	1	0
K02160	0	0	0	0	1	0	0	0	1	1	1	1	1	1	0	0	1	0	0	1	1	0	0	0	0	0	1	1	1	1	0	1	1	0	1	0	0	1	0	0	0	0	1	0	1	0	1	1	0
K02164	0	0	0	0	0	0	0	0	0	0	0	0	2	0	0	0	0	0	0	0	0	0	0	0	0	0	0	0	0	0	0	0	0	0	0	0	0	0	0	0	0	0	0	0	0	0	0	0	0
K02167	0	0	0	0	0	0	0	0	2	0	0	0	1	0	0	0	0	0	0	0	0	0	0	0	0	0	1	0	0	0	0	0	0	0	0	0	0	0	0	0	0	0	0	0	0	0	0	0	0
K02168	0	0	0	0	0	0	0	0	1	0	0	0	3	0	0	0	0	0	0	0	0	0	0	0	0	0	1	0	0	0	0	0	0	0	0	0	0	0	0	0	0	0	0	0	0	0	1	0	0
K02169	0	0	0	0	0	0	0	0	0	0	0	1	2	0	0	0	0	0	0	0	0	0	0	0	0	0	1	0	0	0	0	0	0	1	0	0	1	1	0	0	0	0	0	0	0	0	1	0	0
K02170	0	0	0	0	0	0	0	0	0	0	0	0	1	0	0	0	0	0	0	0	0	0	0	0	0	0	1	0	0	0	0	0	0	0	0	0	1	0	0	0	0	0	0	0	0	0	1	0	0
K02171	0	0	0	0	0	0	0	0	0	0	0	0	0	0	0	0	0	0	0	0	0	0	0	0	0	0	0	0	1	0	0	0	0	0	0	0	0	0	0	0	0	0	0	0	0	0	0	0	0
K02172	0	0	0	0	0	0	0	0	0	0	0	0	0	0	0	0	0	0	0	0	0	0	0	0	0	0	0	0	1	0	0	0	0	0	0	0	0	0	0	0	0	0	0	0	0	0	0	0	0
K02182	0	0	0	0	0	0	0	1	0	1	1	0	0	0	0	0	1	0	0	0	0	0	0	0	0	0	0	0	0	0	0	0	0	0	0	0	0	0	0	0	0	0	0	0	0	0	0	0	0
K02188	0	0	0	0	0	0	0	1	1	0	0	1	1	1	0	0	0	0	0	1	0	0	0	0	0	0	0	0	0	0	0	0	0	0	0	0	0	1	0	0	0	0	0	0	0	0	0	0	0
K02189	0	0	0	0	0	0	0	0	0	0	0	1	1	1	0	0	0	0	0	1	0	0	0	0	0	0	0	0	0	0	0	0	0	0	0	0	0	1	0	0	0	0	0	0	0	0	0	0	0
K02190	0	0	0	0	0	0	0	1	0	0	0	0	0	0	0	0	0	0	0	0	0	0	0	0	0	0	0	0	0	0	0	0	0	0	0	0	0	0	0	0	0	0	0	0	0	0	0	0	0
K02191	0	0	0	0	0	0	0	0	0	0	0	0	0	1	0	0	0	0	0	1	0	0	0	0	0	0	0	0	0	0	0	0	0	0	0	0	0	0	0	0	0	0	0	0	0	0	0	0	0
K02192	0	0	0	0	0	0	0	0	0	0	0	0	0	0	0	0	0	0	0	0	0	0	0	0	0	0	1	0	0	0	0	0	0	0	0	0	1	0	0	0	0	0	0	0	0	0	0	0	0
K02193	0	0	0	0	0	0	0	0	1	0	0	0	1	0	0	0	0	0	0	0	0	0	0	0	0	0	0	0	0	0	0	0	0	0	0	0	1	0	0	0	0	0	0	0	0	0	0	0	0
K02194	1	1	0	0	0	0	1	0	1	0	1	0	1	0	0	0	1	0	0	0	0	0	0	1	0	0	0	0	0	0	0	0	0	0	0	0	1	0	0	0	0	0	0	0	2	0	0	0	0
K02195	1	0	0	0	0	0	1	0	1	1	2	0	1	0	1	1	1	0	0	0	0	0	1	0	0	0	0	0	0	0	0	0	0	1	0	0	1	0	0	0	0	0	0	0	2	0	0	0	0
K02196	0	0	0	0	0	0	0	0	0	0	0	0	1	0	0	0	0	0	0	0	0	0	0	0	0	0	0	0	0	0	0	0	0	0	0	0	1	0	0	0	0	0	0	0	0	0	0	0	0
K02197	0	0	0	0	0	0	0	0	1	0	0	0	1	0	0	0	0	0	0	0	0	0	0	0	0	0	0	0	0	0	0	0	0	0	0	0	1	0	0	0	0	0	0	0	0	0	0	0	0
K02198	2	2	0	0	0	0	1	0	1	0	1	0	1	0	1	3	2	0	1	0	0	1	2	1	0	1	0	0	0	1	0	0	0	2	0	0	2	0	0	0	0	0	0	1	2	0	0	0	1
K02199	0	0	0	1	0	0	0	0	1	0	0	0	2	0	0	0	0	0	1	0	0	1	0	0	0	0	0	0	0	0	0	0	0	0	0	0	1	0	0	0	0	0	0	1	0	0	0	0	0
K02200	0	0	0	0	0	0	0	0	2	0	0	0	2	0	0	0	0	0	1	0	0	1	0	0	0	0	0	0	0	0	0	0	0	0	0	0	1	0	0	0	0	0	0	1	0	0	0	0	0
K02201	0	0	0	1	0	0	0	0	0	0	0	0	0	1	1	0	0	0	0	1	0	0	0	0	0	1	0	0	0	0	1	0	0	0	0	0	0	0	0	0	0	0	0	0	0	0	0	0	0
K02203	0	0	0	0	0	0	0	0	0	0	0	0	1	0	0	0	0	0	0	0	0	0	0	0	0	0	0	0	0	0	0	0	0	0	0	0	0	0	1	0	0	0	0	0	0	0	0	0	0
K02204	0	0	0	0	0	0	0	0	1	0	0	0	2	0	0	0	0	0	0	0	0	0	0	0	0	0	0	0	0	0	0	0	0	0	0	0	1	0	0	0	0	0	0	0	0	0	1	0	0
K02217	1	0	0	1	0	0	0	0	0	1	0	1	0	0	0	0	0	0	1	0	0	1	1	1	1	0	1	0	1	0	0	0	0	2	0	1	0	0	1	0	0	0	0	0	0	0	0	0	0
K02221	1	1	0	0	0	0	1	1	0	0	0	1	1	0	0	1	1	0	1	0	1	1	0	1	0	0	1	1	0	0	0	1	0	1	0	1	1	1	1	1	0	0	0	1	0	1	1	1	0
K02224	0	0	1	0	0	0	0	2	1	0	0	1	1	1	0	0	1	0	0	1	1	0	0	0	0	0	0	0	0	0	0	0	0	0	0	0	0	1	0	0	0	0	0	0	0	0	1	0	0
K02225	0	0	0	0	0	0	0	0	1	0	0	0	1	0	0	0	0	0	0	0	0	0	0	0	0	0	0	0	0	0	0	0	0	0	0	0	0	0	0	0	0	0	0	0	0	0	1	0	0
K02226	0	0	0	0	0	0	0	0	0	0	0	0	1	0	0	0	0	0	0	0	0	0	0	0	0	0	0	0	0	0	0	0	0	0	0	0	0	0	0	0	0	0	0	0	0	0	1	0	0
K02227	0	0	1	0	0	0	0	1	1	0	0	1	1	1	0	0	0	1	0	1	0	0	0	0	0	0	0	0	0	0	0	0	0	0	1	0	1	1	1	0	0	1	0	0	1	0	1	0	0
K02229	0	0	0	0	0	0	0	0	1	0	0	0	0	0	0	0	0	0	0	0	0	0	0	0	0	0	0	0	0	0	0	0	0	0	0	0	0	0	0	0	0	0	0	0	0	0	0	0	0
K02230	0	0	0	0	0	0	0	0	1	0	0	0	1	0	0	0	0	0	0	0	0	0	0	0	0	0	0	0	0	0	0	0	0	0	0	0	0	0	1	0	0	0	0	0	0	0	1	0	0
K02231	1	0	1	0	0	0	0	1	1	0	0	0	1	0	0	1	0	1	0	0	0	0	0	0	0	0	0	0	0	0	0	0	1	0	1	0	0	0	1	0	1	1	0	0	1	0	1	0	0
K02232	0	0	1	0	0	0	0	1	1	0	0	1	1	0	0	1	0	2	0	1	0	1	0	0	0	0	0	0	0	0	0	0	0	0	0	0	0	1	0	1	0	1	0	1	0	0	1	0	0
K02233	1	0	1	0	0	0	0	1	1	0	0	1	1	1	0	1	0	1	0	1	0	0	0	0	0	0	0	0	0	0	0	0	1	0	1	0	0	1	1	0	1	1	0	0	1	0	1	0	0
K02234	0	0	0	0	0	0	0	0	1	0	0	0	1	0	0	0	0	0	0	0	0	0	0	0	0	0	0	0	0	0	0	0	0	0	0	0	0	0	0	0	0	0	0	0	0	0	0	0	0
K02237	1	0	0	0	0	0	0	0	0	0	1	1	1	0	0	1	0	1	1	0	0	1	0	0	0	0	1	1	1	0	0	0	0	1	1	1	0	0	1	1	0	1	1	0	1	0	1	0	0
K02238	1	1	0	0	1	1	1	1	0	2	0	1	1	0	0	1	1	1	1	0	1	1	0	0	1	1	1	1	1	1	1	1	1	0	0	1	0	1	0	1	1	1	1	1	0	1	1	1	0
K02255	0	0	0	0	0	0	0	0	0	0	0	0	0	0	0	0	0	0	0	0	0	0	0	0	0	0	1	0	0	0	0	0	0	0	0	0	0	0	0	0	0	0	0	0	0	0	0	0	0
K02257	1	1	0	0	0	0	1	0	1	0	0	1	1	2	1	0	0	1	1	2	0	1	0	1	0	1	1	0	0	0	0	0	0	2	0	1	1	1	0	1	0	1	0	0	0	1	0	0	0
K02258	0	0	0	0	0	0	0	0	1	0	0	0	1	0	0	0	0	0	2	0	0	2	0	0	0	0	0	0	0	0	0	0	0	0	0	2	1	0	0	0	0	0	0	1	0	0	0	0	0
K02259	0	0	0	0	0	0	0	0	1	0	0	0	1	1	0	0	0	0	0	1	0	0	0	0	0	0	0	0	0	0	0	0	0	1	0	0	1	0	0	0	0	0	0	0	0	0	0	0	0
K02274	0	0	0	0	1	0	0	0	1	0	0	1	1	1	0	0	0	0	2	1	0	2	0	0	0	0	0	0	0	0	1	0	0	1	0	2	1	2	0	0	0	0	0	1	0	0	0	0	0
K02275	0	0	0	0	0	0	0	1	1	0	0	1	1	1	0	0	1	0	2	1	0	2	1	0	0	0	0	0	0	0	0	0	0	1	0	1	1	1	0	0	0	0	0	1	0	0	0	0	0
K02276	0	0	0	0	0	0	0	0	1	0	0	1	1	0	0	0	0	0	0	0	0	0	0	0	0	0	0	0	0	0	0	0	0	1	0	0	1	1	0	0	0	0	0	0	0	0	0	0	0
K02278	0	0	0	0	0	0	0	0	1	0	0	0	0	0	0	0	0	0	0	0	0	0	0	0	0	0	0	0	0	0	0	0	0	0	0	0	0	0	0	0	0	0	0	0	0	0	0	0	0
K02279	0	0	0	0	0	0	0	0	1	0	0	0	1	0	0	0	0	0	0	0	0	0	0	0	0	0	0	0	0	0	0	0	0	0	0	0	0	0	0	0	0	0	0	0	0	0	0	0	0
K02280	0	0	0	0	0	0	0	0	1	0	0	0	1	0	0	0	0	0	0	0	0	0	0	0	0	0	0	0	0	0	0	0	0	0	0	0	0	0	0	0	0	0	0	0	0	0	0	0	0
K02281	0	0	0	0	0	0	0	0	1	0	0	0	0	0	0	0	0	0	0	0	0	0	0	0	0	0	0	0	0	0	0	0	0	0	0	0	0	0	0	0	0	0	0	0	0	0	0	0	0
K02282	0	0	0	0	0	0	0	0	1	0	0	0	1	0	0	1	0	0	0	0	0	0	0	0	0	0	0	0	0	0	0	0	0	0	0	0	0	0	0	0	0	0	0	0	0	0	0	0	0
K02283	1	0	0	0	3	1	1	0	1	0	0	0	1	0	1	3	0	2	0	0	0	0	1	1	0	0	0	0	0	0	0	0	0	2	0	0	0	1	0	1	1	0	0	0	0	1	0	0	1
K02291	0	0	0	0	0	0	0	0	1	0	0	0	0	0	0	0	0	0	1	0	0	1	0	0	0	0	0	0	0	0	0	0	0	0	0	1	1	0	0	0	0	0	1	1	0	0	1	0	0
K02293	0	0	0	0	0	0	0	0	0	0	0	0	0	0	0	0	0	0	0	0	0	0	0	0	0	0	0	0	0	0	0	0	0	0	0	0	0	0	0	0	0	0	0	0	0	0	0	0	0
K02297	1	0	0	0	0	0	0	0	1	0	0	0	0	0	0	0	0	0	0	0	0	0	0	0	0	0	1	0	0	0	0	0	0	0	0	0	0	0	0	0	0	0	0	0	0	0	0	0	0
K02298	0	0	0	0	0	0	0	0	1	0	0	0	0	0	0	0	0	0	1	0	0	0	0	0	0	0	1	0	0	0	0	0	0	0	0	0	0	0	0	0	0	0	0	0	0	0	0	0	0
K02299	0	0	0	0	0	0	0	0	1	0	0	0	0	0	0	0	0	0	0	0	0	0	0	0	0	0	1	0	0	0	0	0	0	0	0	0	0	0	0	0	0	0	0	0	0	0	0	0	0
K02300	0	0	0	0	0	0	0	0	1	0	0	0	0	0	0	0	0	0	0	0	0	0	0	0	0	0	1	0	0	0	0	0	0	0	0	0	0	0	0	0	0	0	0	0	0	0	0	0	0
K02302	0	1	0	0	1	0	0	0	1	0	1	0	3	0	1	1	0	0	0	0	0	0	0	0	0	0	2	0	1	1	0	0	0	0	0	0	1	0	1	1	0	1	0	0	1	0	1	0	0
K02303	0	0	0	0	0	0	0	0	1	0	0	1	0	1	0	0	0	0	0	1	0	0	0	0	0	0	0	0	0	0	1	0	0	0	0	0	0	1	0	0	0	0	0	0	0	0	0	0	0
K02305	0	0	0	0	0	0	0	0	0	0	0	1	1	0	0	0	0	0	0	0	1	0	0	0	0	0	0	0	0	0	0	0	0	0	0	0	0	1	0	0	0	0	0	0	0	0	1	0	0
K02313	1	2	0	0	2	1	1	2	2	3	2	1	1	0	1	0	2	0	1	0	1	1	0	1	0	1	1	1	2	2	0	1	2	1	1	1	0	1	1	1	1	2	1	0	1	1	2	1	1
K02314	1	1	2	0	1	1	1	1	1	1	1	1	1	0	0	1	1	1	1	0	1	1	0	1	0	0	2	1	1	1	0	1	1	1	1	1	1	1	1	1	1	1	1	1	1	2	1	1	0
K02315	1	1	1	0	0	0	1	0	0	0	0	0	0	0	0	0	0	0	0	0	0	0	0	2	0	0	1	1	0	0	0	0	0	1	0	0	0	0	0	1	0	1	0	0	0	1	0	1	0
K02316	1	1	1	1	1	1	1	2	0	3	1	1	1	1	1	1	1	2	1	1	1	1	1	1	1	1	1	2	1	2	1	1	1	1	1	1	1	1	1	1	1	1	1	1	1	1	1	2	1
K02317	0	0	0	0	0	0	0	0	0	0	0	0	0	0	0	0	0	0	0	0	0	0	0	0	0	0	1	0	0	0	0	0	0	0	0	0	0	0	0	0	0	0	0	0	0	0	0	0	0
K02319	0	0	0	2	0	0	0	0	0	0	0	0	0	1	1	0	0	0	0	1	0	0	3	0	3	1	0	0	0	0	3	0	0	1	0	0	0	0	0	0	0	0	0	0	0	0	0	0	2
K02322	0	0	0	1	0	0	0	0	0	0	0	0	0	1	2	0	0	0	0	1	0	0	1	0	1	1	0	0	0	0	1	0	0	0	0	0	0	0	0	0	0	0	0	0	0	0	0	0	1
K02323	0	0	0	1	0	0	0	0	0	0	0	0	0	1	1	0	0	0	0	1	0	0	1	0	1	1	0	0	0	0	1	0	0	0	0	0	0	0	0	0	0	0	0	0	0	0	0	0	1
K02334	0	0	0	0	0	0	0	0	0	0	0	0	0	0	0	0	0	0	0	0	0	0	0	0	0	0	2	0	0	0	0	0	0	0	0	0	0	0	0	0	0	0	0	0	0	0	0	0	0
K02335	4	1	1	0	2	1	1	1	1	1	1	1	1	0	0	2	1	1	1	0	1	1	1	1	0	1	1	1	0	1	0	1	1	1	1	1	2	1	1	1	2	1	1	1	1	1	1	1	0
K02336	0	0	0	0	0	0	0	0	0	0	0	0	2	0	0	0	0	0	0	0	0	0	0	0	0	0	1	0	0	0	0	0	0	0	0	0	0	0	1	0	0	0	0	0	0	0	0	0	0
K02337	1	1	1	0	1	2	2	3	1	3	1	1	1	0	0	1	2	2	1	0	1	1	0	1	0	0	2	2	1	2	0	0	0	2	2	1	1	1	2	1	2	1	1	1	1	1	1	2	0
K02338	2	1	1	0	1	1	1	1	1	1	1	1	1	0	0	0	1	0	1	0	1	1	0	1	0	0	1	1	1	1	0	1	1	2	1	1	0	1	1	1	1	0	1	1	1	2	1	1	0
K02339	0	0	0	0	0	0	0	0	1	0	0	0	1	0	0	0	0	0	0	0	0	0	0	0	0	0	1	0	0	0	0	0	0	0	0	0	1	0	0	0	0	0	0	0	0	0	1	0	0
K02340	1	0	0	0	0	0	0	0	1	0	1	0	1	0	0	0	0	0	0	0	0	0	0	1	0	0	1	0	0	0	0	0	0	0	0	0	1	0	0	0	0	0	0	0	1	0	1	0	0
K02341	0	0	0	0	0	1	0	0	1	2	0	1	1	0	0	0	0	0	0	0	0	0	0	0	0	0	1	1	0	1	0	0	0	0	0	0	1	0	1	0	1	0	1	0	0	0	1	1	0
K02342	1	0	0	0	0	0	0	0	1	0	0	3	4	0	0	0	0	0	0	0	0	0	0	1	0	0	1	0	0	0	0	0	0	0	0	0	1	3	0	0	1	0	0	0	0	0	2	0	0
K02343	1	2	2	0	2	1	3	2	1	1	2	1	1	0	0	2	2	2	2	0	2	2	0	2	1	0	1	1	2	1	0	2	2	3	2	2	1	1	1	2	1	2	1	2	1	2	1	1	0
K02344	0	0	0	0	0	0	0	0	0	0	0	0	0	0	0	0	0	0	0	0	0	0	0	0	0	0	1	0	0	0	0	0	0	0	0	0	0	0	0	0	0	0	0	0	0	0	0	0	0
K02345	0	0	0	0	0	0	0	0	0	0	0	0	0	0	0	0	0	0	0	0	0	0	0	0	0	0	1	0	0	0	0	0	0	0	0	0	0	0	0	0	0	0	0	0	0	0	0	0	0
K02346	0	0	0	0	1	0	2	2	1	2	1	1	1	1	0	1	1	1	1	1	1	1	1	0	1	0	1	0	1	0	1	0	0	0	0	1	0	1	1	0	1	1	1	1	1	2	2	0	0
K02347	1	1	0	1	1	2	1	0	0	1	1	0	0	0	1	1	1	2	0	0	1	0	1	2	0	1	0	0	2	1	0	1	1	1	1	0	0	0	0	1	2	1	0	0	1	1	0	0	1
K02348	0	0	0	0	0	0	0	0	0	0	0	0	0	0	0	0	0	0	0	0	0	0	0	0	0	0	1	0	0	0	0	0	0	0	0	0	0	0	0	0	0	0	0	0	0	0	1	0	0
K02355	2	2	2	0	3	2	2	4	2	2	2	1	3	0	0	2	3	2	2	0	2	2	0	2	0	0	4	2	2	2	1	2	2	2	2	3	1	1	3	2	3	2	3	2	2	3	1	2	0
K02356	1	1	1	0	1	1	1	1	1	1	1	1	2	0	0	0	1	1	1	0	1	1	0	1	0	0	2	1	1	1	0	1	1	1	1	1	1	1	1	1	2	1	1	0	1	1	1	1	0
K02357	1	1	1	0	1	1	1	1	1	1	1	1	1	0	0	1	1	1	1	0	1	1	0	1	0	0	1	1	1	1	0	1	1	1	1	1	1	1	1	1	1	1	1	1	1	1	1	1	0
K02358	0	1	1	0	1	1	2	0	1	0	1	0	0	0	0	0	0	0	1	0	1	1	1	0	0	1	5	2	1	1	0	0	0	0	1	3	2	1	1	1	3	1	1	2	1	2	0	1	0
K02362	0	0	0	0	0	0	0	0	0	0	0	0	0	0	0	0	0	0	0	0	0	0	0	0	0	0	1	0	0	0	0	0	0	0	0	0	0	0	0	0	0	0	0	0	0	0	0	0	0
K02363	0	0	0	0	0	0	0	1	0	0	0	0	0	0	0	0	0	0	0	0	0	0	0	0	0	0	0	1	0	0	0	0	0	0	0	0	0	0	0	0	0	0	0	0	0	0	0	0	0
K02371	0	2	0	0	0	0	1	2	0	0	0	0	0	0	0	1	3	0	0	0	0	0	1	0	0	0	0	0	0	0	0	0	0	0	0	0	0	0	0	3	0	1	1	0	0	1	0	0	0
K02372	0	0	0	0	3	1	0	1	1	0	0	1	1	0	0	1	1	1	2	0	1	2	0	0	0	0	1	1	3	3	0	1	0	0	0	2	1	1	1	0	1	0	1	1	1	0	1	0	0
K02377	0	0	0	0	0	0	0	0	0	0	0	1	0	0	0	1	1	0	0	0	0	0	0	0	0	0	1	0	1	1	0	0	1	2	1	0	1	1	0	0	0	0	0	0	0	0	1	0	0
K02379	1	1	1	1	2	1	0	2	1	1	1	1	2	0	1	1	1	1	0	0	1	1	0	1	0	1	1	0	0	0	0	0	1	0	1	1	0	1	1	1	1	1	1	0	1	1	1	0	1
K02380	3	1	0	0	0	0	0	1	0	1	0	0	0	0	0	0	0	0	0	0	0	0	0	1	0	0	1	0	0	0	1	0	0	0	0	0	0	0	0	1	0	0	0	0	0	0	0	0	0
K02381	0	0	0	0	0	0	0	0	0	0	0	0	0	0	0	0	0	0	0	0	0	0	0	0	0	0	0	0	0	0	0	0	0	0	0	0	0	0	0	0	0	0	0	0	0	0	0	0	0
K02385	0	0	0	0	0	0	0	0	0	0	0	0	0	0	0	0	0	0	0	0	0	0	0	0	0	0	0	0	0	0	0	0	0	0	0	0	0	0	1	0	0	0	0	0	0	0	0	0	0
K02386	0	0	0	0	0	0	0	0	0	0	0	0	0	0	0	0	0	0	0	0	0	0	0	0	0	0	1	0	0	0	0	0	0	0	0	0	0	0	0	0	0	0	0	0	0	0	0	0	0
K02387	0	0	0	0	0	0	0	0	0	0	0	1	1	0	0	0	1	0	0	0	0	0	0	0	0	0	1	0	0	0	0	0	0	0	0	0	0	1	1	0	0	0	0	0	0	0	1	0	0
K02388	1	0	0	0	1	0	0	0	0	0	0	1	1	0	0	0	1	0	0	1	0	0	0	0	0	0	1	0	1	0	0	0	0	0	0	0	0	1	1	0	0	0	0	0	0	0	1	0	0
K02389	0	0	0	0	1	0	0	0	0	2	0	1	1	0	0	1	2	0	0	0	1	0	0	0	0	0	1	0	0	0	0	0	0	0	0	0	0	1	1	0	0	0	0	0	0	0	1	0	0
K02390	0	0	0	0	1	0	0	0	0	0	0	0	1	0	0	0	3	0	0	0	1	0	0	0	0	0	1	0	1	0	0	0	0	0	0	0	0	2	1	0	1	0	0	0	0	0	1	0	0
K02391	1	0	0	0	1	0	0	0	0	0	0	0	1	0	0	0	0	0	0	0	0	0	0	0	0	0	1	0	0	0	0	0	0	0	0	0	0	0	1	0	0	0	0	0	0	0	1	0	0
K02392	1	0	0	0	1	0	0	0	0	0	0	1	1	0	0	0	2	0	0	0	0	0	0	0	0	0	1	0	2	0	0	0	0	0	0	0	0	1	1	0	0	0	0	0	0	0	1	0	0
K02393	0	0	0	0	0	0	0	0	0	0	0	0	1	0	0	0	1	0	0	0	0	0	0	0	0	0	1	0	1	0	0	0	0	0	0	0	0	1	0	0	0	0	0	0	0	0	1	0	0
K02394	0	0	0	0	2	0	0	0	0	0	0	0	1	0	0	0	1	0	0	0	0	0	0	0	0	0	1	0	1	0	0	0	0	0	0	0	0	1	0	0	0	0	0	0	0	0	1	0	0
K02395	0	0	0	0	0	0	0	0	0	0	0	0	1	0	0	0	0	0	0	0	0	0	0	0	0	0	1	0	0	0	0	0	0	0	0	0	0	0	0	0	0	0	0	0	0	0	1	0	0
K02396	1	0	0	0	1	0	0	0	0	0	0	0	1	0	0	0	2	0	0	0	0	0	0	0	0	0	1	0	0	0	0	0	0	0	0	0	0	1	1	0	0	0	0	0	0	0	1	0	0
K02397	1	0	0	0	0	0	0	0	0	0	0	1	1	0	0	0	1	0	0	0	0	0	0	0	0	0	1	0	0	0	0	0	0	0	0	0	0	1	0	0	0	0	0	0	0	0	1	0	0
K02398	0	0	0	0	0	0	0	0	0	0	0	0	0	0	0	0	0	0	0	0	0	0	0	0	0	0	1	0	0	0	0	0	0	0	0	0	0	0	0	0	0	0	0	0	0	0	0	0	0
K02399	0	0	0	0	0	0	0	0	0	0	0	0	0	0	0	0	0	0	0	0	0	0	0	0	0	0	1	0	0	0	0	0	0	0	0	0	0	0	0	0	0	0	0	0	0	0	0	0	0
K02400	1	0	0	0	1	0	0	0	0	0	0	1	1	0	0	0	1	0	0	0	0	0	1	0	0	0	2	0	2	0	0	0	0	0	0	0	0	1	1	0	0	0	0	0	0	0	1	0	0
K02401	1	0	0	0	1	0	0	0	0	0	0	1	1	0	0	0	1	0	0	0	0	0	0	0	0	0	1	0	1	0	0	0	0	0	0	0	0	2	1	0	0	0	0	0	0	0	1	0	0
K02402	0	0	0	0	0	0	0	0	0	0	1	0	0	0	0	0	0	0	0	0	0	0	0	0	0	0	1	0	0	0	0	0	0	0	0	0	1	0	0	0	0	0	0	0	0	0	0	0	0
K02403	0	0	0	0	0	0	0	0	0	0	0	0	0	0	0	0	0	0	0	0	0	0	0	0	0	0	1	0	0	0	0	0	0	0	0	0	1	0	0	0	0	0	0	0	0	0	0	0	0
K02404	0	0	0	0	0	0	0	0	0	0	0	1	1	0	0	0	1	0	0	0	0	0	0	0	0	0	0	0	0	0	0	0	0	0	0	0	0	1	1	0	0	0	0	0	0	0	1	0	0
K02405	1	0	0	0	1	0	0	0	0	0	0	0	1	0	0	1	1	0	1	0	0	1	0	0	0	0	1	0	1	0	0	0	0	0	0	1	1	0	1	0	0	0	0	1	0	0	1	0	0
K02406	0	0	0	0	1	0	0	0	0	0	0	3	1	0	0	0	1	0	0	0	0	0	0	0	0	0	3	0	1	0	0	0	0	0	0	0	0	8	4	0	0	0	0	0	0	0	2	0	0
K02407	0	0	0	0	0	0	0	0	0	0	0	0	1	0	0	0	0	0	0	0	0	0	0	0	0	0	1	0	0	0	0	0	0	0	0	0	0	0	1	0	0	0	0	0	0	0	1	0	0
K02408	1	0	0	0	0	0	0	0	0	0	0	0	1	0	0	0	1	0	0	0	0	0	0	0	0	0	1	0	0	0	0	0	0	0	0	0	0	0	0	0	0	0	0	0	0	0	1	0	0
K02409	1	0	0	0	1	0	0	0	0	0	0	1	1	0	0	0	1	0	0	0	0	0	0	0	0	0	1	0	1	0	0	0	0	0	0	0	0	1	1	0	0	0	0	0	0	0	1	0	0
K02410	1	0	0	0	0	0	0	0	1	0	0	1	1	0	0	0	1	0	0	0	0	0	0	0	0	0	1	0	1	0	0	0	1	0	0	0	0	1	1	0	0	0	0	0	0	0	1	0	0
K02411	0	0	0	0	0	0	0	0	0	0	0	0	1	0	0	0	0	0	0	0	0	0	0	0	0	0	1	0	0	0	0	0	0	0	0	0	0	0	1	0	0	0	0	0	0	0	1	0	0
K02412	0	0	0	1	1	0	0	0	0	0	0	1	1	0	0	0	1	0	0	0	0	0	0	0	0	0	1	0	0	0	0	0	0	0	0	0	0	1	1	0	0	0	0	0	0	0	1	0	0
K02413	0	0	0	0	0	0	0	0	0	0	0	0	0	0	0	0	0	0	0	0	0	0	0	0	0	0	1	0	0	0	0	0	0	0	0	0	0	0	0	0	0	0	0	0	0	0	0	0	0
K02414	0	0	0	0	0	0	0	0	0	0	0	0	1	0	0	0	0	0	0	0	0	0	0	0	0	0	1	0	0	0	0	0	0	0	0	0	0	0	0	0	0	0	0	0	0	0	1	0	0
K02415	1	0	0	0	0	0	0	0	0	0	0	0	0	0	0	0	1	0	0	0	0	0	0	0	0	0	1	0	0	0	0	0	0	0	0	0	0	0	0	0	0	0	0	0	0	0	0	0	0
K02416	1	0	0	0	0	0	0	0	0	0	0	0	1	0	0	0	1	0	0	0	0	0	0	0	0	0	1	0	0	0	0	0	0	0	0	0	0	1	1	0	0	0	0	0	0	0	1	0	0
K02417	1	0	0	0	0	0	0	0	0	0	0	0	1	0	0	0	0	0	0	0	0	0	0	0	0	0	1	0	0	0	0	0	0	0	0	0	0	1	1	0	0	0	0	0	0	0	1	0	0
K02418	0	0	0	0	0	0	0	0	0	0	0	0	0	0	0	0	0	0	0	0	0	0	0	0	0	0	1	0	0	0	0	0	0	0	0	0	0	0	0	0	0	0	0	0	0	0	1	0	0
K02419	1	0	0	0	2	0	0	0	0	0	0	1	1	0	0	0	1	0	0	0	0	0	0	0	0	0	1	0	1	0	0	0	0	0	0	0	0	1	1	0	0	0	0	0	0	0	1	0	0
K02420	1	0	0	0	0	0	0	0	0	0	0	0	1	0	0	0	1	0	0	0	0	0	0	0	0	0	1	0	0	0	0	0	0	0	0	0	0	1	1	0	0	0	0	0	0	0	1	0	0
K02421	0	0	0	0	0	0	0	0	0	0	0	0	1	0	0	0	1	0	0	0	0	0	0	0	0	0	1	0	0	0	0	0	0	0	0	0	0	0	1	0	0	0	0	0	0	0	1	0	0
K02422	0	0	0	0	1	0	0	0	0	0	0	0	0	0	0	0	1	0	0	0	0	0	0	0	0	0	1	0	1	0	0	0	0	0	0	0	0	0	1	0	0	0	0	0	0	0	1	0	0
K02423	0	0	0	0	0	0	0	0	0	0	0	0	0	0	0	0	0	0	0	0	0	0	0	0	0	0	1	0	0	0	0	0	0	0	0	0	0	0	0	0	0	0	0	0	0	0	0	0	0
K02424	0	0	0	0	0	0	0	0	1	0	0	0	0	0	0	0	0	1	0	0	0	0	0	0	0	0	1	0	0	0	0	0	0	0	0	0	0	0	0	0	0	0	0	0	0	0	0	0	0
K02425	0	0	0	0	0	0	0	0	0	0	0	0	0	0	0	0	0	0	0	0	0	0	0	0	0	0	1	0	0	0	0	0	0	0	0	0	0	0	0	0	0	0	0	0	0	0	0	0	0
K02426	0	0	0	0	0	0	0	0	0	0	0	1	0	0	0	0	0	0	0	0	0	0	0	0	0	0	2	0	0	0	0	0	0	0	0	0	0	0	0	0	0	0	0	0	0	0	0	0	0
K02427	0	0	0	1	0	0	0	1	1	1	0	0	1	1	1	0	1	0	0	1	0	0	1	0	1	1	1	0	1	0	1	0	0	0	0	0	1	0	1	0	0	0	0	0	0	0	1	0	1
K02429	0	0	0	0	0	0	0	0	0	0	0	0	0	0	0	0	0	0	0	0	0	0	0	0	0	0	0	0	0	0	0	0	0	0	0	0	0	0	0	0	0	0	0	0	0	0	0	0	0
K02431	0	0	0	0	0	0	0	0	0	0	0	0	0	0	0	0	0	0	0	0	0	0	0	0	0	0	0	0	0	0	0	0	0	0	0	0	0	0	1	0	0	0	0	0	0	0	0	0	0
K02433	1	2	1	3	1	1	1	2	4	1	1	0	3	1	0	1	4	2	2	1	1	3	0	1	0	0	0	2	1	1	3	1	1	3	1	1	1	1	1	3	1	1	0	2	1	1	1	1	0
K02434	1	2	1	0	2	1	2	0	1	1	2	1	2	2	0	1	2	3	1	2	2	1	0	1	0	0	0	0	1	1	1	1	1	2	1	2	1	1	1	1	1	0	0	2	1	1	1	0	0
K02435	1	1	1	1	0	1	1	0	1	0	0	0	2	0	0	1	1	1	1	0	0	1	0	1	0	0	0	0	0	1	1	1	1	1	1	0	1	1	0	1	1	0	0	1	0	1	1	0	0
K02437	3	1	0	2	0	0	1	6	2	4	2	0	2	0	0	0	3	1	1	0	1	1	2	3	2	1	1	1	1	0	5	0	0	1	2	1	1	1	1	1	0	0	1	1	2	1	1	1	1
K02438	0	0	0	0	0	0	0	0	0	0	0	0	0	0	0	0	0	0	0	0	0	0	0	0	0	0	1	0	0	0	0	0	0	0	0	0	0	0	0	0	0	0	0	0	0	0	0	0	0
K02439	0	0	0	0	0	0	0	0	0	0	0	0	1	0	0	0	0	0	0	0	0	0	0	0	0	0	1	0	0	0	0	0	0	0	0	0	0	0	0	0	0	0	0	0	0	0	0	0	0
K02440	0	0	0	0	0	0	0	0	0	0	0	0	0	0	0	1	0	0	0	0	0	0	0	0	0	0	2	0	0	0	0	0	0	0	0	0	0	0	0	0	0	0	1	0	0	0	0	0	0
K02441	0	0	0	0	0	0	0	0	0	0	0	0	1	0	0	0	0	0	0	0	0	0	0	0	0	0	1	0	0	0	0	0	0	0	0	0	0	0	0	0	0	0	0	0	0	0	0	0	0
K02444	0	0	0	0	0	0	0	1	2	0	0	0	0	0	0	0	0	0	0	0	0	0	0	0	0	0	2	0	0	0	0	0	0	0	0	0	0	0	0	0	0	0	0	0	0	0	1	0	0
K02445	0	0	0	0	0	0	0	0	0	0	1	0	1	0	0	0	0	0	0	0	0	0	0	0	0	0	1	0	0	0	0	0	0	0	0	1	0	0	0	0	0	0	0	0	0	0	0	0	0
K02446	0	0	0	0	0	0	0	0	0	0	0	0	0	0	0	0	0	0	3	0	0	2	0	0	0	0	1	0	0	0	1	0	0	0	0	2	0	0	0	0	0	0	0	0	0	0	0	0	0
K02448	0	0	0	0	0	0	0	1	0	0	0	0	1	0	0	0	1	0	0	0	0	0	0	0	0	0	0	0	0	0	0	0	0	0	0	0	0	0	0	0	0	0	0	0	0	0	2	0	0
K02450	0	0	0	0	1	0	0	2	0	1	0	0	1	0	0	0	1	0	0	0	1	0	0	0	0	0	1	1	0	0	0	1	0	0	0	0	0	0	0	0	0	0	0	0	0	0	0	0	0
K02453	0	0	0	0	4	0	0	1	0	0	0	1	2	0	0	0	2	0	1	0	1	0	0	0	0	0	1	1	5	2	0	0	0	0	1	0	0	2	1	0	0	0	0	1	0	0	0	1	0
K02454	0	2	0	0	4	0	0	1	0	1	0	4	2	0	0	0	2	0	1	0	2	1	0	0	0	1	1	1	6	4	0	0	0	0	0	2	0	2	1	0	0	0	0	1	0	0	1	1	1
K02455	0	0	0	0	0	0	0	0	0	0	0	0	2	0	0	0	1	0	0	0	0	0	0	0	0	0	1	0	1	1	0	0	0	0	0	0	0	0	0	0	0	0	0	0	0	0	0	0	0
K02456	0	0	0	0	5	0	0	1	0	2	0	1	2	0	0	0	1	0	3	0	2	1	0	0	0	0	1	3	3	2	0	0	0	0	1	1	0	1	1	0	1	0	0	1	0	1	1	2	0
K02457	0	0	0	0	0	0	0	0	0	0	0	0	0	0	0	0	0	0	0	0	0	0	0	0	0	0	1	0	0	0	0	0	0	0	0	0	0	0	0	0	0	0	0	0	0	0	0	0	0
K02458	0	0	0	0	0	0	0	0	0	0	0	0	1	0	0	0	0	0	0	0	0	0	0	0	0	0	1	0	0	0	0	0	0	0	0	0	0	0	0	0	0	0	0	0	0	0	0	0	0
K02459	0	0	0	0	1	0	0	0	0	0	0	0	0	0	0	0	0	0	0	0	0	0	0	0	0	0	1	0	0	0	0	0	0	0	0	0	0	0	0	0	0	0	0	0	0	0	0	0	0
K02460	0	0	0	0	0	0	0	0	0	1	0	0	2	0	0	0	0	0	0	0	1	0	0	0	0	0	1	0	0	0	0	0	0	0	0	0	0	0	0	0	0	0	0	0	0	0	0	0	0
K02461	0	0	0	0	0	0	0	0	0	0	0	0	0	0	0	0	0	0	0	0	0	0	0	0	0	0	1	0	0	0	0	0	0	0	0	0	0	0	0	0	0	0	0	0	0	0	0	0	0
K02466	0	0	0	0	0	0	0	0	0	0	0	0	0	0	0	0	0	0	0	0	0	0	0	0	0	0	1	0	0	0	0	0	0	0	0	0	0	0	0	0	0	0	0	0	0	0	0	0	0
K02467	0	0	0	0	0	0	0	0	0	0	0	0	0	0	0	0	0	0	0	0	0	0	0	0	0	0	1	0	0	0	0	0	0	0	0	0	0	0	0	0	0	0	0	0	0	0	0	0	0
K02468	0	0	0	0	0	0	0	0	0	0	0	0	0	0	0	0	0	0	0	0	0	0	0	0	0	0	1	0	0	0	0	0	0	0	0	0	0	0	0	0	0	0	0	0	0	0	0	0	0
K02469	1	1	1	0	1	1	1	1	1	1	1	1	1	0	2	1	1	1	1	0	1	1	0	1	1	1	1	1	1	0	0	1	1	2	1	1	0	1	1	1	1	1	1	2	1	1	1	1	1
K02470	1	1	1	0	2	1	2	1	1	2	1	1	1	0	1	0	1	2	1	0	1	1	0	1	1	1	1	1	1	1	1	1	1	1	1	1	0	2	1	1	1	1	1	1	1	1	1	1	1
K02472	1	0	0	0	0	0	0	0	0	0	0	0	0	0	2	0	0	0	0	0	0	0	3	1	1	1	1	0	0	0	1	0	0	0	0	0	0	1	0	0	0	0	0	0	0	0	0	0	1
K02473	0	0	0	0	1	1	0	0	0	0	0	0	0	0	0	0	0	0	0	0	0	0	0	0	0	0	0	1	1	1	0	1	1	0	0	0	0	0	0	0	0	0	1	0	0	0	0	1	0
K02474	0	0	0	0	0	1	0	0	1	0	0	1	0	0	0	0	0	0	0	0	0	0	0	0	0	0	0	0	0	0	0	0	0	0	0	0	0	0	0	0	0	0	0	0	0	0	0	0	0
K02480	0	0	0	0	0	0	0	0	0	0	0	0	1	0	0	0	1	0	0	0	0	0	0	0	0	0	0	0	0	0	0	0	0	0	0	0	0	0	0	0	0	0	0	0	0	0	0	0	0
K02482	0	0	0	0	0	0	0	0	0	0	0	0	1	0	0	0	0	0	0	0	0	0	0	0	0	0	0	0	0	0	0	0	1	0	0	0	0	0	0	0	0	0	0	0	0	0	0	0	0
K02483	1	0	0	0	0	0	1	0	1	1	0	5	3	0	0	0	0	0	0	0	0	0	0	1	0	0	1	0	0	0	0	0	0	0	0	0	0	5	1	0	0	0	0	0	0	1	2	0	0
K02485	0	0	0	0	0	0	0	0	0	0	0	0	0	0	0	0	0	0	0	0	0	0	0	0	0	0	1	0	0	0	0	0	0	0	0	0	0	0	0	0	0	0	0	0	0	0	0	0	0
K02488	0	0	0	0	1	0	0	0	1	0	0	0	0	0	0	0	1	0	0	0	0	0	0	0	0	0	0	0	1	1	0	0	1	0	0	0	0	0	0	1	0	0	0	0	0	0	0	0	0
K02492	1	1	0	0	1	0	0	1	0	0	1	1	1	2	1	2	1	1	1	2	1	1	0	0	0	0	1	0	1	1	0	0	0	0	0	1	1	1	1	1	0	1	0	1	1	0	1	0	1
K02493	1	1	1	1	1	1	1	1	1	1	1	1	1	0	0	1	1	1	1	0	1	1	1	1	1	0	2	1	1	1	0	1	1	1	1	1	1	1	1	1	1	1	1	2	1	1	2	1	0
K02494	0	0	0	0	0	0	0	0	0	0	0	0	1	0	0	0	0	0	0	0	0	0	0	0	0	0	1	0	0	0	0	0	0	0	0	0	0	0	0	0	0	0	0	0	0	0	1	0	0
K02495	0	0	0	0	0	0	0	0	0	0	0	2	1	0	0	0	0	0	0	0	0	0	0	0	0	0	1	0	0	0	0	0	0	0	0	0	0	1	0	0	0	0	0	0	0	0	2	0	0
K02496	0	0	0	0	0	0	0	0	0	0	0	0	1	0	0	0	0	0	0	0	0	0	0	0	0	0	1	0	0	0	0	0	0	0	0	0	0	0	0	0	0	1	0	0	0	0	0	0	0
K02498	0	0	0	0	0	0	0	0	1	0	0	0	1	0	0	0	0	0	0	0	0	0	0	0	0	0	1	0	0	0	0	0	0	0	0	0	1	0	0	0	0	0	0	0	0	0	1	0	0
K02499	1	0	0	0	0	0	1	0	0	0	0	0	0	0	0	0	0	0	0	0	0	0	0	1	0	0	0	0	0	0	0	0	0	1	0	0	0	0	0	0	0	1	0	0	0	1	0	0	0
K02500	0	1	0	0	1	1	0	2	1	0	0	1	1	1	0	1	2	1	1	1	0	1	0	0	0	0	1	0	1	2	2	0	1	0	1	1	1	1	1	1	0	2	0	1	0	0	1	0	0
K02501	0	2	0	0	1	0	0	1	1	0	0	1	1	1	0	1	1	1	1	1	1	1	0	0	0	0	1	0	0	0	1	0	0	0	1	1	1	1	1	1	0	0	0	1	0	0	1	0	0
K02502	0	0	0	0	0	1	0	0	1	0	0	0	1	0	0	0	0	0	0	0	0	0	0	0	0	0	0	0	0	0	0	0	0	0	0	0	1	0	0	0	1	0	0	0	0	0	1	0	0
K02503	0	1	1	1	2	1	2	1	1	1	1	1	2	2	0	1	1	1	2	2	1	2	1	1	1	0	1	1	1	1	0	0	1	1	1	2	1	1	0	1	0	1	0	1	1	1	1	1	0
K02504	0	0	0	0	0	0	0	0	0	0	0	0	0	0	0	0	0	0	0	0	0	0	0	0	0	0	1	0	0	0	0	0	0	0	0	0	0	0	0	0	0	0	0	0	0	0	0	0	0
K02505	0	0	0	0	0	0	0	0	0	0	0	0	0	0	0	0	0	0	0	0	0	0	0	0	0	0	1	0	0	1	0	0	0	0	0	0	0	0	0	0	0	0	0	0	0	0	0	0	0
K02507	0	0	0	0	0	0	0	0	0	0	0	0	0	0	0	0	0	0	0	0	0	0	0	0	0	0	1	0	0	0	0	0	0	0	0	0	0	0	0	0	0	0	0	0	0	0	0	0	0
K02508	0	0	0	0	0	0	0	0	0	0	0	0	1	0	0	0	0	0	0	0	0	0	0	0	0	0	1	0	0	0	0	0	0	0	0	0	0	0	0	0	0	0	0	0	0	0	0	0	0
K02509	0	0	0	0	0	0	0	0	0	0	0	0	1	0	0	0	0	0	0	0	0	0	0	0	0	0	1	0	0	0	0	0	0	0	0	0	0	0	0	0	0	0	0	0	0	0	0	0	0
K02510	0	0	0	2	0	0	0	0	0	0	0	1	1	0	0	0	0	0	0	0	0	0	0	0	1	0	1	0	0	0	5	0	0	0	0	0	0	0	0	0	0	0	0	0	0	0	0	0	0
K02511	0	0	0	0	0	0	0	0	0	0	0	0	0	0	0	0	0	0	0	0	0	0	0	0	0	0	1	0	0	0	0	0	0	0	0	0	0	0	0	0	0	0	0	0	0	0	0	0	0
K02517	0	0	0	0	1	1	1	1	1	1	0	0	1	0	0	0	0	0	1	0	1	1	0	0	0	0	2	1	0	1	0	3	1	0	0	1	0	1	0	0	1	0	0	0	0	0	1	1	0
K02518	1	1	1	0	1	1	2	1	1	1	1	1	1	0	0	1	0	1	1	0	1	1	0	1	0	0	1	1	1	1	0	1	1	1	1	1	1	1	1	1	1	1	1	1	0	2	1	1	0
K02519	1	1	1	0	3	1	1	1	1	1	1	1	1	0	1	2	1	1	1	0	1	2	0	1	0	0	1	0	2	1	0	1	1	1	1	2	2	1	1	1	1	1	1	1	1	1	1	1	0
K02520	1	1	1	0	1	1	1	1	1	1	1	1	1	0	0	1	1	1	1	0	1	1	0	1	0	0	1	1	1	1	0	1	1	1	1	2	1	1	1	1	0	1	1	1	1	1	1	1	0
K02521	0	0	0	0	0	0	0	0	0	0	0	0	1	0	0	0	0	0	0	0	0	0	0	0	0	0	1	0	0	0	0	0	0	0	0	0	0	0	0	0	0	0	0	0	0	0	0	0	0
K02523	0	1	0	0	0	0	1	1	1	4	2	1	1	0	0	0	1	0	1	0	1	1	0	0	0	1	3	1	1	1	0	0	1	1	0	1	1	1	1	1	0	1	0	0	1	1	1	1	1
K02525	0	0	0	0	0	0	0	0	0	0	0	0	0	0	0	0	0	0	0	0	0	0	0	0	0	0	1	0	0	0	0	0	0	0	0	0	0	0	0	0	0	0	0	0	0	0	0	0	0
K02526	0	0	0	0	0	0	0	0	0	0	0	0	0	0	0	0	0	0	0	0	0	0	0	0	0	0	1	0	0	0	0	0	0	0	0	0	0	0	0	0	0	0	0	0	0	0	0	0	0
K02527	0	0	0	0	1	0	0	2	1	1	0	0	0	0	0	0	2	0	1	0	1	1	0	0	0	0	1	1	1	1	0	1	1	0	0	1	0	1	0	0	0	0	0	0	0	0	1	1	0
K02528	1	1	1	1	1	1	1	1	1	1	1	1	1	0	1	1	1	1	1	0	1	1	1	1	2	1	1	1	1	1	0	1	0	1	1	1	1	1	1	1	2	1	1	1	1	1	1	1	1
K02529	0	0	0	0	0	2	0	0	1	0	0	0	0	0	0	0	0	5	0	0	0	0	0	0	0	0	5	0	0	0	0	0	0	4	0	0	0	0	6	0	1	0	4	0	0	0	0	0	0
K02532	0	0	0	0	0	0	0	0	0	0	0	0	0	0	0	0	0	0	0	0	0	0	0	0	0	0	3	0	0	0	0	0	0	0	0	0	0	0	0	0	0	0	0	0	0	0	0	0	0
K02533	0	0	0	0	0	0	0	0	1	0	0	0	0	0	0	0	1	0	0	0	0	0	1	0	0	0	1	0	0	0	0	0	0	0	0	0	0	0	0	0	0	0	0	0	0	0	0	1	1
K02535	0	0	0	0	1	0	0	1	1	1	1	1	1	0	0	0	1	0	1	0	1	1	0	0	0	0	2	1	1	1	0	1	0	0	1	1	0	1	1	0	0	0	0	1	1	0	1	1	0
K02536	0	0	0	0	1	0	0	1	1	1	1	1	1	0	0	0	1	0	2	0	1	2	0	0	1	0	1	0	1	2	0	1	0	0	1	2	0	1	1	0	0	0	0	1	1	0	1	1	0
K02548	1	0	0	1	0	0	1	1	0	1	1	0	0	1	0	0	1	1	0	1	0	0	1	1	0	1	1	1	1	0	0	0	1	1	0	0	0	0	1	2	0	1	0	0	1	1	0	1	1
K02549	1	0	0	0	0	0	0	0	0	0	0	0	0	0	0	0	0	0	0	0	0	0	0	1	0	0	1	1	0	0	1	0	0	1	0	0	0	0	0	0	0	0	0	0	0	0	0	1	0
K02551	0	0	0	0	0	0	0	0	0	0	0	0	0	0	0	0	0	0	0	0	0	0	0	0	0	0	1	0	0	0	0	0	0	0	0	0	0	0	0	0	0	0	0	0	0	0	0	0	0
K02552	0	0	0	0	0	0	0	0	0	0	0	0	0	0	0	0	0	0	0	0	0	0	0	0	0	0	1	0	0	0	0	0	0	0	0	0	0	0	0	0	0	0	0	0	0	0	0	0	0
K02553	0	0	0	0	0	0	0	0	0	0	0	4	2	0	0	0	0	0	0	0	0	0	0	0	0	0	1	0	0	0	0	0	0	0	0	0	0	1	0	0	0	0	0	0	0	0	0	0	0
K02554	0	0	0	0	0	0	0	0	1	0	0	0	0	0	0	0	0	0	0	0	0	0	0	0	0	0	0	0	0	0	0	0	0	0	0	0	0	0	0	0	0	0	0	0	0	0	0	0	0
K02556	1	0	0	0	0	0	0	1	0	0	0	1	2	0	0	0	2	0	0	0	0	0	0	0	0	0	1	0	1	0	0	0	1	0	0	0	0	1	1	0	0	0	0	0	0	0	2	0	0
K02557	1	0	0	0	0	0	0	0	0	0	0	1	2	0	0	0	2	0	0	0	0	0	0	0	0	0	1	0	0	0	0	1	2	0	0	0	0	1	2	0	0	0	0	0	0	0	3	0	0
K02558	0	0	0	0	0	0	0	1	0	0	0	0	1	0	0	0	0	0	0	0	0	0	0	0	0	0	1	0	0	0	0	0	0	0	0	0	1	0	0	0	0	0	0	0	0	0	1	0	0
K02560	0	0	0	0	0	0	0	0	0	0	0	0	0	0	0	0	0	0	0	0	0	0	0	0	0	0	1	0	0	0	0	0	0	0	0	0	0	0	0	0	0	0	0	0	0	0	0	0	0
K02562	0	0	0	0	0	0	0	0	0	0	0	0	0	0	0	0	0	0	0	0	0	0	0	0	0	0	1	0	0	0	0	0	0	0	0	0	0	0	0	0	0	0	0	0	0	0	0	0	0
K02563	1	0	0	0	0	1	1	1	1	1	1	1	1	0	0	1	1	1	1	0	1	1	0	1	0	0	1	1	1	1	0	1	1	1	1	1	1	1	1	0	1	0	1	1	1	1	1	1	0
K02564	0	0	0	0	3	0	1	0	0	0	1	0	0	0	0	0	0	1	0	0	0	0	0	0	0	0	1	1	3	2	0	0	0	0	0	0	0	1	4	0	0	0	0	0	0	1	0	0	0
K02565	0	0	0	0	0	0	0	0	0	0	0	0	0	0	0	0	0	0	0	0	0	0	0	0	0	0	1	0	0	0	0	0	0	0	0	0	0	0	2	0	1	0	0	0	0	0	0	0	0
K02566	1	0	0	1	0	0	0	0	0	0	0	0	0	0	0	0	0	0	0	0	0	0	0	0	0	0	1	0	0	0	0	0	0	1	0	0	0	0	1	0	0	0	0	0	0	0	0	0	0
K02567	0	0	0	0	1	0	0	1	0	0	0	2	1	0	0	0	2	0	0	0	0	0	0	0	0	0	0	0	0	0	0	0	0	0	0	0	0	3	1	0	0	0	0	0	0	0	0	1	0
K02568	0	0	0	0	0	0	0	0	0	0	0	2	0	0	0	0	0	0	0	0	0	0	0	0	0	0	0	0	0	0	0	0	0	0	0	0	0	3	0	0	0	0	0	0	0	0	0	1	0
K02569	0	0	0	0	0	0	0	0	0	0	0	0	1	0	0	0	0	0	0	1	0	0	1	0	0	0	0	1	0	0	0	0	0	0	0	0	1	0	1	0	0	0	0	0	0	0	0	1	0
K02570	0	0	0	0	0	0	0	0	1	0	0	0	0	0	0	0	0	0	0	0	0	0	0	0	0	0	0	0	0	0	0	0	0	0	0	0	0	0	0	0	0	0	0	0	0	0	0	0	0
K02572	0	0	0	0	0	0	0	0	0	0	0	1	0	0	0	0	1	0	0	0	0	0	0	0	0	0	0	0	0	0	0	0	0	0	1	0	0	1	0	0	0	0	0	0	0	0	0	0	0
K02573	0	0	0	0	3	0	0	0	0	1	0	4	0	0	0	0	0	0	0	0	0	0	0	0	0	0	0	0	0	0	0	0	0	0	0	0	0	3	0	0	0	0	0	0	0	0	0	0	0
K02574	0	0	0	0	0	0	0	0	0	0	0	3	0	0	0	0	0	0	0	0	0	0	0	0	0	0	0	0	0	0	0	0	0	0	0	0	0	3	0	0	0	0	0	0	0	0	0	1	0
K02575	0	0	0	0	0	0	0	0	0	0	0	0	5	0	0	0	0	0	0	0	0	0	0	0	0	0	1	0	0	0	0	0	0	0	0	0	0	1	0	0	0	0	0	0	0	0	0	0	0
K02584	0	0	0	0	0	0	0	1	0	4	0	0	0	0	0	0	1	0	0	0	1	0	0	0	0	0	0	1	0	0	0	0	0	0	0	1	0	0	2	0	0	0	0	0	0	0	0	0	0
K02585	0	0	0	0	0	0	0	0	0	0	0	0	0	0	1	0	0	0	0	0	0	0	1	0	0	1	0	0	0	0	0	0	0	0	0	0	0	0	0	0	0	0	0	0	0	0	0	1	1
K02588	0	0	0	0	0	0	0	0	0	0	0	0	0	0	0	0	0	0	0	0	0	0	0	0	0	0	0	0	0	0	0	0	0	0	0	0	0	0	0	0	0	0	0	0	0	0	0	1	0
K02594	0	0	0	0	0	1	0	0	0	0	1	0	0	0	0	1	0	2	0	0	1	0	0	0	0	0	0	0	0	0	0	0	1	0	0	0	0	0	0	0	2	0	0	0	0	0	0	0	0
K02598	0	0	0	0	0	0	0	0	0	0	0	0	0	0	0	0	0	0	0	0	0	0	0	0	0	0	0	0	0	0	0	0	0	0	0	0	0	0	0	0	0	0	0	0	0	0	0	0	0
K02600	1	1	1	1	1	0	1	1	1	2	1	0	1	1	0	1	1	1	1	1	1	1	1	1	0	0	1	0	1	1	1	1	1	1	1	1	1	1	1	1	1	1	1	1	1	1	1	1	1
K02601	1	1	1	1	2	1	1	1	1	1	1	0	0	0	0	1	1	1	1	0	2	1	0	1	0	0	1	1	0	1	0	1	1	1	1	2	1	1	2	1	1	1	1	1	1	1	0	1	0
K02609	0	0	0	0	0	0	0	0	1	0	0	0	1	0	0	0	0	0	0	0	0	0	0	0	0	0	0	0	0	0	0	0	0	0	0	0	0	0	0	0	0	0	0	0	0	0	0	0	0
K02610	0	0	0	0	0	0	0	0	1	0	0	0	1	0	0	0	0	0	0	0	0	0	0	0	0	0	0	0	0	0	0	0	0	0	0	0	0	0	0	0	0	0	0	0	0	0	0	0	0
K02611	0	0	0	0	0	0	0	0	1	0	0	0	1	0	0	0	0	0	0	0	0	0	0	0	0	0	0	0	0	0	0	0	0	0	0	0	0	0	0	0	0	0	0	0	0	0	0	0	0
K02612	0	0	0	0	0	0	0	0	1	0	0	0	1	0	0	0	0	0	0	0	0	0	0	0	0	0	0	0	0	0	0	0	0	0	0	0	0	0	0	0	0	0	0	0	0	0	0	0	0
K02613	0	0	0	0	0	0	0	0	1	1	0	0	1	0	0	0	0	0	0	0	0	0	0	0	0	0	0	0	0	0	0	0	0	0	0	0	0	0	0	0	0	0	0	0	0	0	0	0	0
K02614	1	0	0	0	0	0	0	0	2	0	0	1	1	0	0	0	0	0	0	0	0	0	0	1	0	0	0	0	0	0	0	0	0	0	0	0	0	0	1	0	0	0	0	0	0	0	0	0	0
K02616	1	0	0	0	0	0	0	0	1	0	0	1	1	0	0	0	0	0	0	0	0	0	0	1	0	0	1	0	0	0	0	0	0	0	0	0	0	0	0	0	0	0	0	0	0	1	0	0	0
K02619	0	0	0	0	0	0	0	0	0	0	0	1	1	0	0	0	0	0	1	0	0	1	0	0	0	0	1	0	0	0	0	0	0	0	0	0	0	0	0	0	0	0	0	1	0	0	1	0	0
K02621	0	0	0	0	0	0	0	0	1	0	0	0	1	0	0	0	0	0	0	0	0	0	0	0	0	0	1	0	0	0	1	0	0	0	0	0	0	0	0	0	0	0	0	0	0	0	1	0	0
K02622	0	0	0	0	0	0	0	0	1	0	0	0	1	0	0	0	0	0	0	0	0	0	0	0	2	0	1	0	0	0	0	0	0	0	0	0	0	0	0	0	0	0	0	0	0	0	1	0	1
K02624	0	0	0	0	0	0	0	0	0	0	0	0	0	0	0	0	0	0	0	0	0	0	0	0	0	0	0	0	0	0	0	0	0	0	0	0	0	0	0	0	0	0	0	0	0	0	0	1	0
K02626	0	0	0	0	1	0	0	0	0	0	0	0	0	1	0	0	0	0	1	1	1	1	0	0	0	0	0	1	0	1	0	1	0	0	0	0	0	0	0	0	0	0	0	1	0	0	0	1	0
K02635	0	0	0	0	0	0	1	0	0	0	0	0	0	0	1	0	0	0	1	0	0	1	0	0	0	0	0	1	0	0	0	0	0	0	0	0	0	0	0	0	0	0	0	1	0	0	0	1	1
K02636	0	0	0	0	0	0	0	0	0	0	0	0	0	0	0	0	0	0	0	0	0	0	0	0	0	0	0	0	0	0	0	0	0	0	0	0	0	0	0	0	0	0	0	0	0	0	0	1	0
K02647	0	0	0	0	0	0	0	0	0	0	0	0	1	0	0	0	0	0	0	0	0	0	0	0	0	0	1	0	0	0	0	0	0	0	0	0	0	0	0	0	0	0	0	0	0	0	0	1	0
K02650	0	1	0	0	0	0	0	0	0	2	1	0	2	0	0	0	1	0	0	0	2	0	0	0	0	0	0	0	1	1	0	1	1	0	0	0	2	0	0	1	0	0	0	0	0	0	2	0	0
K02651	0	0	0	0	0	0	0	0	1	0	0	0	0	0	0	1	0	0	0	0	0	0	0	0	0	0	0	0	0	0	0	0	0	0	0	0	0	0	0	0	2	0	0	0	0	0	0	0	0
K02652	0	0	0	0	2	1	0	1	0	2	1	0	1	0	0	1	0	0	2	0	1	2	0	0	0	0	0	1	0	1	0	2	1	0	0	2	1	0	0	0	0	0	0	1	1	1	1	1	0
K02653	0	2	1	0	4	0	0	1	0	1	1	0	1	0	0	1	1	1	2	0	2	2	0	0	0	0	0	2	4	2	0	1	1	0	1	2	2	1	0	4	1	1	0	2	1	1	1	2	0
[truncated: 3,340 more rows]
[truncated: 36 more columns]

## Sheet: Supplementary Table S9
Supplementary Table S9. KO annotations obtained from GhostKOALA were used to calculate the completeness of each metabolic pathway using KEGGDecoder. The completeness of the rGLY, roTCA, and rTCA carbon fixation pathways was manually assessed based on comparison with KEGG modules. Pathways containing key functional genes involved in carbon fixation are highlighted in red.
[truncated: 86 more rows]
[truncated: 131 more columns]

[truncated: 2 more sheets: Supplementary Table S10, Supplementary Table S11]
